# Supplementary material for: Deletion of ddx4 Ovary-Specific Transcript Causes Dysfunction of Meiosis and Derepress of DNA Transposons in Zebrafish Ovaries
Source: Biology (Basel). 2024 Dec 16;13(12):1055. doi: 10.3390/biology13121055 (PMC11673608; doi:10.3390/biology13121055)
Supplement: Supplementary file 1 [file biology-13-01055-s001.zip]

Archive with 10 entries (10 files):
- Figure S1 R1.tif
- Table S1 R1.xlsx
- Table S2 R1.xlsx
- Table S3 R1.xlsx
- Table S4 R1.xlsx
- Table S5 R1.xlsx
- Table S6 R1.xlsx
- Table S7 R1.xlsx
- Table S8 R1.xlsx
- Table S9 R1.xlsx
