# Supplementary material for: Deletion of ddx4 Ovary-Specific Transcript Causes Dysfunction of Meiosis and Derepress of DNA Transposons in Zebrafish Ovaries
Source: Biology (Basel). 2024 Dec 16;13(12):1055. doi: 10.3390/biology13121055 (PMC11673608; doi:10.3390/biology13121055)
Supplement: Supplementary file 1 [file biology-13-01055-s001.zip › Table S1 R1.xlsx]

## Sheet: pimers
	Primer name	Sequence（5'-3’）	Application
	sycp1-qF	TCAACTCAATGAGAATGAAGACCT	RT-qPCR
	sycp1-qR	CTGCCACCATCCTCTGAACAT
	sycp2-qF	GCCTTCCACACCTACCAAGA
	sycp2-qR	TGGCTTGTAGTCCTCTTCGC
	sycp3-qF	GTCCACACTGCCGCTAATCA
	sycp3-qR	CAAACAAACGCCCACCTCAC
	smc1b-qF	GGCTCTTGATGGCACCTTGT
	smc1b-qR	CAGCTTCATTAAGGCACGCATC
	stag3-qF	TCCATAGTGTCAGTGGCTGC
	stag3-qR	ATACACACAGCGCGGATCTC
	eef1a1l1-qF	CGCTGCTGTTTCCTTCGTCC
	eef1a1l1-qR	TTGCGTTCAATCTTCCATCCC
	aak1a-F	CTCTCCACCACAGACCACAC	RT-PCR
	aak1a-R	GAGGGTGGAGTCAAAGAGCC
	ndufv3-F	AAGTGTCTCTTGCGTGGAGG
	ndufv3-R	TTGTCGAAGGGTTCAGGCTC
	sh3d21-F	TCTGCACAAACCACCCGTT
	sh3d21-R	CGCTTCTCCGTCTCGTCTTT
	ddx4-E4-F	CCGAGCTGTGACCTTTGTGTA	Genotyping
	ddx4-E4-R	ATCGGAAAGGCAGGCTGTTAG
