# Supplementary material for: Deletion of ddx4 Ovary-Specific Transcript Causes Dysfunction of Meiosis and Derepress of DNA Transposons in Zebrafish Ovaries
Source: Biology (Basel). 2024 Dec 16;13(12):1055. doi: 10.3390/biology13121055 (PMC11673608; doi:10.3390/biology13121055)
Supplement: Supplementary file 1 [file biology-13-01055-s001.zip › Table S2 R1.xlsx]

## Sheet: Sheet1
	Gonad weight	WT	ddx4-E4△
	1	35.5	50.8
	2	9.4	105.3
	3	90.6	135.5
	4	77.6	92.6
	5	48.8	55.7
	6	29.6	114.4
	7	40.8	123.9
	GSI (%)	WT	ddx4-E4△
	1	0.100852	0.114414
	2	0.0310949	0.148729
	3	0.203733	0.255612
	4	0.158984	0.203651
	5	0.131607	0.14352
	6	0.0826354	0.199477
	7	0.109618	0.189045
	Samples	Fertilized embryos	Unfertilized embryos	Total embryos	Rate (%)
	WT	1217	235	1452	0.838154
	ddx4-E4△	382	616	998	0.382766
	Egg produced for each female	WT	ddx4-E4△
	1	253	105
	2	160	61
	3	189	98
	4	192	82
	5	166	108
	6	315	116
