# Supplementary material for: Deletion of ddx4 Ovary-Specific Transcript Causes Dysfunction of Meiosis and Derepress of DNA Transposons in Zebrafish Ovaries
Source: Biology (Basel). 2024 Dec 16;13(12):1055. doi: 10.3390/biology13121055 (PMC11673608; doi:10.3390/biology13121055)
Supplement: Supplementary file 1 [file biology-13-01055-s001.zip › Table S3 R1.xlsx]

## Sheet: RNA-seq data quality control
	Sample	CleanData(bp)	Total_bases	read1_q20_rate(%)	read2_q20_rate(%)	read1_q30_rate(%)	read2_q30_rate(%)	GC_content(%)
	WT-1	20296976	3044546400	97.82	97.01	94	91.96	49.27
	WT-2	22187160	3328074000	98.1	97.1	94.79	91.91	49.26
	WT-3	22091764	3313764600	98.26	97.46	95.03	92.64	49.27
	ddx4-E4△-1	22089621	3313443150	98.12	98.24	94.68	94.57	49.37
	ddx4-E4△-2	21778398	3266759700	98.14	97.32	94.82	92.42	49.3
	ddx4-E4△-3	24434728	3665209200	98.15	97.98	94.8	94	48.91
	Sample	Total	Mapped(%)	Unique_Mapped(%)	Multiple_Mapped(%)	Unmapped(%)	Unmapped: too many mismatches	Unmapped: too short	Unmapped: other
	WT-1	20296976	80.2426	65.9197	14.3229	19.7574	6.16232	11.4343	2.16081
	WT-2	22187160	78.8468	64.5646	14.2822	21.1532	6.46098	11.9118	2.78042
	WT-3	22091764	78.5834	64.678	13.9054	21.4166	6.23901	12.828	2.34963
	ddx4-E4△-1	22089621	80.0471	64.8266	15.2205	19.9529	5.19816	12.9954	1.75938
	ddx4-E4△-2	21778397	79.7533	64.4721	15.2812	20.2467	5.81192	12.6742	1.76058
	ddx4-E4△-3	24434728	80.6101	65.1635	15.4466	19.3899	5.55998	12.18	1.65
