# Supplementary material for: Deletion of ddx4 Ovary-Specific Transcript Causes Dysfunction of Meiosis and Derepress of DNA Transposons in Zebrafish Ovaries
Source: Biology (Basel). 2024 Dec 16;13(12):1055. doi: 10.3390/biology13121055 (PMC11673608; doi:10.3390/biology13121055)
Supplement: Supplementary file 1 [file biology-13-01055-s001.zip › Table S4 R1.xlsx]

## Sheet: differential expressed genes
	Gene	logFC	P.Value
	rpl24	-0.0439883	0.79547
	cep97	-0.325029	0.0175079
	nfkbiz	-0.761475	0.0366446
	eed	-0.0935929	0.583496
	hikeshi	-0.337074	0.130223
	tmem39a	-0.278919	0.0220397
	ildr1a	-0.611351	5.05e-07
	LOC100332762	-0.766738	0.102725
	si:zfos-1011f11.1	0.508636	0.852904
	zgc:163025	-0.231815	0.881664
	f7	2.15041	0.309204
	f7i	3.61351	NA
	f10	0.990622	0.109476
	prozb	1.06982	NA
	pcid2	1.12654	9.62e-07
	cul4a	-0.180154	0.243607
	zgc:64072	-0.163972	0.523396
	grtp1a	0.399516	0.336246
	adprhl1	0.253716	NA
	dcun1d2b	-0.457528	0.374581
	tmco3	0.232545	0.223061
	tfdp1b	-0.140975	0.373999
	grk1a	1.74394	NA
	cenpe	0.218897	0.106401
	LOC108187164	1.31543	NA
	gas6	-0.548439	0.191312
	pros1	0.0369114	0.88806
	rasa3	0.54611	0.823727
	tpp2	0.817943	0.000122226
	LOC100149425	2.27769	NA
	zgc:92518	2.56276	NA
	ercc5	-0.284295	0.203939
	blzf1	-0.229591	0.214484
	trmt10c	-0.0831295	0.835313
	txnl4b	0.0702355	0.86001
	si:ch73-41e3.7	0.0434319	0.957788
	mrpl16	-0.166398	0.444358
	cenpq	-0.686683	0.0278549
	LOC101885604	0.928489	0.0280881
	mrpl39	0.124116	0.635269
	jam2a	-0.958872	0.00856923
	atp5j	0.0260939	0.943851
	appa	-0.916711	0.161562
	cyyr1	-0.25295	0.912775
	adamts1	-0.912247	0.292636
	adamts5	-2.02028	0.171251
	n6amt1	-0.39612	0.362441
	gart	-0.224063	0.0744494
	LOC100332351	-0.00544202	0.988627
	LOC101886071	-0.11746	NA
	donson	-0.0262689	0.952308
	runx1	0.537404	NA
	urp2	5.85366	0.0037226
	LOC100333907	0.815307	NA
	atp1a1a.4	-1.20551	0.140501
	atp1a1a.1	-0.017078	0.936309
	atp1a1a.2	-2.16074	0.3566
	atp1a1a.3	-5.09969	6.65e-06
	atp1a1a.5	-4.30288	0.0414153
	si:ch211-132g1.3	-1.59078	NA
	LOC103911757	1.76907	0.0291812
	si:ch211-132g1.6	-2.61702	NA
	si:ch211-132g1.4	2.22807	NA
	si:ch211-132g1.1	1.55232	0.212953
	si:ch211-132g1.7	2.54	NA
	oxgr1a.3	-2.61702	NA
	oxgr1a.2	1.71207	NA
	mbnl2	0.176615	0.832701
	rap2ab	-1.50149	NA
	kpnb3	-0.0630027	0.700809
	farp1	0.904981	9.52e-05
	si:ch211-235f1.3	-1.88787	NA
	ggact.3	-4.83335	NA
	ggact.2	-6.44294	0.309782
	ggact.1	-6.35992	0.310482
	gpc6a	1.08857	0.209282
	gpc5a	0.466048	0.746417
	slitrk6	1.61636	NA
	spry2	-1.28966	0.0294835
	ndfip2	0.310399	0.65218
	tuba8l2	-2.42097	1.73e-17
	stk16	0.15771	0.802405
	mnx2b	-1.80003	0.18234
	atic	0.022388	0.920538
	fn1b	1.17594	0.429317
	cpo	5.83943	0.0127061
	nrp2a	-0.0288531	0.983486
	pard3ba	0.10648	0.853494
	abcb6a	-0.438932	0.0289553
	cnppd1	0.0732632	0.779094
	prkag3a	2.84509	0.00635625
	retreg2	-0.227107	0.68475
	mdh1b	-0.94737	NA
	fastkd2	-3.37477	5.46e-85
	gtf3c3	-0.0229576	0.95265
	hecw2b	-0.194392	0.866884
	klf7a	-0.482094	0.859232
	si:ch211-93g23.2	-3.82553	0.0449258
	ube2f	0.319021	0.108141
	erbb4a	-0.264801	0.859557
	si:ch73-383l1.1	0.108633	0.958114
	lancl1	0.196391	0.805908
	mylz3	0.561502	0.81571
	pcnp	0.106524	0.859641
	mxa	1.57339	NA
	efnb2b	-0.440244	0.853425
	arglu1b	0.148296	0.540592
	en1b	-0.133582	0.968411
	radil	-1.7129	0.0134549
	wu:fc47e11	-1.91147	0.179674
	si:dkey-79f11.10	-4.98294	NA
	si:dkey-79f11.7	-0.512758	0.821654
	si:dkeyp-9d4.2	-0.174924	0.967788
	si:dkeyp-9d4.3	-1.988	0.284583
	si:dkeyp-9d4.5	0.495191	0.737363
	LOC101882918	1.0613	2.05e-08
	grapb	-3.8297	NA
	cacna1hb	3.29291	NA
	syngr3b	-0.187996	NA
	myo15ab	-3.70696	0.153204
	alkbh5	-0.0233065	0.916438
	mief2	-4.75791	8.24e-30
	smcr8b	1.14544	0.602057
	zgc:112980	1.71033	NA
	ptcd1	-0.0544349	0.814437
	si:ch211-160d14.9	1.38478	0.613681
	LOC101883376	-3.02981	NA
	fbxl18	-0.454691	0.0183262
	actb1	-0.367346	0.00396423
	fscn1b	2.47759	0.0173333
	grin2ab	0.148221	0.503525
	si:ch73-191k20.1	1.21317	0.618533
	socs1b	1.44023	NA
	si:ch73-191k20.4	-0.198553	0.53012
	tlr2	-0.0369806	NA
	prkcba	0.301896	NA
	cacng3a	-0.803694	NA
	si:ch211-14k19.8	0.198704	0.949281
	ndufab1a	-0.0588673	0.854976
	palb2	0.0637721	0.81449
	zgc:152698	0.24485	0.910147
	plk1	2.21287	NA
	ern2	0.42529	0.849451
	chtf18	0.0381121	0.892023
	gng13a	2.27025	NA
	si:dkeyp-57d7.4	2.07886	NA
	zgc:136472	0.468507	0.130761
	ubn1	1.0307	0.72232
	uncx4.1	0.537418	0.480469
	micall2b	0.118836	0.616954
	si:ch73-12o23.1	0.0916761	0.6677
	elfn1b	0.212225	0.958368
	ugt5b4	0.431742	NA
	ugt5b3	-0.579437	NA
	ugt5b2	0.444027	0.866787
	ugt5b1	-1.48285	NA
	mad1l1	0.0571968	0.748147
	pmm2	-0.273982	0.431874
	zgc:56409	-0.0556861	0.896156
	rgs11	0.932276	0.785661
	tmem8a	0.277869	0.859672
	pdia2	-1.39729	0.0835066
	LOC101884154	-0.173743	NA
	si:dkeyp-75b4.10	0.226401	0.924433
	trim2b	0.573682	0.21039
	rnf175	-0.368778	0.0149016
	fgb	5.23133	NA
	fga	5.26481	NA
	lratb	0.677612	0.00292668
	lratb.2	-1.62074	NA
	rbm46	-0.815031	0.0989899
	eif3f	-0.0851778	0.700493
	zgc:77880	0.295832	0.559192
	tmem55bb	0.0320749	0.978524
	dachb	-1.40834	NA
	trpc5a	-0.295203	0.785963
	zgc:174945	2.32533	NA
	si:dkey-31e10.5	2.51191	NA
	zgc:103678	0.772963	0.58809
	atp1b1b	0.328969	NA
	LOC100334711	-1.31607	NA
	si:ch73-222h13.1	-0.802514	0.765046
	dmd	0.102418	0.832381
	casc5	-1.08117	5.02e-15
	knstrn	-0.190467	0.45136
	sdk1b	-2.68284	0.00124502
	si:dkey-26i13.3	-3.01689	NA
	LOC797518	-2.63612	NA
	brat1	0.430928	0.237547
	eif3bb	2.22049	NA
	si:dkey-26i13.8	1.68505	NA
	ttyh3b	-2.69949	0.00721797
	iqce	0.344775	0.14853
	snx8b	0.524226	NA
	grk4	0.773394	0.52635
	tspan5b	0.312781	0.523673
	slc24a2	-4.06407	NA
	saraf	0.0486295	0.917471
	pla2g12a	0.625433	0.0819581
	LOC110439783	0.808866	0.324826
	xpa	0.169298	0.587764
	mtp	3.06267	NA
	spink4	1.64133	NA
	b4galt1	0.269973	NA
	stra6l	0.65611	0.00382393
	tdrd7a	-0.26705	0.0092253
	tmod1	1.00366	0.503637
	cplx2l	1.53116	0.652445
	gne	0.309004	0.0135468
	nansa	-0.263331	0.0380203
	clta	0.0850609	0.755446
	zgc:77739	-1.24594	3.32e-06
	pcdh10a	0.125248	NA
	si:dkeyp-7b3.2	-1.31674	NA
	pcdh18a	0.353091	0.85435
	LOC101886760	-0.173743	NA
	LOC101886839	0.1924	NA
	elf2b	0.290943	0.50444
	mgarp	-0.242044	0.40047
	hpf1	-0.134643	0.291186
	ank2a	2.65331	NA
	camk2d2	0.478523	0.725722
	cxcl8a	0.690393	NA
	pde5aa	-0.00436046	0.997682
	ppp2r2ca	0.371794	0.829946
	wfs1a	-2.62042	NA
	crmp1	-0.149981	NA
	LOC567498	1.26833	NA
	fip1l1b	-0.0338448	0.85726
	LOC553528	-0.0689957	0.944089
	chic2	0.137955	0.56293
	slc34a2aas	-1.1343	NA
	rbpja	0.352921	0.0680306
	stim2a	0.105236	0.97097
	LOC101882365	2.22807	NA
	si:dkey-194g4.1	-1.50537	0.000146644
	LOC100004921	1.64133	NA
	LOC110439785	-0.136584	NA
	LOC100004978	0.866916	0.33941
	LOC110437782	-0.165322	0.568971
	LOC101886102	-3.36616	NA
	pcdh7a	1.60511	NA
	itln1	-0.605155	NA
	hgsnat	0.211553	0.642671
	pi4k2b	0.265599	0.0284616
	dlc1	-0.133473	0.868821
	sgcz	-0.166887	0.929688
	tusc3	0.142187	0.737037
	micu3a	2.7397	NA
	LOC794952	-0.428071	0.668777
	vps37a	-0.0899997	0.78519
	mtmr7b	0.00627563	0.995743
	mtus1b	-0.43866	0.0334714
	pcm1	-0.144853	0.239444
	asah1b	-0.251643	0.84097
	LOC110439707	-0.417354	0.778466
	frg1	-0.0370745	0.936297
	fat1a	-0.66719	NA
	acsl1a	-0.173743	NA
	helt	0.680969	NA
	si:ch211-197n1.2	0.814873	NA
	slc25a4	-2.40128	NA
	cfap97	-0.0705994	0.748834
	ankrd37	0.405431	0.238557
	ufsp2	0.0308771	0.933524
	si:dkey-256e7.8	0.749135	NA
	pdlim3a	1.09231	NA
	sorbs2a	1.08345	0.314688
	LOC101885961	-1.17488	0.140467
	mtnr1aa	1.56353	NA
	klhl5	-0.263937	0.935287
	si:dkey-192k22.2	-2.8996	NA
	fam114a1	0.181653	0.487492
	klf3	0.0127053	0.985339
	tbc1d1	1.61124	NA
	pgm2	0.0273397	0.990301
	si:dkey-167i21.2	-0.21995	0.127249
	slc25a51a	-0.424147	0.323046
	LOC100535985	-2.5978	NA
	zgc:195282	-0.784815	0.235793
	rnf38	0.146041	0.414961
	limch1a	-0.310296	0.466217
	phox2ba	2.74158	NA
	exosc9	-0.150447	0.388713
	ptpn9b	0.141547	0.603121
	ptprdb	-2.61888	0.011075
	si:dkeyp-118a3.2	-2.00546	NA
	tyrp1b	-0.0878225	0.981051
	rbm47	0.414857	0.696887
	lap3	-0.0744957	0.819578
	clockb	0.190621	0.774488
	smc2	-3.03154	NA
	kiaa0368	0.193785	0.722451
	tma16	0.662907	0.722451
	si:ch211-42i9.8	0.154158	0.88208
	zbtb5	0.396897	0.805551
	grhprb	4.22582	NA
	si:dkey-82j4.2	0.207973	0.907209
	apbb2b	-1.3067	0.0225559
	LOC101882573	-2.03308	NA
	mettl14	0.105138	0.774318
	prss12	-1.01886	NA
	ndst3	0.653664	NA
	ugt8	-0.114106	0.963238
	tll1	0.794529	NA
	cpe	-1.06819	NA
	msmo1	-0.100365	0.969076
	klhl2	-0.284682	0.717467
	si:dkey-253i9.4	0.437034	0.211422
	med28	-1.16587	0.748836
	tmem144a	-0.163999	0.917471
	gria2a	-3.99047	NA
	glrba	-2.63391	NA
	wdr19	-0.100019	0.863304
	ncapd3	-0.0979834	0.700664
	primpol	0.689982	0.0123532
	adamtsl7	0.494607	0.913127
	zcchc7	0.0684793	0.873921
	pax5	0.150692	0.954087
	melk	0.0552656	0.911578
	frmpd1	0.0418417	0.973898
	dnah6	-0.232461	NA
	si:ch73-380n15.2	3.87869	NA
	chrnb3a	-1.70422	0.428043
	uchl1	-0.339324	0.000117663
	anxa5b	-0.216056	0.55713
	zmynd10	-0.000446628	0.999927
	tapt1b	1.00367	0.176075
	ldb2b	0.239389	NA
	qdprb1	0.0919636	0.899936
	gtf2e2	-0.0641105	0.868348
	adgrl3.1	-0.587386	0.787841
	si:dkey-92j12.5	-1.15508	0.439951
	rfc1	-0.00108581	0.997179
	rpl9	-0.109478	0.420332
	pds5a	-0.223549	0.893858
	rhoh	-1.14322	NA
	chrna9	-1.63703	NA
	LOC101886843	1.63042	NA
	si:dkeyp-26a9.2	-1.1988	0.534323
	fam184b	3.6692	0.028989
	ncapg	2.96732	0.504173
	lcorl	-1.30368	0.432155
	slit2	0.0667617	0.963059
	im:7138144	-0.310149	0.241591
	mab21l2	-0.230158	NA
	rps3a	-2.99772	0.126776
	zgc:171517	-0.449948	NA
	qdprb2	-1.10539	0.0904202
	sh3d19	-1.29476	0.474718
	fam160a1a	0.811211	0.00236387
	gatb	0.0249277	0.966046
	dctpp1	0.15598	0.392947
	LOC101882397	-3.77303	NA
	fbxw7	0.22369	0.481666
	tmem154	0.6583	0.781502
	mnd1	0.195583	0.499587
	tmem131l	0.0403948	0.891834
	trim2a	-0.472584	0.4328
	fhdc1	1.76593	0.511601
	arfip1	-0.245791	0.281281
	sfrp2	1.16079	NA
	plrg1	-0.209732	0.26734
	fgg	6.80443	NA
	map9	0.386731	0.687412
	usp53b	0.832409	0.321628
	myoz2b	-1.58193	0.527634
	synpo2b	-0.126475	NA
	si:ch211-145b13.6	-0.606065	0.793479
	gpank1	-0.10895	0.790618
	pdcd4a	-0.126386	0.382811
	mxd4	0.062561	0.979913
	ndufb6	0.164783	0.663672
	toporsa	-0.0751444	0.827652
	mtap	-0.0431225	0.868112
	cdkn2a/b	1.81657	NA
	tet2	0.431737	0.88512
	ppa2	0.569677	0.0295495
	arhgef38	-4.18529	0.0220397
	ints12	0.17656	0.343191
	g3bp2	-0.227294	0.597411
	uso1	-0.116886	0.339264
	coro2a	2.29512	0.00126511
	anp32b	0.00044809	0.997761
	si:dkey-25o16.2	0.242656	0.905495
	trmo	0.17883	0.372214
	si:dkey-25o16.4	-0.144397	0.27856
	sh3gl2a	0.419641	0.0218527
	cntln	-0.360652	0.659392
	bnc2	1.13034	0.398613
	si:ch211-76m11.7	-1.06819	NA
	pspc1	-1.02875	0.00209457
	dnajb14	-0.0485003	NA
	sgut1	0.0681893	0.721816
	chst10	-0.0229006	0.973201
	snapc3	0.030082	0.922674
	psip1a	-0.189986	0.713258
	si:ch1073-440b2.1	0.477226	0.783049
	ednrba	1.64133	NA
	zgc:172295	-0.00731052	0.988085
	timmdc1	0.111496	0.671521
	poglut1	-0.0526828	0.957984
	pwp2h	0.305599	0.0680306
	gemin8	-0.28247	0.372493
	cbsa	-0.0973058	0.944796
	hsf2bp	0.823809	0.249263
	ankrd10a	0.269479	0.24724
	zgc:173948	1.09906	NA
	cars2	0.234389	0.415316
	irs2a	-0.265243	0.623178
	lig4	-0.0230471	0.952942
	fam155a	-4.22917	NA
	si:dkey-1h24.2	1.94439	0.0189643
	si:dkey-1h24.6	1.27384	NA
	raph1b	-0.257556	0.516181
	spp2	-1.1904	0.0855571
	zc3h13	-0.128871	0.812454
	pcca	-0.283187	0.564338
	zgc:153256	-0.905697	NA
	vps8	0.762363	0.30419
	si:dkey-22o12.2	3.82475	NA
	igf2bp2b	-0.18166	NA
	ubac2	-0.435814	0.784946
	dachc	0.114316	NA
	bora	0.147026	0.51118
	dis3	0.011926	0.993284
	itga6b	0.681045	NA
	si:ch211-269i23.2	-0.0244089	0.97078
	eef1a1b	-0.147902	NA
	kcnq5b	-0.726526	0.712588
	LOC568486	1.94121	0.136821
	cenpk	-0.19202	0.583606
	lbx1b	0.183555	NA
	slc2a15b	-0.278411	0.122851
	dpcd	0.173519	0.626326
	poll	-0.190113	0.153683
	wbp1lb	-0.595384	0.635269
	as3mt	-0.172165	0.868179
	cnnm2b	-0.429371	0.700059
	nt5c2b	0.637208	0.129869
	inab	0.367315	NA
	anos1a	0.377741	0.847728
	LOC101885607	-1.07119	NA
	sts	0.787922	0.323383
	pnpla4	0.586723	0.365662
	nlgn4a	1.34753	NA
	prkx	1.1021	0.237126
	mxra5a	1.09186	NA
	cd99	0.117425	0.939304
	trnar-ucu	1.00038	NA
	dhrsx	0.843824	0.14346
	creb1a	0.247864	0.253861
	chmp2bb	0.173086	0.269154
	cldng	-0.270376	0.00389286
	znf654	0.306067	0.210771
	arl13b	0.927219	0.0245245
	nsun3	-0.5054	0.148665
	epha6	-0.873595	NA
	arl6	1.19249	0.00928611
	kctd12.2	0.655912	0.807099
	lmo7b	0.208455	0.111578
	klf12a	-0.306644	0.687852
	klf5a	1.63118	NA
	pibf1	0.193347	0.386655
	gpalpp1	0.308686	0.391159
	gtf2f2a	0.444341	0.0276484
	tpt1	0.0101605	0.952308
	zgc:172122	3.51145	NA
	LOC103910066	-1.06819	NA
	sc:d189	-5.53391	0.0244839
	LOC101883801	-2.56323	NA
	usp38	-0.148362	0.308133
	gab1	0.19247	0.372158
	frem3	-0.173743	NA
	si:dkey-27h10.2	-0.678295	NA
	hhip	1.05054	0.278776
	smad1	-2.00546	NA
	mmaa	-0.762716	NA
	zgc:152968	-0.0694226	0.639936
	znf827	0.432363	0.79209
	lsm6	-0.256048	0.342857
	ednraa	0.423041	0.872455
	tmem184c	-0.53612	0.775713
	prmt9	0.291281	0.201385
	arhgap10	0.185315	0.278358
	dclk2a	1.31313	0.0585487
	fam193a	0.389126	0.0987655
	tnip2	0.47941	0.880435
	sparcl1	-0.721247	NA
	si:ch211-15e22.3	-0.927476	0.411972
	galnt7	-0.0185323	0.952758
	hmgb2a	-0.0983117	0.395437
	hand2	4.0319	NA
	fbxo8	0.30662	0.626714
	cep44	-0.0357957	0.980902
	hpgd	-0.25231	0.869762
	glra3	-0.857452	0.63832
	gpm6ab	0.0347429	0.988085
	wdr17	0.146075	0.964557
	asb5b	-0.650808	0.746047
	spcs3	-0.0770325	0.674194
	vegfc	0.668208	0.737928
	zgc:153720	-0.763407	NA
	tenm3	0.889602	0.220048
	dctd	0.0886911	0.785941
	irf2a	0.241936	0.40279
	tmem134	-0.0821329	0.859206
	stox2a	0.0167329	0.993284
	ing2	-0.13623	0.302868
	sod3b	-1.07119	NA
	aip	-0.098079	0.710906
	cdk2ap2	-0.334635	0.0159928
	ccdc149b	0.19008	0.841555
	si:dkey-117m1.4	1.13907	0.210771
	cntf	1.14004	0.002642
	si:ch211-113e8.11	0.00124838	0.998098
	si:ch211-113e8.10	0.755765	5.24e-06
	zgc:152658	-0.165016	NA
	zgc:194443	1.77019	NA
	si:ch211-113e8.9	-0.173743	NA
	zgc:56493	0.12355	0.531943
	vwa10.1	-1.05178	NA
	vwa10.2	-0.249154	NA
	maml3	0.512274	0.00651319
	scoca	0.0469922	0.93757
	clgn	-0.303403	0.171198
	naa15b	-0.179416	0.149635
	LOC797949	-0.18225	0.957984
	LOC101885779	-0.719434	NA
	wu:fc34e06	0.0641108	0.957802
	htra3a	3.01399	NA
	gpr78a	0.579185	0.784719
	cpz	2.05571	NA
	lrpap1	-0.253864	0.0683891
	dok7	-0.163974	NA
	rgs12b	-0.576091	0.0326071
	htt	0.0447106	0.88784
	si:ch211-89o9.4	0.690045	0.0298445
	paip2b	0.0632868	0.730712
	dok1a	-9.13601	2.34e-11
	si:ch211-89o9.6	-0.135681	0.475708
	dtx4	1.06377	0.634201
	LOC565594	-1.61224	NA
	si:dkey-56e3.3	0.116938	0.709799
	mogs	0.632505	9.03e-05
	LOC797711	-1.68745	0.492205
	fbxo41	-2.05661	0.00236387
	rnf24	0.941197	0.656444
	smox	0.765609	0.210771
	si:dkey-37g12.1	0.831858	NA
	adra1d	-0.803694	NA
	ctnna2	0.434407	0.196621
	suclg1	-0.348453	0.00299332
	cisd2	-0.182152	0.535484
	si:dkey-162b23.4	1.04931	0.0101257
	bdh2	0.0444599	0.911398
	tacr3a	-6.44746	0.000482897
	si:dkey-22i16.3	-2.38275	NA
	scpp5	1.70156	NA
	odam	-0.173743	NA
	scpp9	-0.218531	NA
	si:dkey-22i16.9	0.134849	0.958517
	zgc:66472	0.276556	0.0281127
	LOC103909073	-0.173743	NA
	si:ch73-109d9.1	0.854287	0.144459
	si:ch73-109d9.3	0.766492	0.23985
	si:ch73-109d9.2	0.118761	0.435237
	LOC799968	-0.309774	0.862311
	vwa11	0.590356	0.832879
	LOC103909118	-2.63391	NA
	ctnnd1	0.0158249	0.941926
	timm10	0.087304	0.695125
	unc93b1	-0.386191	0.700664
	cryba1l2	-1.6712	NA
	crybb1l2	-2.08267	NA
	rtn4rl2a	0.668643	NA
	zdhhc5a	-0.000548903	0.998392
	tmx2b	0.269116	0.187168
	med19b	0.26928	0.399757
	slc43a1b	1.17959	0.0725321
	si:dkey-28b4.8	-0.14829	0.886204
	si:dkey-28b4.7	0.588194	0.530829
	ssrp1b	0.0216197	0.993284
	p2rx3b	-3.60874	NA
	si:dkey-9i23.4	0.122574	NA
	si:dkey-9i23.5	3.22635	0.229683
	si:dkey-9i23.6	-0.45807	NA
	tmem187	-0.231108	0.913931
	si:dkey-9i23.8	0.848079	NA
	ndufs8a	-0.061873	0.715284
	zgc:165520	1.28793	0.299346
	kdm2aa	-0.0428381	0.792224
	tcirg1a	0.407186	NA
	wu:fc21g02	0.120352	0.971827
	si:dkey-9i23.15	-0.431121	0.153744
	si:dkey-9i23.14	-1.12992	NA
	tmem176	0.494209	0.829376
	si:dkey-9i23.16	0.437896	NA
	vps37c	0.331095	0.121289
	cd5	0.222133	NA
	tmem132a	-0.806244	NA
	dnaja1	0.0593413	0.887048
	smu1b	1.56367	0.0282798
	rps6	-0.144368	0.10904
	btr01	-1.52132	NA
	ddx39aa	0.0824901	0.535358
	si:ch211-239f4.1	0.482972	0.350021
	LOC110439861	-0.146473	0.586777
	si:ch73-90k17.1	-0.217546	0.0363476
	emp1	-0.173743	NA
	zgc:101679	-0.11727	0.586612
	si:ch211-243a20.4	1.19846	0.708299
	si:ch211-243a20.3	-0.953713	NA
	grin2bb	-0.915312	0.117113
	atf7ip	-0.04357	0.865636
	serhl	-0.135601	0.74225
	trappc5	0.073487	0.803188
	mcoln1a	0.329124	0.525003
	si:ch211-214c7.4	-0.0084725	0.972529
	si:ch211-214c7.5	-2.65278	NA
	pkn1a	0.231732	0.88911
	LOC103909160	-0.173743	NA
	map2k7	-0.533492	0.869225
	pnpla6	-0.00708936	0.990502
	lipt1	-0.201731	0.377393
	eif5b	-0.0477095	0.82246
	arhgef7b	-0.0886044	0.61334
	LOC103909161	1.2611	NA
	sox1b	-1.06819	NA
	atp11a	0.341717	0.88806
	tubgcp3	0.04532	0.85124
	mcf2la	-0.159404	0.40279
	si:busm1-105l16.2	1.60615	0.207892
	cab39l	0.00921416	0.974593
	cdadc1	-0.0032816	0.997179
	rcbtb1	0.0823705	0.725452
	arl11	1.71546	NA
	ebpl	-0.45903	0.513412
	kpna3	0.319987	0.258623
	spryd7a	0.341236	0.694234
	LOC103909193	-0.262516	NA
	LOC101884727	0.433353	NA
	si:ch73-160h15.3	-0.858511	NA
	agpat3	0.145341	0.592859
	pdxkb	-0.249142	0.897704
	LOC101885235	-0.170289	0.788312
	pknox1.2	0.0561341	0.977415
	si:dkey-22n8.3	0.348034	0.604309
	itsn1	-0.00990472	0.971001
	cryzl1	0.0274791	0.962292
	setd4	0.136365	0.587778
	mhc1zea	0.205969	0.768745
	mhc1zda	0.380135	0.730738
	mhc1zba	0.570359	0.72287
	cbr1	0.00442264	0.991955
	morc3b	-2.08415	NA
	bcl9	0.100337	0.465569
	gja5b	-0.221642	NA
	gja8b	-0.148629	NA
	fstl1a	-0.181046	NA
	stn1	-0.0250641	0.941427
	sh3pxd2aa	0.926883	0.456182
	neurl1aa	0.511379	NA
	cfap58	-0.763261	0.721412
	sorcs3	0.0280275	0.974388
	LOC100332340	-0.991478	0.635815
	cxcl18b	0.478618	0.765794
	si:ch73-6k14.2	0.29006	0.945585
	caly	-0.405021	0.388394
	msx1b	-0.222917	0.875271
	si:dkeyp-80c12.7	0.68113	NA
	taf5	-0.111236	0.545438
	si:dkeyp-80c12.10	0.0312479	0.955254
	pdcd11	-0.177861	0.167385
	zgc:175214	0.312239	0.851032
	calhm1	0.534125	NA
	LOC794408	0.393692	0.634383
	zp3c	-0.294592	3.4e-06
	si:ch211-281g13.5	-1.10384	0.0292817
	zgc:163136	-4.10888	0.0752279
	si:ch211-281g13.4	-0.750746	NA
	col17a1a	0.211924	NA
	slkb	0.248515	0.551473
	tsga10	1.37039	0.194346
	si:ch211-149l1.2	0.187455	0.713258
	lef1	-0.315882	0.179845
	hadh	0.315675	0.248837
	cyp2u1	-0.359476	0.791837
	sgms2	0.166203	0.815776
	gstcd	-0.523428	0.0386134
	npnt	0.513931	NA
	tbck	0.0385022	0.914916
	aimp1	0.414363	0.00519764
	dkk2	3.45023	NA
	papss1	-0.177886	0.603475
	LOC101885315	-0.660567	NA
	pkd2	0.512127	0.779616
	abcg2d	-1.19727	NA
	ppm1k	0.584465	0.101546
	si:ch73-190m4.1	-1.55149	NA
	herc3	0.172143	0.580047
	fam13a	0.247024	0.873921
	zgc:154142	-3.82806	4.97e-05
	si:dkeyp-123h10.2	-1.52007	NA
	otx1a	-0.707275	NA
	mdh1aa	1.31406	3.69e-12
	ugp2a	-4.72964	6.1e-21
	spast	0.102527	0.642533
	dpy30	0.148502	0.598042
	psen2	-0.00675203	0.988577
	srd5a2a	0.94463	NA
	LOC108190350	-0.0119666	0.973766
	jag1a	0.594032	0.788541
	btbd3a	0.424977	0.0618054
	esf1	-0.103528	0.69455
	ndufaf5	0.162359	0.637412
	kif16ba	-0.00278704	0.994498
	mast1a	0.356867	0.727876
	atg4da	0.0594525	0.94972
	actr2a	0.0847182	0.677827
	spred2a	-1.08526	0.262515
	meis1a	-1.45141	0.00187079
	etaa1	0.0520389	0.791837
	ppp3r1b	0.335529	0.0876594
	cnrip1a	-0.780293	NA
	fbxo48	0.188011	0.859672
	si:ch1073-147h9.1	0.078219	0.924368
	prokr1a	1.01984	NA
	snrpb2	0.108204	0.518226
	rnaseh2a	-0.0324736	0.936309
	prdx2	0.0336336	0.85435
	junba	1.16597	0.0458662
	si:ch211-145g9.7	-0.384274	0.777148
	dand5	-0.161673	0.963059
	LOC103909283	-0.173743	NA
	LOC110437879	0.0491442	0.988085
	LOC103909284	0.569152	0.473682
	rad23aa	-0.222827	0.753982
	rnf11a	0.149552	0.787111
	asna1	0.189885	0.309204
	best2	1.64133	NA
	rab3da	0.0901644	0.769431
	pld6	0.132057	0.646552
	si:dkey-121b10.7	-2.5978	NA
	si:ch211-217k17.9	1.72055	NA
	zgc:194101	-2.56323	NA
	si:ch211-217k17.12	0.223505	NA
	si:ch211-217k17.11	0.846793	0.503941
	si:ch211-217k17.10	-1.63703	NA
	si:ch211-217k17.7	-0.0330223	0.912993
	glb1	0.193072	0.701694
	cldnd1b	0.215047	0.611574
	acy3.2	0.760409	0.744059
	LOC108190353	-1.80246	0.265461
	acy3.1	-0.233644	0.798334
	tacr3l	-1.1179	NA
	abca1a	0.492442	0.801671
	slc44a1a	-0.491496	0.237726
	aptx	-0.308548	0.142542
	osbp	-0.150859	0.334931
	LOC558721	-0.136618	NA
	wu:fc75a09	0.125345	0.956064
	patl1	-0.0721007	0.722579
	smarca5	-0.0468972	0.771306
	inpp4b	-0.442803	0.700664
	il15	0.582103	0.765934
	znf330	-0.130851	0.468587
	rnf150	0.690286	0.412135
	tbc1d9	-0.108545	0.730512
	ucp1	7.74378	NA
	elmod2	-0.34172	0.131532
	LOC108190370	0.811204	0.558716
	LOC110439888	0.407377	0.739873
	zgc:66455	-0.13423	0.606303
	b3gnt2a	-0.923243	NA
	commd1	-0.763856	0.0605416
	LOC103908636	-0.738398	NA
	usp34	0.304676	0.305152
	xpo1a	-0.00323214	0.990055
	fam161a	0.794219	NA
	cct4	0.0607471	0.859672
	pus10	-0.166243	0.474904
	akt3b	0.00538168	0.991359
	crfb17	-0.127126	NA
	ltv1	0.2303	0.069771
	capn9	0.1138	0.975122
	LOC101883618	-0.312974	0.685412
	taf5l	0.157178	0.258251
	nup133	-0.141377	0.239323
	acta1a	0.781157	0.782638
	ccsapa	0.839397	0.751542
	si:ch211-133l11.10	-0.683676	0.368686
	dla	-1.18504	NA
	triobpa	1.05949	NA
	smdt1b	0.0729424	0.911309
	dcaf15	-0.10829	0.773768
	rfx1b	-0.244947	0.233334
	LOC100005536	-0.0175859	0.926231
	LOC100008366	-1.43161	0.41685
	nthl1	0.181273	0.523959
	tsc2	-0.0527852	0.786014
	pkd1a	-0.27861	0.70147
	wu:fj19g03	0.438802	NA
	si:ch211-202h22.10	1.15821	NA
	tekt4	0.833833	0.635261
	si:ch211-202h22.9	-0.575339	NA
	si:ch211-202h22.8	1.12018	NA
	gprc5bb	2.9713	0.0359913
	knop1	0.248559	0.546688
	exosc1	-0.280673	0.387342
	pgam1b	-0.0771741	0.673385
	cdc25d	1.5368	0.218016
	pi4k2a	-0.164519	0.652678
	si:ch211-197k17.3	0.0345593	0.975611
	zgc:136791	2.006	NA
	LOC559196	3.50545	NA
	si:ch211-196h16.5	0.809558	0.783864
	zfyve27	0.227945	0.437307
	golga7ba	-0.429317	0.843435
	crtac1a	0.314598	0.922161
	r3hcc1l	-0.0360339	0.938665
	khsrp	-0.361995	0.155505
	slc25a23a	-0.462903	0.722579
	zgc:136864	0.0955708	0.841873
	vps54	-0.058473	0.813522
	peli1a	0.453415	0.245749
	lgalsla	1.34461	0.466972
	aftpha	0.278278	0.103137
	sertad2a	-1.04188	0.167385
	rab1aa	-0.11932	0.637412
	mb	0.782256	NA
	pane1	-0.217264	0.510929
	zgc:158803	-0.0887457	0.715166
	mri1	-2.60412	2.48e-05
	cc2d1a	-0.738021	0.0359369
	si:ch211-286b5.2	-2.79992	NA
	nanos3	0.745152	0.00471414
	si:ch211-286b5.4	-0.955115	0.0291595
	si:ch211-286b5.5	-0.502179	0.211201
	zgc:172106	-3.61471	NA
	si:ch211-286b5.8	-6.61475	0.00255639
	si:ch211-286b5.9	-1.63703	NA
	LOC101884507	0.527853	NA
	LOC110439892	-1.09432	NA
	LOC103909416	-0.173743	NA
	LOC108190423	-1.09441	NA
	si:dkey-9c18.3	-7.35495	1.84e-06
	adgre9	1.1911	0.335215
	LOC108190435	-1.06819	NA
	LOC110437794	1.34758	NA
	adgre15	2.31159	NA
	LOC101883942	-3.3865	NA
	LOC103909395	-0.206219	NA
	LOC110439895	-0.173743	NA
	LOC103909390	-3.8182	NA
	adgre10	-1.7127	NA
	dnajb1b	-0.0299349	0.915908
	tecrb	-0.191988	0.276489
	ndufb7	-0.139506	0.61642
	zgc:136908	0.933555	NA
	samd1b	-2.028	0.182709
	prkacab	0.0935264	0.952308
	asf1bb	-0.0147533	0.967748
	si:ch73-343l4.8	-1.63703	NA
	LOC100537240	-2.03308	NA
	LOC100537194	-1.98064	NA
	si:ch73-343l4.2	1.03029	NA
	c3a.4	-0.244683	0.896156
	c3a.6	2.21335	NA
	LOC100331492	1.00857	0.732657
	c3a.1	2.99267	0.103104
	crb3b	0.0996728	0.706571
	si:dkey-76b14.2	1.03478	0.655261
	zgc:65894	-1.51292	0.0440414
	c3a.2	1.37203	0.645385
	c3a.3	2.99011	NA
	gcgrb	-1.65514	NA
	slc25a10	-0.0520204	0.868216
	LOC100333957	-0.0438575	NA
	LOC100538177	-2.05725	NA
	wu:fa03e10	0.772233	NA
	LOC101886975	-2.63892	NA
	LOC100148752	-4.53212	0.0453535
	LOC100151165	-0.880183	NA
	LOC110439899	-1.98064	NA
	si:ch211-1f22.1	0.837314	0.784719
	si:ch211-1f22.2	-2.03308	NA
	LOC793862	-0.19678	NA
	LOC110439919	1.65217	NA
	rac1l	0.478676	NA
	mycbpap	1.17075	0.492074
	si:dkey-27j5.5	2.63828	NA
	epn3b	-1.9519	NA
	b3gntl1	-0.601091	0.0768383
	si:dkey-27j5.3	-1.32779	0.108604
	LOC100006649	2.21287	NA
	LOC103909461	2.31159	NA
	zmp:0000000971	-0.173743	NA
	LOC110439930	-0.173743	NA
	LOC103909463	0.397143	NA
	zmp:0000001289	2.30833	NA
	LOC101883054	1.26828	NA
	LOC101883960	2.98924	NA
	sc:d0284	0.795554	NA
	LOC101885706	1.99693	0.381392
	LOC110439991	-1.77382	NA
	LOC101885769	-1.98591	0.44521
	LOC110439933	-3.57907	0.287159
	LOC110439727	1.78002	NA
	LOC101883506	1.63042	NA
	LOC101882159	3.02578	NA
	LOC101882213	1.64133	NA
	LOC101882350	-2.88415	NA
	LOC101887025	-2.3702	NA
	LOC103909484	-3.35556	NA
	LOC101883999	1.5668	NA
	LOC100537163	0.668643	NA
	si:ch211-114l13.10	2.48356	NA
	si:ch211-114l13.9	0.49037	NA
	nxnl1	-1.19475	NA
	si:ch211-114l13.7	0.833676	NA
	trim35-1	-1.39447	0.131127
	caspb	2.64984	NA
	si:ch211-114l13.4	-0.173743	NA
	si:ch211-114l13.1	2.23562	NA
	caspbl	1.71207	NA
	si:ch211-15j1.4	3.2458	NA
	si:dkey-222h21.10	2.13217	NA
	si:dkey-222h21.9	2.22049	NA
	ggt1l2.1	-0.173743	NA
	si:dkey-222h21.1	1.27384	NA
	si:ch73-236c18.2	2.27025	NA
	si:ch73-236c18.5	-3.03154	NA
	LOC100334101	-2.03308	NA
	si:ch73-236c18.7	-0.173743	NA
	slc27a1b	-1.07372	0.618533
	adgre5b.3	-2.63868	1.86e-11
	adgre5b.2	-0.328904	NA
	LOC572225	-0.265292	0.388128
	si:ch73-221f6.1	0.0218858	0.975122
	zgc:174928	-0.0167009	0.97078
	LOC108190743	1.53272	2.84e-06
	zgc:174890	0.881714	8.78e-11
	LOC103909533	-1.36445	1.65e-21
	LOC100536657	-0.497827	0.702326
	LOC108190731	0.214943	0.121422
	adgrl1.1	0.0665469	NA
	si:ch211-236p5.3	-4.71974	NA
	LOC101884937	0.392625	NA
	LOC101884341	1.57166	NA
	LOC101884985	-2.65278	NA
	LOC103909543	1.11301	NA
	LOC108190761	-0.173743	NA
	tmed1b	-0.609312	0.000114951
	dnm2b	-0.51371	0.00249539
	LOC566119	-2.67622	NA
	LOC100334800	-0.734892	0.664582
	zgc:171687	-0.882664	NA
	zmp:0000001172	1.70156	NA
	LOC108179043	0.888516	0.074815
	LOC101886403	-0.895551	NA
	sh2d3a	1.13262	NA
	eri2	-0.360671	0.0760166
	thumpd1	-0.285254	0.032039
	LOC101882962	-0.0566529	0.954028
	LOC110439700	-0.438111	0.567358
	LOC110439995	-0.347034	0.530679
	cdc37	-0.365802	0.00347801
	zgc:153247	-0.544535	0.0243105
	LOC101884216	0.0220953	0.989366
	zgc:76872	0.0230049	0.97078
	pin1	-0.00434768	0.991564
	si:zfos-2330d3.1	1.3867	NA
	LOC100007488	-5.97866	2.33e-19
	si:zfos-2330d3.3	-0.941205	NA
	zgc:173915	2.87773	NA
	mfap4	-0.441915	0.852989
	LOC108179162	-0.746469	NA
	si:zfos-2330d3.6	-3.07643	NA
	LOC555374	-1.01886	NA
	si:zfos-2330d3.8	1.39879	NA
	si:ch1073-110a20.2	0.739073	NA
	si:ch1073-110a20.3	-0.212486	NA
	si:ch1073-110a20.1	-0.195583	NA
	LOC108187081	0.0904574	0.783767
	LOC556363	0.0919008	0.702203
	soul5l	1.25109	NA
	wu:fk65c09	-2.36015	NA
	LOC100007608	-0.280611	0.776075
	lpar2b	-0.011893	0.96923
	akap8l	-0.275558	0.0245768
	mvb12a	-0.306074	0.439864
	col5a3b	-0.591168	0.713363
	rdh8b	-2.67146	NA
	txndc11	-0.366633	0.0359621
	parn	-0.201704	0.0643803
	LOC108190785	-0.369819	0.78328
	LOC100535454	-0.300555	0.27494
	cyp3a65	1.25135	NA
	mslnb	-0.854367	0.532843
	LOC100330916	0.842868	0.694005
	zmp:0000001082	0.390678	0.516181
	wfikkn1	-0.173743	NA
	tiprl	0.236105	0.375314
	riox2	-0.183017	0.452898
	crybg3	-0.429641	0.386655
	sim2	0.874896	0.70643
	hlcs	-1.02505	2.44e-08
	dyrk1aa	-0.194751	0.0873448
	dscr3	-0.520722	4.97e-05
	ttc3	0.0772347	0.662602
	pigp	0.286151	0.593502
	ripply3	2.38011	1.23e-07
	kcnj6	-0.453709	0.567791
	kcnj15	-0.987126	NA
	erg	0.489364	0.21814
	ets2	-0.497825	0.201182
	psmg1	0.570443	8.39e-05
	mpzl1l	0.10819	0.853699
	klhl35	1.72508	0.00405028
	lrrc32	0.356979	0.923524
	emsy	0.0851731	0.671305
	wu:fj39h09	-0.155219	0.868112
	akt2l	-0.367272	0.0127875
	vaspa	-0.530146	0.832161
	dmpk	2.25735	0.120857
	si:ch1073-303d10.1	0.991932	0.722579
	LOC101883852	1.19685	0.010926
	dact3a	1.44318	0.197503
	LOC569920	1.98332	NA
	arvcfa	0.210704	0.915451
	npffr1l3	-1.86163	0.0516652
	LOC101884200	-2.00546	NA
	smad4a	-0.20471	0.276349
	rfx3	-0.0609161	0.81796
	glis3	-1.59408	NA
	unc5c	0.216345	0.708299
	bmpr1bb	-0.175699	0.779059
	pdlim5b	-0.140828	0.610209
	opn4xa	-0.173743	NA
	wdr70	-0.241961	0.131345
	si:ch73-209l12.1	-0.00173324	0.996875
	ora5	-0.166091	NA
	nup155	-0.154545	0.300302
	sgsm1b	1.40693	NA
	triap1	-0.117167	0.722064
	srsf9	-0.284661	0.0526458
	si:ch73-46j18.5	0.349402	0.356499
	gal3st1b	-0.883648	NA
	epb41l4a	0.714728	0.0771506
	apc	0.0652954	0.662917
	c3ar1	0.612831	NA
	tdgf1	-0.0256925	0.941259
	LOC100535760	-0.135722	0.822321
	cntnap3	0.645149	0.749415
	LOC557306	0.604724	0.224352
	zmp:0000001301	-0.440348	0.641672
	spin1	-0.0932294	0.859672
	nxnl2	-0.0389304	0.928444
	wu:fb59d01	0.575909	NA
	LOC556989	0.00546836	0.986163
	pdxp	-0.150779	0.918691
	setd9	-0.90593	0.00384254
	mier3a	0.0322544	0.895552
	grk5	1.30822	NA
	ash2l	-0.447424	1.98e-06
	aebp1	0.238402	0.925105
	ykt6	-0.327063	0.018711
	ddx56	0.358097	0.00640464
	ccar2	-0.0656105	0.863798
	erap1a	1.47831	6.4e-14
	oclna	-0.186991	0.564728
	marveld2a	0.0403587	0.90626
	zfyve16	0.149596	0.458535
	rasgrf2a	-1.6391	NA
	ube2l3a	-0.483097	0.398377
	hic2	0.590597	0.00649318
	pi4kaa	-0.342554	0.297477
	slc25a1b	-0.217363	NA
	zgc:56235	0.664309	0.00081963
	tor4aa	0.485836	0.812541
	brap	0.0894545	0.758948
	naa25	-0.102985	0.498932
	ddx55	-0.588673	0.0096308
	tmed2	-0.0317232	0.863725
	ptpn11a	0.0372333	0.898194
	rph3aa	0.823181	NA
	zgc:123275	0.956409	0.532013
	ttc28	0.111604	0.837133
	pitpnb	-0.0176111	0.979143
	mn1a	-0.493584	NA
	plppr1	-0.0292865	0.960843
	grin3a	0.114907	0.968701
	LOC795887	0.657035	0.859543
	plk2a	0.269474	0.818006
	LOC103911707	-2.00546	NA
	palm2	-0.759844	NA
	zmp:0000000722	0.601014	0.782236
	LOC100002406	1.82079	NA
	snx30	0.0895737	0.76141
	si:ch73-234b20.4	-0.173743	NA
	lyrm7	0.655613	0.857762
	mat2al	-0.177558	NA
	si:ch73-234b20.5	-0.745304	NA
	hnrnpd	-0.0415766	0.936309
	hnrpdl	-0.0203638	0.988085
	enoph1	0.12164	0.810419
	tmem150c	-2.02996	NA
	carm1l	-0.094842	NA
	sec31a	-1.2305	0.0768383
	cdc42se2	-0.203982	NA
	sptlc1	-0.129446	0.575451
	ror2	-4.06475	NA
	auh	-0.351587	0.263363
	syk	0.541929	0.780452
	pdzph1	1.14468	NA
	st8sia4	0.15104	NA
	pam	0.0984879	0.677194
	il6st	1.62612	0.0708013
	ankrd55	0.114741	0.97078
	map3k1	0.23295	0.78022
	hmgcs1	-0.014518	0.951706
	tln1	0.242995	0.223548
	tpm2	-0.280499	0.108782
	zgc:114200	-0.0859005	0.827652
	ca9	-0.165661	0.934412
	dcp2	0.196155	0.509739
	reep5	0.152677	0.325803
	chd1	-0.103556	0.512302
	LOC103911715	0.572779	0.562057
	zgc:194281	1.34763	NA
	ppip5k2	-0.168731	0.644735
	ddx4	0.212708	0.135762
	slc38a9	0.219879	0.457686
	sh2d4a	-1.39333	1.17e-07
	psd3l	0.556296	0.00966172
	fut10	-0.978014	0.439503
	nrg1	-0.736155	0.00158437
	wrn	-0.134839	0.778466
	ppp2cb	1.71207	NA
	pcyox1	0.0425711	0.910111
	fam136a	0.359967	0.242519
	gmcl1	-0.254118	0.123992
	ggcx	-0.872299	8.28e-05
	snx24	0.0752738	0.881634
	loxa	1.54707	0.584267
	mpx	-0.80069	0.789719
	sftpba	0.632348	0.827542
	mat2aa	-0.04829	0.801059
	LOC569568	-1.3596	0.329186
	slc35e4	-1.62082	NA
	osbp2	-1.18338	0.604067
	LOC110440083	-1.98064	NA
	ewsr1a	-0.0969116	0.961139
	atp6v0a2a	-2.81912	NA
	nfkbil1	1.42587	0.194928
	zgc:136254	-0.742386	0.0810412
	zgc:158494	0.128596	0.775212
	si:ch211-251f6.6	0.535807	0.135286
	zgc:173443	-0.703269	0.276388
	sub1a	0.257474	0.463508
	pstpip2	1.51208	0.23585
	ndufa9b	0.011722	0.993284
	mcidas	1.70156	NA
	dhx29	-0.151108	0.341632
	skiv2l2	0.405394	9.62e-06
	plpp1a	0.300675	0.489459
	csgalnact1a	-1.35856	0.432447
	hvcn1	-0.278284	0.486812
	tctn1	-0.428027	0.465014
	pptc7b	-0.248266	0.520034
	LOC101882781	-0.173743	NA
	si:ch211-193e13.5	2.95771	NA
	tbc1d10ab	-3.54992	1.04e-24
	aplnrb	-1.95708	NA
	pmaip1	0.492592	0.140467
	si:dkey-27b3.2	0.15294	0.388394
	isl1l	1.71638	0.27114
	si:dkey-27b3.4	-0.173743	NA
	itga1	0.331444	0.841524
	arl15b	-0.687698	NA
	snx18b	2.27618	0.0698242
	si:dkeyp-41f9.3	1.24211	0.334213
	LOC110440062	-3.34416	NA
	rasgef1bb	0.266993	0.873668
	si:dkeyp-41f9.4	2.63828	NA
	paqr3b	2.31651	0.0879198
	rbm18	-0.186673	NA
	lhx6	-2.63391	NA
	morn5	0.0521194	NA
	ndufa8	0.0229174	0.989224
	si:ch211-243g18.2	2.61607	NA
	rc3h2	-1.73717	0.00894139
	rabgap1	-0.159676	0.692997
	LOC101884949	0.796243	NA
	sh2d3ca	0.525407	0.618533
	urm1	0.0961692	NA
	sardh	-0.0486841	0.859453
	dbh	-0.358181	NA
	swi5	-3.61471	NA
	slc27a4	-0.0941772	0.937624
	ambp	5.24053	0.0155956
	nrarpa	0.188029	0.868387
	exd3	-1.01838	0.409554
	cdc37l1	-0.106927	0.614917
	ak3	0.141838	0.94483
	ugcg	-0.175187	0.737037
	LOC101885184	-0.173743	NA
	ptbp3	0.102254	0.833772
	hsdl2	-0.241957	0.0818644
	kiaa1958	-0.137002	0.538741
	inip	0.085858	0.823991
	lin54	0.29965	0.1176
	cops4	0.00283306	0.992826
	plac8.1	-3.01689	NA
	srek1ip1	0.0479274	0.893126
	cwc27	0.191697	0.28781
	adamts6	-1.95109	NA
	ppwd1	-0.150139	0.541313
	trim23	-0.364609	0.0245835
	epha5	-0.506168	NA
	lpar1	0.092563	0.889213
	musk	1.34176	0.144459
	rassf6	0.311439	NA
	si:busm1-57f23.1	0.829666	0.273821
	tmem267	0.102	0.874878
	il11ra	-4.45952	0.00238348
	cntfr	-1.72899	0.0754395
	galt	0.182366	0.656707
	sigmar1	-0.0254917	0.916893
	katnal2	0.400696	0.645409
	hdhd2	-0.198473	0.606037
	ier3ip1	-0.215816	0.690193
	smad2	-0.159882	0.402559
	si:dkey-88l16.3	-0.0677618	0.706025
	si:dkey-88l16.5	-0.269797	0.257686
	LOC100537265	-0.743912	NA
	si:ch211-95j8.2	-2.65279	0.285466
	si:ch211-95j8.5	1.71033	NA
	parm1	-1.41531	NA
	scpp8	-3.04438	NA
	spp1	0.790201	0.688936
	sh3bp2	-0.0568626	0.981101
	vldlr	-0.0692976	0.662602
	im:7148292	-0.151595	0.489321
	trappc13	0.0114326	0.966535
	sgtb	0.0630442	0.900557
	nln	-0.107931	0.732425
	erbb2ip	0.130074	0.594249
	zfand5b	0.037957	0.878049
	smc5	0.200035	0.245332
	mamdc2b	0.413414	NA
	LOC110440066	-0.173743	NA
	apba1b	0.533911	0.498392
	tjp2a	-0.13283	0.295082
	pip5k1ba	0.641406	0.779548
	si:dkey-3h23.2	1.17764	NA
	LOC101886624	-0.173743	NA
	apbb1	0.607003	0.157997
	aldh7a1	-0.102696	0.491428
	phax	-0.0672019	0.704632
	lmnb1	-0.213935	0.224805
	si:dkey-184a18.5	0.169469	0.898741
	megf10	1.06595	NA
	prrc1	-0.0719153	0.654914
	slc12a2	0.581288	0.000296233
	fbn2	-1.81722	0.000505715
	fbn2a	-1.6391	NA
	LOC568883	0.33517	0.656319
	slc27a6	-0.150461	0.629658
	isoc1	-0.212776	0.583313
	LOC110440067	0.680969	NA
	chsy3	0.200012	0.951103
	stoml2	0.099701	0.687075
	unc13bb	-0.0593674	0.878727
	atp8b5b	-0.126001	0.973201
	LOC101886642	-2.65278	NA
	fam166b	-1.15892	NA
	si:dkey-106l3.6	-0.659364	NA
	slc5a1	-0.224556	0.861779
	ywhah	0.0525056	0.831054
	depdc5	0.120035	0.652445
	LOC110440068	-0.0844554	0.969076
	gnaz	-0.0792613	0.977167
	sppl3	0.0982696	0.82246
	mir130c-1	-0.173743	NA
	mir301c	1.71207	NA
	nt5c2l1	0.738311	0.0114539
	slc2a11l	-0.160608	NA
	ska1	-0.0253938	0.935489
	smarcad1b	0.178752	0.645085
	si:dkey-76p7.5	1.21505	0.00413427
	drg1	0.142223	0.313851
	stard7	0.0117542	0.958368
	slc20a1b	0.0132019	0.955173
	si:dkey-200l5.4	-3.59073	NA
	pigo	-0.109686	0.542523
	ccl19b	2.06076	NA
	prkab1a	0.63555	0.371324
	si:dkey-242g16.2	0.362715	0.83975
	LOC563710	-0.0658369	0.956947
	LOC795389	1.2748	0.54113
	ppp2r2ab	-0.0223065	0.939446
	bnip3lb	-0.580478	0.0468311
	dpysl2b	-0.209892	NA
	igsf9a	-0.556978	0.315015
	lrrtm4l1	1.27302	NA
	si:ch211-127i16.2	-1.78686	0.4449
	vsig8a	-1.36301	0.599028
	atp6v1b2	0.14085	0.854956
	wu:fi09b08	-0.306818	0.0374391
	LOC100332822	-0.346651	0.000770259
	LOC108191474	0.411129	0.5443
	zgc:173837	-0.552915	0.000338771
	dok2l	-2.12507	NA
	xpo7	0.13482	0.50444
	dmtn	-0.173743	NA
	ppp3ccb	0.0967434	0.929005
	wu:fj58g06	-0.869015	0.00731088
	golga7	-0.387942	0.148834
	r3hcc1	0.513472	0.120004
	loxl2a	-1.07974	0.211401
	tacc1	-0.015987	0.993284
	ddhd2	0.646478	0.104025
	plpp5	-0.16847	0.512677
	whsc1l1	0.0202609	0.97097
	letm2	-0.188979	0.490599
	prnpb	2.22807	NA
	rassf2b	-1.74845	0.266776
	kcnip3b	-1.86956	0.281623
	pcdh1a	-1.65104	0.56211
	avd	-2.00546	NA
	etf1b	0.0723939	0.955254
	fbxw11b	-1.29151	0.0013899
	LOC100006797	0.638358	0.820981
	zgc:165539	-0.717111	6.91e-12
	LOC101883142	2.96238	NA
	pcdh1a6	1.65217	NA
	pcdh1g1	-1.06819	NA
	pcdh1g2	3.86703	NA
	pcdh1g3	2.35278	0.174034
	LOC110440084	1.65217	NA
	pcdh1gb2	-1.1935	NA
	LOC108191536	0.68113	NA
	cbln17	-3.1001	0.175341
	LOC101882400	-2.49293	0.0035336
	hrh2b	0.789098	0.494584
	LOC100332428	-0.189613	0.519822
	LOC110440070	0.389237	0.569691
	LOC562648	0.144315	0.924159
	kcnip1b	-2.5806	NA
	npm1a	-0.130779	0.448615
	nlgn2b	-0.210383	NA
	gigyf1	0.509943	0.0243105
	efnb3a	3.40746	0.000709502
	kdm6bb	5.54015	5.28e-13
	tmem88a	0.6502	NA
	si:ch211-237l4.6	-1.75198	NA
	pcolcea	2.66028	0.0680105
	per1a	-0.000318272	0.999969
	vamp2	1.45391	NA
	trnal-aag	1.75057	NA
	and3	-1.08942	NA
	ap4m1	-0.403123	0.309036
	arrb2a	-0.207466	0.478243
	si:ch1073-143l10.2	-0.700042	0.00458433
	med11	-0.651095	0.00137806
	rnasekb	0.768264	0.354178
	zgc:103508	-0.043786	0.934832
	LOC101883815	0.415875	0.271326
	LOC100538037	1.3544	NA
	im:7136398	-0.416614	0.736849
	LOC793236	-0.614504	0.652445
	si:dkey-175g6.2	-0.497453	0.652678
	slc25a1a	0.115429	0.50205
	nle1	0.197099	0.508082
	si:dkey-175g6.5	-0.361549	0.00417776
	cadm2a	-2.31364	0.105232
	LOC101884413	0.417582	NA
	LOC101884771	-0.436846	NA
	gbe1a	-0.168965	0.887685
	inpp5kb	0.0123492	0.997108
	pitpnab	1.64133	NA
	slc43a2b	0.0212269	0.988085
	hephl1b	0.491131	0.845103
	zgc:158234	0.180187	0.592777
	slc7a1	-1.27496	NA
	mtus2a	0.922094	0.584557
	slc46a3	-0.730099	NA
	stoml3b	0.200801	0.829946
	proser1	0.176952	0.609641
	vps36	-0.0586382	0.857762
	thsd1	0.0940615	0.973766
	si:ch211-287a12.9	0.128082	0.911398
	tpte	-0.130485	0.431438
	smpd1	0.0769153	0.824107
	ilk	-0.0938927	0.732149
	timm10b	-0.000946705	0.997461
	LOC101885675	-0.819592	NA
	si:ch1073-15f19.2	0.213667	0.929623
	si:ch211-214k5.3	1.61423	NA
	si:ch211-214k5.2	1.12018	NA
	cd209	-2.17825	0.120432
	LOC568600	0.203006	NA
	chordc1b	0.204188	0.599033
	kpna7	-0.29549	4.11e-06
	rab38b	-0.443154	0.944741
	socs5a	0.314851	0.127731
	tmem135	-0.20169	0.578707
	cct8	-0.0182865	0.945815
	map3k7cl	-0.0865021	NA
	bach1b	-1.1997	NA
	grik1a	1.20125	0.199509
	LOC103911747	-1.44423	NA
	tiam1a	1.52463	0.438204
	sod1	-0.200793	0.0866389
	scaf4a	-0.329661	0.0437724
	postna	-0.417339	0.902839
	ftr54	-0.173743	NA
	trpc4a	0.309224	NA
	ufm1	-0.0811034	0.725795
	frem2a	-0.0433237	0.972591
	trim47	-0.37351	0.0991838
	trim3b	0.427223	0.141423
	arfip2b	0.436784	0.802259
	dchs1b	-0.754105	0.556144
	LOC103911750	0.59511	0.759096
	si:dkey-5g14.1	0.127039	0.923964
	synj1	0.0841737	0.896309
	slc9a6b	-0.645579	0.466217
	fhl1b	2.02277	0.000134494
	LOC100331278	-0.166749	NA
	htatsf1	0.0536597	0.824851
	si:ch73-52f15.5	1.21546	0.46553
	fgf13b	-0.3498	0.888482
	arr3a	-1.16168	NA
	LOC101883296	-1.46793	NA
	sssca1	0.552767	0.301495
	fam89b	1.76546	0.00196525
	ehbp1l1b	0.271149	0.814222
	rab1bb	-0.0242361	0.938049
	LOC103911751	0.980645	0.746751
	frmd8	0.980902	0.0127775
	vps51	0.25723	0.142832
	tm7sf2	0.506169	0.79889
	znhit2	0.888146	0.451248
	mrpl49	0.779313	0.489137
	faub	0.689192	0.280773
	zgc:193742	1.31544	NA
	cnih2	-1.68901	NA
	cxadr	1.10935	0.148834
	auts2a	0.00860766	0.99293
	ints2	-0.139745	0.592859
	med13a	-0.102504	0.564329
	rps6kb1a	-1.01886	NA
	cltca	-0.216132	0.150112
	btg3	-0.172689	0.266383
	LOC101882864	-1.01886	NA
	LOC101882921	-0.749943	NA
	si:ch211-222e20.4	-2.98736	0.00856923
	LOC101883059	2.87455	0.178662
	LOC103911768	-1.61726	NA
	bbx	-1.60158	NA
	cblb	0.120905	0.940808
	alcama	-0.47003	0.596418
	picalma	-0.151013	0.643638
	ccdc83	-1.67119	NA
	sytl2a	-1.25944	0.432155
	crebzf	0.22322	0.854956
	tmem126a	0.182964	0.720945
	dlg2	0.580374	0.469931
	LOC101884045	0.632209	0.598673
	ift46	0.00256141	0.997761
	vps11	-0.19916	0.567186
	hyou1	-0.190373	0.324469
	crtam	0.690393	NA
	hspa8	-0.147216	0.31377
	si:rp71-56i13.6	0.342915	0.726469
	bsx	-1.09441	NA
	ntm	-0.633737	0.498932
	opcml	-1.7393	0.401588
	panx3	-1.97462	NA
	pknox2	0.619367	0.0261745
	tmem218	0.473129	0.705182
	robo4	1.56308	0.0235183
	robo3	-1.18056	0.0768383
	msantd2	0.707854	0.320334
	esama	-0.281684	0.881254
	fez1	-2.40546	0.113518
	vps26bl	0.261177	0.449651
	foxo1b	0.946641	0.515657
	lhfp	-0.548323	0.7205
	si:ch211-266i6.3	-0.191205	0.149444
	prkrira	0.212658	0.110958
	si:dkey-250d21.1	0.0457957	0.816893
	wnt11r	-1.36342	0.542876
	uvrag	-0.284975	0.292163
	dgat2	0.565576	NA
	mogat2	-1.37931	0.000298474
	map6a	1.70156	NA
	umodl1	-0.49859	0.706262
	zbtb21	0.577349	0.00122277
	atg101	-0.120735	0.617581
	rad51c	-0.241704	0.406021
	ppm1e	-2.11436	0.0842893
	trim37	0.0422503	0.896156
	rabgef1	0.187813	0.455967
	kctd7	-0.535664	0.666121
	LOC100333185	-0.0535075	0.979913
	cux1a	-0.176071	0.597334
	myl10	0.379246	0.940482
	LOC101885935	-0.646294	0.829946
	bcl7ba	0.029379	0.949955
	tbl2	-0.0491964	0.810741
	prdm15	0.0544698	0.963882
	c2cd2	0.0794269	0.926915
	ska2	-0.242025	0.0399337
	mdh2	-0.0205183	0.900825
	zgc:153345	-0.27114	0.043939
	ryr1a	-1.68425	0.303617
	il2rga	0.507801	NA
	eva1c	0.161252	0.959843
	hunk	1.70943	0.221885
	b3glctb	-5.26277	0.0230733
	rxfp2a	-0.987619	0.0614219
	fryb	0.326045	0.858383
	zar1l	-0.0930806	0.572265
	kl	-0.365284	0.535358
	rfc3	-1.48664	NA
	LOC793110	-0.842485	NA
	LOC108179159	-0.173743	NA
	si:dkey-33c12.2	2.22807	NA
	LOC103911769	-5.78197	0.0511052
	si:busm1-sl7.2	-1.22913	NA
	LOC100333082	-3.03154	NA
	LOC110437830	-4.60268	NA
	LOC560917	-3.13765	0.0765147
	LOC793521	1.39805	0.431874
	LOC110437759	-2.84181	0.0133175
	LOC100330882	-1.36247	0.563179
	stard13a	1.84785	0.0120373
	nbeaa	0.452258	0.0561905
	dclk1a	-0.341001	0.669613
	ccdc169	1.20878	NA
	spg20a	-1.14759	0.354178
	ccna1	-0.510407	9.85e-07
	LOC103911767	0.238854	NA
	sertm1	-1.21185	NA
	rfxap	-0.110349	0.683368
	smad9	0.605735	0.793722
	alg5	-0.116209	0.503227
	exosc8	-0.499531	0.00574545
	supt20	-0.54467	1.04e-06
	zgc:110006	2.2153	0.00241539
	ripk4	0.263462	0.0219814
	nsun5	0.0498821	0.829019
	pom121	-0.0751004	0.652445
	ypel2a	-0.753153	NA
	smg8	-0.10608	0.586777
	prr11	-0.377541	0.000459113
	styxl1	0.106725	0.871154
	tmem120a	-0.501045	0.778625
	pora	0.0888126	0.669776
	rhbdd2	-0.364194	0.178187
	LOC101883602	0.514964	NA
	gabrr3a	1.78971	0.000764395
	hhla2a.1	1.56869	0.000316076
	phldb2a	0.218381	0.859381
	si:ch211-244c8.4	-0.173743	NA
	zdhhc20a	0.268446	0.304765
	smg6	0.0835267	0.707733
	mir132-2	0.68113	NA
	mir2184	0.668643	NA
	ovca2	-0.231614	0.652736
	LOC100004523	-0.179447	NA
	hmgb1a	-0.553866	0.273131
	katnal1	0.23742	0.385521
	smyd4	0.032095	0.949807
	si:ch211-215a9.5	-2.32983	NA
	or105-1	0.223695	0.934842
	ubl3a	0.103821	0.96772
	uspl1	0.0961372	0.665408
	alox5ap	0.908619	NA
	LOC101885611	1.67336	NA
	nipblb	0.139698	0.401048
	slc1a3b	-0.648725	NA
	rsf1b.1	0.167915	0.484184
	ucp2	0.0716405	0.733549
	dnajb13	-0.0236845	NA
	mrpl48	-0.0222194	0.950578
	rab6a	0.24928	0.14071
	LOC100536547	0.749191	NA
	si:ch211-176g13.7	-3.08314	NA
	si:ch211-176g13.8	-0.611774	0.727735
	dhrs13a.2	0.0294239	0.88911
	dhrs13a.1	0.343195	0.409003
	phf12a	0.113114	0.775595
	sez6a	-0.549794	NA
	myo18aa	0.722362	0.810419
	vezf1a	0.360647	0.24065
	cuedc1a	0.64389	NA
	ksr1a	0.117476	0.892646
	nf1b	0.252218	0.487492
	LOC101886660	-1.0448	NA
	akap1a	-0.0611051	0.859232
	msi2a	-0.12028	0.834922
	LOC103911773	-1.25266	0.554945
	usp25	-0.0300416	0.88911
	nrip1b	-0.152835	0.565748
	samsn1b	-1.26648	0.273414
	gdpd5a	0.0756939	0.784946
	serpinh1a	0.0720511	0.970796
	acer3	0.580207	NA
	LOC101883213	1.63042	NA
	mmp13a	-0.16941	0.955254
	mmp30	0.599827	0.891125
	acat1	-0.00423832	0.987398
	tmprss2	-0.195129	0.96074
	LOC103911777	-1.98064	NA
	dscama	1.6562	0.261535
	pcp4a	0.77215	NA
	igsf5a	-2.01855	NA
	si:ch73-1a9.3	0.0538153	0.956464
	si:ch73-1a9.4	0.632066	0.208291
	rps25	-0.155056	0.319127
	slc37a4b	0.582017	0.648346
	b3gat1b	-2.65635	NA
	LOC100332851	-0.164319	0.891834
	ei24	-0.0344929	0.950578
	stt3a	-0.203571	0.08585
	LOC108191505	-1.65514	NA
	foxred1	-0.0401163	0.967827
	cry5	0.213029	0.345112
	dcps	0.104108	0.667643
	kcnj1b	-0.821023	0.398166
	kirrel3a	-0.079649	0.89733
	smfn	-0.0448768	0.870018
	clmp	2.24349	0.304154
	gramd1ba	-1.54002	NA
	git2b	0.0584061	0.971001
	gltpb	-0.611846	0.305061
	zgc:172131	-2.85384	NA
	zgc:113625	1.31543	NA
	LOC100004186	-0.795887	NA
	pcna	-0.119159	0.230879
	trim69	0.0876637	0.983486
	bmp1b	0.110278	0.818299
	npffr1l1	0.834034	NA
	antxr1b	-1.01948	0.127349
	aak1b	-0.374206	0.3291
	anxa4	1.19833	0.000297014
	brf2	-0.828049	0.0278549
	rab11fip1b	-0.107622	0.618533
	gpat4	-0.0562558	0.822267
	cabp1b	1.26823	NA
	ggt5b	-0.963036	0.787088
	ggt1b	0.431691	NA
	lrrc75bb	0.837585	0.665256
	rnf34b	-1.07118	NA
	LOC100536129	-0.120903	0.822321
	tmem120b	-0.11838	0.823294
	rhof	-1.87495	NA
	si:ch211-265m20.8	1.03857	0.528709
	setd1ba	0.135788	0.768421
	car15	3.48783	NA
	dgcr2	0.350046	0.699234
	stambpa	0.0370316	0.936309
	dusp11	0.140561	0.732657
	LOC798445	-2.06808	NA
	tcf7l1a	-0.138233	0.614358
	dbnla	0.639661	0.828762
	zgc:86599	-0.0898004	0.673013
	march5l	0.00126565	0.997179
	actr1	-0.0542235	0.802581
	kctd9b	-0.230759	0.83913
	fgfr1b	0.252259	0.391586
	stc1l	-0.982718	0.494206
	rhobtb2b	0.0617348	0.933672
	LOC103911788	-5.73455	0.00730018
	lage3	0.267426	0.846221
	zgc:100918	0.213663	0.363188
	wdr45	-0.290545	0.412929
	LOC100330650	1.81329	0.477506
	LOC797085	-0.265616	0.0701309
	zcchc9	-0.285321	0.117359
	acot12	0.223189	0.920105
	ssbp2	-0.0847407	0.982252
	atg10	0.651702	0.00921614
	tmem167a	-0.0111026	0.985339
	xrcc4	-0.322079	0.123077
	vcanb	-0.177268	0.911001
	hapln1b	0.848888	NA
	rasa1b	0.336707	0.140733
	si:ch73-215f7.1	-0.0848783	NA
	mef2ca	-0.192291	0.918557
	cetn3	-0.0817314	0.804032
	arrdc3b	0.329768	0.0869878
	nr2f1b	0.371063	0.743221
	tlr8b	1.47725	0.599674
	mctp1b	-2.14214	0.0776363
	sept5b	-3.75229	0.0219814
	cldn5b	0.0973714	0.960222
	acads	-0.73414	3.72e-07
	crybb1	0.380534	NA
	cryba4	1.30822	NA
	adrbk2	-0.170334	0.266674
	LOC100537963	-3.97211	4.78e-10
	LOC100333206	-3.07128	2.38e-05
	mphosph9	-0.464742	0.278177
	zswim6	-1.34014	0.107841
	cdk2ap1	0.0677583	0.909839
	sbno1	-0.173236	0.196153
	setd8a	-0.124432	0.583313
	snrnp35	-0.471766	0.161484
	clip1b	-0.309197	0.779459
	denr	0.0628805	0.87532
	rilpl1	0.168043	0.947251
	LOC110440079	1.41947	NA
	ccdc62	0.22264	0.542417
	LOC110440080	0.422109	0.541689
	LOC103910581	0.249954	0.81879
	LOC110440077	0.139849	0.964796
	dusp26	-0.759469	0.00833047
	LOC110440078	0.458153	0.879592
	npm2b	-0.289077	0.00837345
	LOC100331987	-0.332658	0.348828
	tpst2	0.796762	0.759557
	ubc	-0.103979	0.384076
	scarb1	-0.0961984	0.260313
	tacr1b	0.833643	NA
	slc4a5	-0.529261	0.859806
	zgc:114173	2.48141	0.00221855
	tuba7l	0.274537	0.939918
	sec14l7	0.854287	NA
	LOC103911794	-1.02685	0.636722
	il1b	-0.83029	0.42482
	purbb	-0.309222	0.433595
	h2afvb	-0.0473496	0.788312
	ved	-0.161835	0.959672
	polm	0.198208	0.50185
	gnsb	-0.176925	0.682067
	mrps24	0.0194048	0.966641
	nudcd3	-0.0917219	0.628896
	camk2b	-0.483016	NA
	ogdhb	0.582786	0.00990775
	pargl	0.145661	0.499942
	zmiz2	-0.0945991	0.849191
	ppiab	-0.0538468	0.681754
	LOC100534832	1.26317	NA
	LOC100333835	0.0350208	0.947787
	LOC100331349	-3.31859	5.28e-07
	myg1	-0.163899	0.278686
	prr13	-1.07001	0.00210729
	sp1	0.0688889	0.868112
	col2a1b	0.0505299	0.979913
	itga7	-0.642087	0.387471
	elmo2	1.34773	0.201157
	arfgap1	-0.0244363	0.958114
	cdk4	-0.303606	0.754959
	zgc:172352	0.537515	NA
	tegt	-0.150089	0.512291
	avil	0.411079	NA
	si:ch1073-456m8.1	0.590477	0.396323
	dusp7	-0.143746	0.768745
	poc1a	-0.354584	0.395939
	alas1	-0.247359	0.08068
	slc11a2	-0.00175545	0.995743
	mettl1	-0.224382	0.225042
	cyp27b1	0.966405	0.759085
	si:ch211-159e12.5	-0.173743	NA
	pdrg1	0.162922	0.705794
	edn3	2.27025	NA
	znf831	0.803727	NA
	nuf2	-0.0173137	0.955254
	rab43	0.189345	0.61089
	zgc:77375	0.539144	0.859232
	isy1	0.139856	0.576283
	cnbpb	0.0874587	0.660968
	raf1b	-0.159234	0.508737
	mkrn2	-0.236086	0.232913
	mkrn2os.1	1.66852	0.0500477
	mkrn2os.2	2.00268	NA
	tsen2	-0.0155009	0.969645
	pparg	0.00712913	0.993284
	syn2b	-1.74705	NA
	timp4.1	0.749191	NA
	timp4.2	0.765227	NA
	timp4.3	-0.146165	NA
	tamm41	-0.169524	0.62742
	vgll4b	-0.00681816	0.997179
	atg7	0.0875704	0.814437
	hrh1	-1.85703	NA
	slc6a1b	0.67417	0.699369
	LOC100003140	0.0588804	0.968329
	slc6a11b	-0.97249	NA
	atp2b2	-1.51387	0.0147143
	iars	0.119554	0.453697
	rpl29	-0.103757	0.668061
	si:ch211-266k22.6	-0.121349	0.970796
	phactr3b	-0.174479	0.936248
	acot8	1.3321	0.0030873
	srsf6b	-0.994686	4.12e-08
	ift52	0.58711	0.00308787
	si:ch73-303b9.1	-0.302557	0.10408
	mybl2b	-0.185457	0.303909
	si:dkey-40c23.1	1.41153	0.186616
	si:dkey-40c23.2	0.425449	0.416761
	si:dkey-40c23.3	-0.979246	0.0221997
	lrp1aa	-0.699292	0.579882
	rbms2a	0.191097	0.876344
	faim2b	-1.34873	0.221871
	nr1d4b	0.638356	0.372214
	rargb	2.26291	NA
	calcoco1b	-1.19785	NA
	hoxc12b	-0.555793	0.728056
	hoxc11b	-0.79031	0.4799
	hoxc6b	-0.665866	NA
	smug1	-0.919057	0.135666
	hnrnpa1a	-0.0859978	0.693852
	znf740a	0.173973	0.562843
	LOC108191643	-0.0920747	0.852941
	ube2v1	-0.0249224	0.926642
	csnk2a4	0.271669	0.87595
	slc2a10	0.973398	4.81e-05
	tp53rk	-0.576831	0.00280158
	si:ch73-267c23.10	-0.169562	0.889014
	LOC564739	-1.16108	1.09e-07
	si:ch73-190f16.2	0.823014	NA
	ankrd52b	1.48821	0.000976303
	cnpy2	-0.297893	0.08133
	zgc:113184	-1.10968	0.444358
	nab2	0.145166	0.916893
	dnajc14	0.193468	0.111482
	si:ch211-160o17.2	0.791712	0.346618
	zgc:193807	-0.688823	0.536137
	si:ch211-160o17.4	0.273985	0.276489
	b3galt6	-0.386618	0.19306
	si:ch211-160o17.6	1.64133	NA
	tmem167b	0.303705	0.299768
	mapk14b	-0.239114	0.584272
	srpk1b	0.0220211	0.937794
	lhfpl5a	2.98924	NA
	kif21b	0.00404442	0.995743
	cpne5b	0.339505	0.751717
	timeless	0.00976778	0.968042
	pmela	0.357127	0.881847
	cdk2	0.0612829	0.787232
	sarnp	0.0515543	0.789365
	tuba2	0.818677	NA
	suox	0.660011	0.149635
	mcrs1	-0.00307195	0.990502
	acap3b	-0.14966	0.518649
	pusl1	-0.21961	0.700906
	ddx19	-0.0108189	0.960262
	si:dkey-33m11.6	0.943212	NA
	si:dkey-33m11.7	-0.825678	NA
	cda	2.35895	NA
	dnajc16l	0.269113	0.342336
	itih3a	3.4467	0.0292198
	itih1	0.472585	0.787376
	gata2a	-0.413802	0.891834
	rpn1	-0.161781	0.103971
	pbrm1	0.0289818	0.960772
	gnl3	0.718452	1.55e-05
	glt8d1	0.952937	0.0598862
	spcs1	-0.343047	0.103328
	nek4	0.228056	0.184397
	camk1b	1.59222	0.289775
	ptprga	-1.04202	0.345822
	cse1l	-0.138562	0.196929
	slc35e1	-0.110387	0.628947
	si:ch73-40i7.2	-2.51263	0.211867
	pex11g	1.39543	NA
	si:ch73-40i7.5	-0.238122	0.0807472
	zgc:172302	-0.417872	0.348559
	r3hdm4	-0.00979718	0.987398
	arid3a	2.51767	0.0512207
	ndufs7	-0.191344	NA
	gamt	1.6119	0.0114713
	dazap1	-1.59794	0.00863256
	rps15	0.710141	NA
	abhd8b	-0.0355243	0.990055
	dda1	0.170117	0.515921
	babam1	0.847792	7.35e-07
	si:ch73-112j3.1	-1.64269	0.583496
	ushbp1	-0.424818	0.747715
	nr2f6b	0.863541	0.515921
	tax1bp3	0.45578	0.0196949
	ccl44	-0.232461	NA
	pole4	0.352217	0.228208
	LOC559131	0.287638	0.855209
	ccl25b	-0.125962	0.967748
	ctns	0.641009	0.180004
	ranbp3a	-0.655318	0.0620447
	nrtn	1.68843	NA
	ndufa11	-0.0231787	0.967624
	zgc:162969	-0.147564	0.21506
	gadd45ba	0.760532	0.0173268
	LOC110440089	-1.68901	NA
	crtc1b	-0.405415	NA
	LOC101886158	-2.38198	NA
	rab3ab	2.90091	NA
	lsm4	-0.180659	0.414266
	ddx49	-0.129412	0.439777
	klhl26	0.15008	0.438204
	crtc1	0.548072	0.238817
	comp	-0.94228	0.679847
	si:ch211-253b8.2	0.0562426	0.837118
	zgc:173548	0.122521	0.675495
	cdh27	1.64133	NA
	si:ch211-253b8.5	0.284307	0.872464
	LOC101886356	3.14156	NA
	bmp7a	-0.0657081	0.966945
	si:zfos-1451h6.1	0.435681	0.66586
	smim7	0.0749964	0.916529
	tmem38a	-0.380919	NA
	thop1	-0.108418	0.360325
	nwd1	-1.04165	0.236446
	reep6	-2.02996	NA
	si:ch73-238c9.1	-0.0544283	0.912993
	apc2	-0.202193	0.859232
	diras1a	2.22807	NA
	LOC103911803	-0.96658	NA
	si:dkey-197i20.6	0.0105443	NA
	vtg3	4.55874	NA
	adgrl4	-0.283222	0.579706
	adgrl2a	-0.476206	0.00196086
	ttll7	0.911121	4.15e-05
	prkacba	2.02755	NA
	samd13	0.192783	0.551292
	uox	7.23427	0.235853
	dnase2b	1.20964	NA
	LOC110440124	1.64133	NA
	tbl1xr1a	-0.00495483	0.997108
	si:ch211-51h4.2	-1.41862	0.016272
	LOC101883106	-1.67303	0.22139
	LOC101885785	-2.43419	0.00435871
	nlgn1	-0.159427	0.816382
	ect2	-0.0378287	0.839796
	mcf2l2	0.492402	0.627036
	b3gnt5a	1.17176	0.442146
	slc4a10a	0.479585	0.828762
	psmd14	-0.014988	0.95275
	rbms1a	1.55469	0.0555999
	itgb6	-5.80524	2.35e-08
	pla2r1	0.445963	0.838647
	ly75	-0.701014	1.2e-05
	myom2a	2.43726	1.03e-07
	lgsn	0.697457	0.559192
	ptp4a1	0.55371	0.00180815
	col9a1a	-0.36986	0.833662
	si:dkey-23f9.4	0.0160886	0.970043
	mrpl4	-0.345573	0.0783958
	zgc:77929	-0.298006	0.114596
	krt93	-2.00143	NA
	krt94	0.741308	0.668902
	si:dkey-28e7.3	-0.316506	0.356111
	jupa	0.680942	0.0134626
	wipf2a	-0.264502	0.2198
	sp2	0.40625	0.693303
	socs7	-2.31928	0.191792
	si:ch211-156l18.8	-0.276048	0.802939
	mrpl45	-0.446322	0.85746
	npepps	-1.75766	2.26e-24
	krt95	-2.87818	NA
	rbb4l	-0.147534	0.41157
	txlng	0.0497228	0.863257
	rtel1	-0.178353	0.370411
	zgpat	-0.184808	0.207882
	LOC110440116	-3.61825	NA
	LOC110437768	-2.65278	NA
	LOC101882863	-0.402927	NA
	ptgfr	0.23001	0.880571
	btf3l4	-0.13563	0.287549
	zfyve9b	0.811188	0.672883
	elovl1b	0.0502975	0.849451
	mob3c	-1.12419	0.274711
	mknk1	-0.0455028	0.906902
	atp5b	-0.31784	2.4e-06
	abcb11b	1.14903	0.715043
	mast3b	-0.223919	0.567358
	si:dkey-13m1.2	3.73121	0.0586414
	homer3b	0.946532	3.21e-11
	si:dkey-13m1.5	-1.09441	NA
	arrdc2	0.0534927	0.784946
	si:ch211-1a19.3	0.296547	0.848129
	wdr18	-0.268997	0.0157352
	grin3bb	-2.28346	0.161484
	LOC103911814	-2.03308	NA
	tmem259	-0.00257679	0.993442
	med16	0.628477	0.54113
	palm1a	0.201019	NA
	si:ch211-262i1.3	-5.98685	2.76e-14
	si:ch211-262i1.5	0.239827	0.734073
	ptbp1b	-0.83321	0.262738
	si:ch73-60h1.1	-0.173743	NA
	sgta	0.0268866	0.931798
	hug	-0.511104	0.27828
	slc1a8a	0.0118539	0.995614
[truncated: 20,749 more rows]
