# Supplementary material for: Deletion of ddx4 Ovary-Specific Transcript Causes Dysfunction of Meiosis and Derepress of DNA Transposons in Zebrafish Ovaries
Source: Biology (Basel). 2024 Dec 16;13(12):1055. doi: 10.3390/biology13121055 (PMC11673608; doi:10.3390/biology13121055)
Supplement: Supplementary file 1 [file biology-13-01055-s001.zip › Table S5 R1.xlsx]

## Sheet: All_DEGs_GO
	ID	Description	GeneRatio	BgRatio	pvalue	p.adjust	qvalue	geneID	Count
	GO:0030201	heparan sulfate proteoglycan metabolic process	7/655	28/18284	4.49852e-05	0.0817182	0.0807027	xylt2/hs6st1a/ext1c/ext1b/extl3/glcea/sulf2a	7
	GO:0040036	regulation of fibroblast growth factor receptor signaling pathway	7/655	30/18284	7.26707e-05	0.0817182	0.0807027	ndr1/sall4/extl3/dusp4/gpc1b/sulf2a/spry2	7
	GO:0015012	heparan sulfate proteoglycan biosynthetic process	6/655	24/18284	0.000160004	0.0952521	0.0940685	xylt2/hs6st1a/ext1c/ext1b/extl3/glcea	6
	GO:0007169	transmembrane receptor protein tyrosine kinase signaling pathway	26/655	332/18284	0.000169412	0.0952521	0.0940685	tyk2/mertka/ddr1/ndr1/epha3/vhl/pdgfab/sall4/erbb4b/efnb3a/rhbdf1b/dok1a/ccbe1/extl3/igfbp3/dusp4/zdhhc16a/gpc1b/sulf2a/cpne3/lcp2a/spry2/epha4a/ephb4a/ek1/ngfa	26
	GO:0048858	cell projection morphogenesis	33/655	492/18284	0.000438874	0.180418	0.178176	slitrk3a/tiam1b/mapk8ip3/cyfip2/kif5ab/aplp2/epha3/arhgef25b/espn/efnb3a/sema4ga/sema5a/robo4/cspg5a/ctnnd2b/nrcama/dpysl4/sema3c/ascc1/unc5b/extl3/fam53b/fus/ankrd27/vax1/ctnnd2a/boc/ncam1b/epha4a/emx3/ek1/ngfa/tenm4	33
	GO:0061564	axon development	31/655	455/18284	0.000498857	0.180418	0.178176	slitrk3a/tiam1b/mapk8ip3/col12a1a/cyfip2/kif5ab/aplp2/epha3/ptena/arhgef25b/myo5b/efnb3a/sema4ga/sema5a/robo4/nrcama/sema3c/ascc1/unc5b/extl3/fam53b/fus/vax1/boc/ncam1b/epha4a/emx3/ek1/ngfa/neurog1/tenm4	31
	GO:0032990	cell part morphogenesis	33/655	499/18284	0.00056155	0.180418	0.178176	slitrk3a/tiam1b/mapk8ip3/cyfip2/kif5ab/aplp2/epha3/arhgef25b/espn/efnb3a/sema4ga/sema5a/robo4/cspg5a/ctnnd2b/nrcama/dpysl4/sema3c/ascc1/unc5b/extl3/fam53b/fus/ankrd27/vax1/ctnnd2a/boc/ncam1b/epha4a/emx3/ek1/ngfa/tenm4	33
	GO:0040037	negative regulation of fibroblast growth factor receptor signaling pathway	4/655	14/18284	0.00122583	0.344611	0.340329	dusp4/gpc1b/sulf2a/spry2	4
	GO:0048812	neuron projection morphogenesis	31/655	487/18284	0.00150301	0.349051	0.344714	slitrk3a/tiam1b/mapk8ip3/cyfip2/kif5ab/aplp2/epha3/arhgef25b/efnb3a/sema4ga/sema5a/robo4/ctnnd2b/nrcama/dpysl4/sema3c/ascc1/unc5b/extl3/fam53b/fus/ankrd27/vax1/ctnnd2a/boc/ncam1b/epha4a/emx3/ek1/ngfa/tenm4	31
	GO:0120039	plasma membrane bounded cell projection morphogenesis	31/655	488/18284	0.00155203	0.349051	0.344714	slitrk3a/tiam1b/mapk8ip3/cyfip2/kif5ab/aplp2/epha3/arhgef25b/efnb3a/sema4ga/sema5a/robo4/ctnnd2b/nrcama/dpysl4/sema3c/ascc1/unc5b/extl3/fam53b/fus/ankrd27/vax1/ctnnd2a/boc/ncam1b/epha4a/emx3/ek1/ngfa/tenm4	31
	GO:0009988	cell-cell recognition	5/655	26/18284	0.00204451	0.378812	0.374105	zp2.1/zp3.2/zp2.6/zp2.2/epha4a	5
	GO:0051094	positive regulation of developmental process	18/655	238/18284	0.0023884	0.378812	0.374105	tiam1b/ndr1/ezh2/mief2/swap70b/itgb1a/aamdc/lims2/zgc:110006/mtdhb/faima/anxa1b/boc/olig2/sox9b/ngfa/neurog1/tenm4	18
	GO:0006470	protein dephosphorylation	15/655	183/18284	0.0024928	0.378812	0.374105	si:ch211-203d1.3/ptprda/ptprr/ptprdb/ppp1r16b/ptena/ppm1h/ppm1lb/ppp6r2b/ca16b/zgc:153981/ptprua/ppp2r2bb/dusp4/ptprub	15
	GO:0034097	response to cytokine	15/655	184/18284	0.00262698	0.378812	0.374105	dicp3.3/tyk2/cntf/traf1/relb/nod2/il10rb/lrrc7/lifrb/crlf1b/lifra/crlf1a/il13ra2/anxa1b/il11ra	15
	GO:0007409	axonogenesis	27/655	425/18284	0.00302781	0.378812	0.374105	slitrk3a/tiam1b/mapk8ip3/cyfip2/kif5ab/aplp2/epha3/arhgef25b/efnb3a/sema4ga/sema5a/robo4/nrcama/sema3c/ascc1/unc5b/extl3/fam53b/fus/vax1/boc/ncam1b/epha4a/emx3/ek1/ngfa/tenm4	27
	GO:0048667	cell morphogenesis involved in neuron differentiation	29/655	468/18284	0.00310518	0.378812	0.374105	slitrk3a/tiam1b/mapk8ip3/cyfip2/kif5ab/aplp2/epha3/arhgef25b/efnb3a/sema4ga/sema5a/robo4/ctnnd2b/nrcama/sema3c/ascc1/unc5b/extl3/fam53b/fus/vax1/ctnnd2a/boc/ncam1b/epha4a/emx3/ek1/ngfa/tenm4	29
	GO:0048514	blood vessel morphogenesis	27/655	426/18284	0.0031266	0.378812	0.374105	iqsec1a/enpp2/ppp1r16b/ptena/vhl/angpt4/jam3b/pappa2/adgrb3/robo4/tnfrsf19/colec12/camsap2b/cfi/itgb1a/ccbe1/mtdhb/unc5b/fbxw11b/hdac9b/fzd6/anxa1b/spry2/krit1/ptgs1/meis1a/ephb4a	27
	GO:0048709	oligodendrocyte differentiation	7/655	56/18284	0.00370453	0.378812	0.374105	enpp2/swap70b/sulf2a/olig2/sox9b/ihhb/tenm4	7
	GO:0008543	fibroblast growth factor receptor signaling pathway	8/655	71/18284	0.00379014	0.378812	0.374105	ndr1/sall4/extl3/dusp4/zdhhc16a/gpc1b/sulf2a/spry2	8
	GO:0001525	angiogenesis	23/655	350/18284	0.00396212	0.378812	0.374105	iqsec1a/enpp2/ppp1r16b/ptena/vhl/angpt4/jam3b/pappa2/adgrb3/robo4/tnfrsf19/camsap2b/itgb1a/ccbe1/mtdhb/unc5b/fbxw11b/hdac9b/fzd6/anxa1b/spry2/krit1/meis1a	23
	GO:0042063	gliogenesis	13/655	156/18284	0.00408556	0.378812	0.374105	enpp2/nphp1/sptbn5/mxra8a/swap70b/itgb1a/sulf2a/anxa1b/lamb2/olig2/sox9b/ihhb/tenm4	13
	GO:0044344	cellular response to fibroblast growth factor stimulus	8/655	72/18284	0.0041334	0.378812	0.374105	ndr1/sall4/extl3/dusp4/zdhhc16a/gpc1b/sulf2a/spry2	8
	GO:0071774	response to fibroblast growth factor	8/655	72/18284	0.0041334	0.378812	0.374105	ndr1/sall4/extl3/dusp4/zdhhc16a/gpc1b/sulf2a/spry2	8
	GO:0001568	blood vessel development	29/655	480/18284	0.00443205	0.378812	0.374105	amotl1/iqsec1a/enpp2/ppp1r16b/ptena/vhl/angpt4/jam3b/pappa2/adgrb3/robo4/tnfrsf19/colec12/camsap2b/cfi/itgb1a/ccbe1/mtdhb/unc5b/fbxw11b/hdac9b/fzd6/gpc3/anxa1b/spry2/krit1/ptgs1/meis1a/ephb4a	29
	GO:0010001	glial cell differentiation	12/655	140/18284	0.00454264	0.378812	0.374105	enpp2/nphp1/sptbn5/mxra8a/swap70b/itgb1a/sulf2a/lamb2/olig2/sox9b/ihhb/tenm4	12
	GO:0060467	negative regulation of fertilization	3/655	10/18284	0.00454776	0.378812	0.374105	zp2.1/zp2.6/zp2.2	3
	GO:0060468	prevention of polyspermy	3/655	10/18284	0.00454776	0.378812	0.374105	zp2.1/zp2.6/zp2.2	3
	GO:0045765	regulation of angiogenesis	9/655	90/18284	0.00491367	0.394673	0.389768	enpp2/ppp1r16b/ptena/vhl/adgrb3/itgb1a/mtdhb/unc5b/krit1	9
	GO:0006029	proteoglycan metabolic process	7/655	60/18284	0.00545742	0.414677	0.409524	xylt2/hs6st1a/ext1c/ext1b/extl3/glcea/sulf2a	7
	GO:0097485	neuron projection guidance	19/655	278/18284	0.00557102	0.414677	0.409524	cyfip2/kif5ab/epha3/arhgef25b/efnb3a/sema4ga/sema5a/robo4/nrcama/dpysl4/sema3c/unc5b/extl3/vax1/boc/ncam1b/epha4a/ek1/tenm4	19
	GO:0048545	response to steroid hormone	6/655	46/18284	0.00571587	0.414677	0.409524	zgc:175135/vhl/spata18/arnt/zgc:92184/anxa1b	6
	GO:0045595	regulation of cell differentiation	26/655	426/18284	0.00600885	0.422309	0.417062	akt1/tiam1b/sema4ga/swap70b/sema5a/aamdc/lims2/sema3c/faima/tph1b/dusp4/prmt5/anxa1b/spry2/boc/olig2/krit1/epha4a/sox9b/glra1/pou5f3/ek1/cdh4/ngfa/neurog1/tenm4	26
	GO:0016311	dephosphorylation	18/655	263/18284	0.00676486	0.427599	0.422285	si:ch211-203d1.3/ptprda/ptprr/ptprdb/ppp1r16b/ptena/ppm1h/ppm1lb/ptpdc1b/ppp6r2b/ca16b/zgc:153981/ptprua/ppp2r2bb/acp6/dusp4/alpl/ptprub	18
	GO:0035107	appendage morphogenesis	7/655	63/18284	0.00713302	0.427599	0.422285	sall4/hmcn2/fras1/extl3/etv5a/sox9b/dlx6a	7
	GO:0071345	cellular response to cytokine stimulus	13/655	167/18284	0.00719637	0.427599	0.422285	dicp3.3/tyk2/cntf/traf1/nod2/il10rb/lrrc7/lifrb/crlf1b/lifra/crlf1a/il13ra2/il11ra	13
	GO:0002474	antigen processing and presentation of peptide antigen via MHC class I	3/655	12/18284	0.00790344	0.427599	0.422285	mfsd6a/zmp:0000001138/erap1a	3
	GO:0007343	egg activation	3/655	12/18284	0.00790344	0.427599	0.422285	zp2.1/zp2.6/zp2.2	3
	GO:0019369	arachidonic acid metabolic process	3/655	12/18284	0.00790344	0.427599	0.422285	pnpla8/alox5b.3/ptgs1	3
	GO:0061028	establishment of endothelial barrier	3/655	12/18284	0.00790344	0.427599	0.422285	ppp1r16b/tnfrsf19/tjp2b	3
	GO:0080154	regulation of fertilization	3/655	12/18284	0.00790344	0.427599	0.422285	zp2.1/zp2.6/zp2.2	3
	GO:0022603	regulation of anatomical structure morphogenesis	22/655	350/18284	0.00791459	0.427599	0.422285	enpp2/tiam1b/ppp1r16b/ptena/vhl/mief2/adgrb3/sema4ga/sema5a/itgb1a/lims2/rnd1b/mtdhb/sema3c/unc5b/fmnl2b/rhocb/anxa1b/krit1/epha4a/ngfa/tenm4	22
	GO:1901342	regulation of vasculature development	9/655	97/18284	0.00798539	0.427599	0.422285	enpp2/ppp1r16b/ptena/vhl/adgrb3/itgb1a/mtdhb/unc5b/krit1	9
	GO:0045597	positive regulation of cell differentiation	12/655	151/18284	0.00820799	0.429297	0.423962	tiam1b/swap70b/aamdc/lims2/faima/anxa1b/boc/olig2/sox9b/ngfa/neurog1/tenm4	12
	GO:0030166	proteoglycan biosynthetic process	6/655	50/18284	0.00860018	0.439586	0.434124	xylt2/hs6st1a/ext1c/ext1b/extl3/glcea	6
	GO:0008037	cell recognition	9/655	100/18284	0.00967772	0.468737	0.462912	si:ch211-180a12.2/zp2.1/zp3.2/robo4/zp2.6/zp2.2/epha4a/ek1/neurog1	9
	GO:0007339	binding of sperm to zona pellucida	4/655	24/18284	0.00979748	0.468737	0.462912	zp2.1/zp3.2/zp2.6/zp2.2	4
	GO:0060284	regulation of cell development	14/655	193/18284	0.00984181	0.468737	0.462912	tiam1b/sema4ga/swap70b/sema5a/lims2/sema3c/faima/prmt5/olig2/epha4a/cdh4/ngfa/neurog1/tenm4	14
	GO:0018149	peptide cross-linking	3/655	13/18284	0.0100042	0.468737	0.462912	tgm5l/f13a1b/tgm2b	3
	GO:0030198	extracellular matrix organization	13/655	176/18284	0.0109349	0.484985	0.478959	col5a1/col5a2b/mmp17a/col17a1b/hmcn2/scara3/fras1/col4a4/col4a3/sulf2a/lamb2/postnb/col9a2	13
	GO:0043062	extracellular structure organization	13/655	176/18284	0.0109349	0.484985	0.478959	col5a1/col5a2b/mmp17a/col17a1b/hmcn2/scara3/fras1/col4a4/col4a3/sulf2a/lamb2/postnb/col9a2	13
	GO:0007411	axon guidance	18/655	277/18284	0.0112233	0.484985	0.478959	cyfip2/kif5ab/epha3/arhgef25b/efnb3a/sema4ga/sema5a/robo4/nrcama/sema3c/unc5b/extl3/vax1/boc/ncam1b/epha4a/ek1/tenm4	18
	GO:0035036	sperm-egg recognition	4/655	25/18284	0.0113397	0.484985	0.478959	zp2.1/zp3.2/zp2.6/zp2.2	4
	GO:0045229	external encapsulating structure organization	13/655	177/18284	0.0114292	0.484985	0.478959	col5a1/col5a2b/mmp17a/col17a1b/hmcn2/scara3/fras1/col4a4/col4a3/sulf2a/lamb2/postnb/col9a2	13
	GO:2000026	regulation of multicellular organismal development	24/655	408/18284	0.0123558	0.509465	0.503134	ecm1b/enpp2/tiam1b/ppp1r16b/ptena/vhl/ezh2/adgrb3/sema4ga/swap70b/sema5a/itgb1a/mtdhb/sema3c/unc5b/faima/anxa1b/olig2/krit1/epha4a/sox9b/ngfa/neurog1/tenm4	24
	GO:0019221	cytokine-mediated signaling pathway	12/655	160/18284	0.0126597	0.509465	0.503134	dicp3.3/tyk2/cntf/traf1/nod2/il10rb/lifrb/crlf1b/lifra/crlf1a/il13ra2/il11ra	12
	GO:0032102	negative regulation of response to external stimulus	8/655	87/18284	0.0126856	0.509465	0.503134	si:ch211-191i18.4/sema4ga/ptger4a/sema5a/sema3c/sec14l1/epha4a/pparda	8
	GO:0001885	endothelial cell development	4/655	26/18284	0.0130297	0.514103	0.507714	ppp1r16b/tnfrsf19/tjp2b/krit1	4
	GO:0010720	positive regulation of cell development	7/655	73/18284	0.0154942	0.6008	0.593334	tiam1b/swap70b/lims2/faima/olig2/ngfa/tenm4	7
	GO:0043090	amino acid import	3/655	16/18284	0.0180886	0.638769	0.630831	slc25a38a/slc1a2b/slc1a3a	3
	GO:0060841	venous blood vessel development	3/655	16/18284	0.0180886	0.638769	0.630831	ccbe1/spry2/ephb4a	3
	GO:2000050	regulation of non-canonical Wnt signaling pathway	3/655	16/18284	0.0180886	0.638769	0.630831	rgs3a/prdm5/gpc3	3
	GO:0007229	integrin-mediated signaling pathway	6/655	59/18284	0.0186419	0.638769	0.630831	itgb6/itgb1a/itga6l/lims2/adam9/itgb4	6
	GO:0060215	primitive hemopoiesis	6/655	59/18284	0.0186419	0.638769	0.630831	enpp2/ndr1/kdm6bb/hdac9b/etv5a/cicb	6
	GO:0090288	negative regulation of cellular response to growth factor stimulus	6/655	59/18284	0.0186419	0.638769	0.630831	sost/igfbp3/dusp4/gpc1b/sulf2a/spry2	6
	GO:0009967	positive regulation of signal transduction	25/655	446/18284	0.0186663	0.638769	0.630831	dicp3.3/neto1l/bmp16/traf1/rnf25/ndr1/vhl/nod2/pdgfab/sall4/lrrc7/robo4/tnfrsf19/lims2/mtdhb/bmp6/extl3/arnt/adgrv1/fam53b/sulf2a/gpc3/ankrd6b/adcyap1b/stk19	25
	GO:0032787	monocarboxylic acid metabolic process	18/655	293/18284	0.0188853	0.638769	0.630831	gad1a/pnpla8/gamt/me1/acot11b/agxt2/acss2l/elovl8b/alox5b.3/acot8/aldh8a1/acbd4/hoga1/aldocb/anxa1b/ptgs1/pparda/lpl	18
	GO:0031103	axon regeneration	4/655	29/18284	0.0190296	0.638769	0.630831	col12a1a/ptena/epha4a/neurog1	4
	GO:0033627	cell adhesion mediated by integrin	5/655	44/18284	0.0199336	0.641737	0.633762	itgb6/plaua/itgb1a/itga6l/itgb4	5
	GO:0033334	fin morphogenesis	6/655	60/18284	0.0201068	0.641737	0.633762	sall4/hmcn2/fras1/extl3/sox9b/dlx6a	6
	GO:0050769	positive regulation of neurogenesis	6/655	60/18284	0.0201068	0.641737	0.633762	tiam1b/swap70b/faima/olig2/ngfa/tenm4	6
	GO:0021675	nerve development	7/655	77/18284	0.0202594	0.641737	0.633762	klf7b/sulf2a/vax1/mdga2a/cdh4/ngfa/neurog1	7
	GO:0048736	appendage development	9/655	114/18284	0.021333	0.656284	0.648129	sall4/hmcn2/fras1/ep300a/arl6/extl3/etv5a/sox9b/dlx6a	9
	GO:0006690	icosanoid metabolic process	4/655	30/18284	0.0213516	0.656284	0.648129	pnpla8/alox5b.3/anxa1b/ptgs1	4
	GO:0060173	limb development	7/655	78/18284	0.0215941	0.656284	0.648129	sall4/ep300a/arl6/extl3/etv5a/sox9b/dlx6a	7
	GO:0048678	response to axon injury	4/655	31/18284	0.0238395	0.711359	0.70252	col12a1a/ptena/epha4a/neurog1	4
	GO:0042327	positive regulation of phosphorylation	15/655	237/18284	0.0240388	0.711359	0.70252	bmp16/mertka/ddr1/ndr1/epha3/pdgfab/erbb4b/unc119a/crlf1b/bmp6/crlf1a/adcyap1b/epha4a/ek1/ngfa	15
	GO:0050767	regulation of neurogenesis	11/655	157/18284	0.0259489	0.732734	0.723628	tiam1b/sema4ga/swap70b/sema5a/sema3c/faima/olig2/epha4a/ngfa/neurog1/tenm4	11
	GO:0016525	negative regulation of angiogenesis	4/655	32/18284	0.0264958	0.732734	0.723628	ptena/adgrb3/unc5b/krit1	4
	GO:0046328	regulation of JNK cascade	4/655	32/18284	0.0264958	0.732734	0.723628	mapk8ip3/traf1/tnfrsf19/ankrd6b	4
	GO:2000181	negative regulation of blood vessel morphogenesis	4/655	32/18284	0.0264958	0.732734	0.723628	ptena/adgrb3/unc5b/krit1	4
	GO:0006520	cellular amino acid metabolic process	14/655	221/18284	0.028403	0.732734	0.723628	gad1a/tdo2a/mri1/ddah2/agxt2/hmgcll1/pycr3/hpdl/aldh8a1/tha1/tph1b/sars2/pycr1a/odc1	14
	GO:0045596	negative regulation of cell differentiation	9/655	120/18284	0.028584	0.732734	0.723628	akt1/sema4ga/sema5a/sema3c/dusp4/anxa1b/krit1/epha4a/neurog1	9
	GO:0003179	heart valve morphogenesis	3/655	19/18284	0.0289167	0.732734	0.723628	itgb1a/slc2a12/krit1	3
	GO:0048013	ephrin receptor signaling pathway	3/655	19/18284	0.0289167	0.732734	0.723628	efnb3a/ephb4a/ek1	3
	GO:2000242	negative regulation of reproductive process	3/655	19/18284	0.0289167	0.732734	0.723628	zp2.1/zp2.6/zp2.2	3
	GO:0016053	organic acid biosynthetic process	12/655	180/18284	0.0289285	0.732734	0.723628	gad1a/mri1/gamt/pycr3/elovl8b/alox5b.3/csad/tha1/pycr1a/anxa1b/ptgs1/lpl	12
	GO:0006820	anion transport	17/655	286/18284	0.0291174	0.732734	0.723628	slc38a3b/slc16a1a/ttyh3b/slc25a38a/gabrr3a/clcn6/slc5a5/slc36a4/zgc:91890/slc13a2/slc25a19/anxa1b/slc1a2b/slco1d1/clic1/slc1a3a/glra1	17
	GO:0003170	heart valve development	4/655	33/18284	0.0293224	0.732734	0.723628	itgb1a/slc2a12/krit1/sox9b	4
	GO:0035113	embryonic appendage morphogenesis	4/655	33/18284	0.0293224	0.732734	0.723628	sall4/hmcn2/extl3/sox9b	4
	GO:1901343	negative regulation of vasculature development	4/655	33/18284	0.0293224	0.732734	0.723628	ptena/adgrb3/unc5b/krit1	4
	GO:0033674	positive regulation of kinase activity	9/655	121/18284	0.0299418	0.734675	0.725546	mertka/ddr1/epha3/pdgfab/erbb4b/unc119a/adcyap1b/epha4a/ek1	9
	GO:0021782	glial cell development	8/655	102/18284	0.0300534	0.734675	0.725546	nphp1/sptbn5/mxra8a/itgb1a/sulf2a/lamb2/olig2/tenm4	8
	GO:0090287	regulation of cellular response to growth factor stimulus	11/655	161/18284	0.0304556	0.736502	0.72735	bmp16/sost/ndr1/vhl/sall4/extl3/igfbp3/dusp4/gpc1b/sulf2a/spry2	11
	GO:0031102	neuron projection regeneration	4/655	34/18284	0.0323207	0.752778	0.743423	col12a1a/ptena/epha4a/neurog1	4
	GO:0043523	regulation of neuron apoptotic process	4/655	34/18284	0.0323207	0.752778	0.743423	cntf/ogg1/epas1b/ngfa	4
	GO:0010647	positive regulation of cell communication	26/655	493/18284	0.0324324	0.752778	0.743423	dicp3.3/neto1l/bmp16/traf1/rnf25/ndr1/vhl/nod2/pdgfab/sall4/lrrc7/rims3/robo4/tnfrsf19/lims2/mtdhb/bmp6/extl3/arnt/adgrv1/fam53b/sulf2a/gpc3/ankrd6b/adcyap1b/stk19	26
	GO:0023056	positive regulation of signaling	26/655	494/18284	0.0331237	0.752778	0.743423	dicp3.3/neto1l/bmp16/traf1/rnf25/ndr1/vhl/nod2/pdgfab/sall4/lrrc7/rims3/robo4/tnfrsf19/lims2/mtdhb/bmp6/extl3/arnt/adgrv1/fam53b/sulf2a/gpc3/ankrd6b/adcyap1b/stk19	26
	GO:0050974	detection of mechanical stimulus involved in sensory perception	3/655	20/18284	0.0331369	0.752778	0.743423	pigu/trpa1a/pigk	3
	GO:0060996	dendritic spine development	3/655	20/18284	0.0331369	0.752778	0.743423	ctnnd2b/zgc:110006/ctnnd2a	3
	GO:0033339	pectoral fin development	6/655	68/18284	0.0346927	0.7734	0.763789	sall4/ep300a/arl6/extl3/sox9b/dlx6a	6
	GO:0010562	positive regulation of phosphorus metabolic process	15/655	249/18284	0.0350764	0.7734	0.763789	bmp16/mertka/ddr1/ndr1/epha3/pdgfab/erbb4b/unc119a/crlf1b/bmp6/crlf1a/adcyap1b/epha4a/ek1/ngfa	15
	GO:0045937	positive regulation of phosphate metabolic process	15/655	249/18284	0.0350764	0.7734	0.763789	bmp16/mertka/ddr1/ndr1/epha3/pdgfab/erbb4b/unc119a/crlf1b/bmp6/crlf1a/adcyap1b/epha4a/ek1/ngfa	15
	GO:0033333	fin development	8/655	106/18284	0.0365862	0.780741	0.771039	sall4/hmcn2/fras1/ep300a/arl6/extl3/sox9b/dlx6a	8
	GO:0051240	positive regulation of multicellular organismal process	14/655	229/18284	0.0367399	0.780741	0.771039	tiam1b/ezh2/swap70b/itgb1a/mtdhb/faima/sulf2a/anxa1b/f2/olig2/sox9b/aanat2/ngfa/tenm4	14
	GO:0007249	I-kappaB kinase/NF-kappaB signaling	6/655	69/18284	0.0368934	0.780741	0.771039	traf1/relb/nod2/tnfrsf19/mtdhb/faima	6
	GO:0007492	endoderm development	6/655	69/18284	0.0368934	0.780741	0.771039	col12a1a/ndr1/ildr2/fras1/dusp4/pou5f3	6
	GO:0071456	cellular response to hypoxia	3/655	21/18284	0.0376587	0.780741	0.771039	vhl/epas1b/arnt	3
	GO:0051093	negative regulation of developmental process	12/655	188/18284	0.0384874	0.780741	0.771039	akt1/ptena/adgrb3/sema4ga/sema5a/sema3c/unc5b/dusp4/anxa1b/krit1/epha4a/neurog1	12
	GO:0060560	developmental growth involved in morphogenesis	12/655	188/18284	0.0384874	0.780741	0.771039	mapk8ip3/myo5b/sema4ga/swap70b/sema5a/sema3c/extl3/stk25a/fam53b/fus/epha4a/ngfa	12
	GO:0042330	taxis	23/655	434/18284	0.040447	0.780741	0.771039	enpp2/cyfip2/kif5ab/epha3/arhgef25b/efnb3a/sema4ga/sema5a/robo4/nrcama/dpysl4/sema3c/ascc1/unc5b/extl3/vax1/anxa1b/boc/ncam1b/epha4a/aanat2/ek1/tenm4	23
	GO:0070997	neuron death	5/655	53/18284	0.0406333	0.780741	0.771039	cntf/ogg1/epas1b/dpysl4/ngfa	5
	GO:0032101	regulation of response to external stimulus	12/655	190/18284	0.0411881	0.780741	0.771039	col12a1a/si:ch211-191i18.4/sema4ga/ptger4a/sema5a/sema3c/sec14l1/vax1/anxa1b/f2/epha4a/pparda	12
	GO:0051962	positive regulation of nervous system development	6/655	71/18284	0.0415579	0.780741	0.771039	tiam1b/swap70b/faima/olig2/ngfa/tenm4	6
	GO:0048675	axon extension	8/655	109/18284	0.0420705	0.780741	0.771039	mapk8ip3/sema4ga/sema5a/sema3c/extl3/fam53b/fus/epha4a	8
	GO:1903034	regulation of response to wounding	4/655	37/18284	0.0423551	0.780741	0.771039	col12a1a/anxa1b/f2/epha4a	4
	GO:0036294	cellular response to decreased oxygen levels	3/655	22/18284	0.042478	0.780741	0.771039	vhl/epas1b/arnt	3
	GO:0046330	positive regulation of JNK cascade	3/655	22/18284	0.042478	0.780741	0.771039	traf1/tnfrsf19/ankrd6b	3
	GO:0030517	negative regulation of axon extension	4/655	38/18284	0.0460476	0.780741	0.771039	sema4ga/sema5a/sema3c/epha4a	4
	GO:0033559	unsaturated fatty acid metabolic process	4/655	38/18284	0.0460476	0.780741	0.771039	pnpla8/alox5b.3/anxa1b/ptgs1	4
	GO:0006935	chemotaxis	22/655	417/18284	0.0461426	0.780741	0.771039	enpp2/cyfip2/kif5ab/epha3/arhgef25b/efnb3a/sema4ga/sema5a/robo4/nrcama/dpysl4/sema3c/unc5b/extl3/vax1/anxa1b/boc/ncam1b/epha4a/aanat2/ek1/tenm4	22
	GO:0003333	amino acid transmembrane transport	5/655	55/18284	0.0465143	0.780741	0.771039	slc38a3b/slc25a38a/slc36a4/slc1a2b/slc1a3a	5
	GO:0001894	tissue homeostasis	6/655	73/18284	0.046578	0.780741	0.771039	ezh2/napbb/fras1/tjp2b/ift57/sulf2a	6
	GO:0001676	long-chain fatty acid metabolic process	3/655	23/18284	0.04759	0.780741	0.771039	pnpla8/alox5b.3/ptgs1	3
	GO:0021537	telencephalon development	3/655	23/18284	0.04759	0.780741	0.771039	zdhhc16a/emx3/neurog1	3
	GO:0043524	negative regulation of neuron apoptotic process	3/655	23/18284	0.04759	0.780741	0.771039	cntf/ogg1/ngfa	3
	GO:0060319	primitive erythrocyte differentiation	3/655	23/18284	0.04759	0.780741	0.771039	kdm6bb/hdac9b/cicb	3
	GO:0071453	cellular response to oxygen levels	3/655	23/18284	0.04759	0.780741	0.771039	vhl/epas1b/arnt	3
	GO:0016239	positive regulation of macroautophagy	2/655	10/18284	0.047652	0.780741	0.771039	fyco1b/sesn1	2
	GO:0034394	protein localization to cell surface	2/655	10/18284	0.047652	0.780741	0.771039	pigu/pigk	2
	GO:0045685	regulation of glial cell differentiation	2/655	10/18284	0.047652	0.780741	0.771039	swap70b/tenm4	2
	GO:0045920	negative regulation of exocytosis	2/655	10/18284	0.047652	0.780741	0.771039	il1rapl1a/anxa1b	2
	GO:0046185	aldehyde catabolic process	2/655	10/18284	0.047652	0.780741	0.771039	agxt2/hoga1	2
	GO:0070189	kynurenine metabolic process	2/655	10/18284	0.047652	0.780741	0.771039	tdo2a/aldh8a1	2
	GO:0048871	multicellular organismal homeostasis	7/655	93/18284	0.049343	0.780741	0.771039	ezh2/napbb/fras1/tjp2b/ift57/sulf2a/tsku	7
	GO:0045664	regulation of neuron differentiation	5/655	56/18284	0.0496345	0.780741	0.771039	akt1/glra1/cdh4/ngfa/neurog1	5
	GO:0050768	negative regulation of neurogenesis	5/655	56/18284	0.0496345	0.780741	0.771039	sema4ga/sema5a/sema3c/epha4a/neurog1	5
	GO:2000241	regulation of reproductive process	5/655	56/18284	0.0496345	0.780741	0.771039	zp2.1/zp3.2/tacr3a/zp2.6/zp2.2	5
	GO:0032872	regulation of stress-activated MAPK cascade	4/655	39/18284	0.0499135	0.780741	0.771039	mapk8ip3/traf1/tnfrsf19/ankrd6b	4
	GO:0070302	regulation of stress-activated protein kinase signaling cascade	4/655	39/18284	0.0499135	0.780741	0.771039	mapk8ip3/traf1/tnfrsf19/ankrd6b	4
	GO:1901605	alpha-amino acid metabolic process	10/655	154/18284	0.0505947	0.780741	0.771039	tdo2a/mri1/ddah2/agxt2/hmgcll1/pycr3/aldh8a1/tha1/pycr1a/odc1	10
	GO:0048588	developmental cell growth	9/655	134/18284	0.0518383	0.780741	0.771039	mapk8ip3/sema4ga/sema5a/sema3c/extl3/fam53b/fus/epha4a/ngfa	9
	GO:0009725	response to hormone	14/655	241/18284	0.0523346	0.780741	0.771039	tyk2/ostn/zgc:175135/vhl/capn10/lifrb/ptger4a/lifra/spata18/arnt/zgc:92184/slc2a12/anxa1b/pparda	14
	GO:0051961	negative regulation of nervous system development	5/655	57/18284	0.0528749	0.780741	0.771039	sema4ga/sema5a/sema3c/epha4a/neurog1	5
	GO:0010810	regulation of cell-substrate adhesion	3/655	24/18284	0.0529889	0.780741	0.771039	robo4/lims2/ek1	3
	GO:0021879	forebrain neuron differentiation	3/655	24/18284	0.0529889	0.780741	0.771039	zdhhc16a/emx3/neurog1	3
	GO:0031589	cell-substrate adhesion	9/655	135/18284	0.053866	0.780741	0.771039	itgb6/radil/robo4/itgb1a/itga6l/lims2/lamb2/itgb4/ek1	9
	GO:0050771	negative regulation of axonogenesis	4/655	40/18284	0.0539522	0.780741	0.771039	sema4ga/sema5a/sema3c/epha4a	4
	GO:0046394	carboxylic acid biosynthetic process	11/655	178/18284	0.0558579	0.780741	0.771039	gad1a/mri1/gamt/pycr3/elovl8b/alox5b.3/tha1/pycr1a/anxa1b/ptgs1/lpl	11
	GO:0051241	negative regulation of multicellular organismal process	11/655	178/18284	0.0558579	0.780741	0.771039	sost/ptena/adgrb3/sema4ga/sema5a/sema3c/unc5b/anxa1b/krit1/epha4a/neurog1	11
	GO:0051960	regulation of nervous system development	11/655	178/18284	0.0558579	0.780741	0.771039	tiam1b/sema4ga/swap70b/sema5a/sema3c/faima/olig2/epha4a/ngfa/neurog1/tenm4	11
	GO:0015711	organic anion transport	10/655	157/18284	0.0562527	0.780741	0.771039	slc38a3b/slc16a1a/slc25a38a/slc36a4/zgc:91890/slc25a19/anxa1b/slc1a2b/slco1d1/slc1a3a	10
	GO:0001952	regulation of cell-matrix adhesion	2/655	11/18284	0.0568884	0.780741	0.771039	robo4/ek1	2
	GO:0002063	chondrocyte development	2/655	11/18284	0.0568884	0.780741	0.771039	sulf2a/tsku	2
	GO:0009134	nucleoside diphosphate catabolic process	2/655	11/18284	0.0568884	0.780741	0.771039	entpd5b/entpd3	2
	GO:0010165	response to X-ray	2/655	11/18284	0.0568884	0.780741	0.771039	anxa1b/xrcc6	2
	GO:0016203	muscle attachment	2/655	11/18284	0.0568884	0.780741	0.771039	lamb2/postnb	2
	GO:0031641	regulation of myelination	2/655	11/18284	0.0568884	0.780741	0.771039	epha4a/tenm4	2
	GO:0042531	positive regulation of tyrosine phosphorylation of STAT protein	2/655	11/18284	0.0568884	0.780741	0.771039	crlf1b/crlf1a	2
	GO:0048679	regulation of axon regeneration	2/655	11/18284	0.0568884	0.780741	0.771039	col12a1a/epha4a	2
	GO:0070570	regulation of neuron projection regeneration	2/655	11/18284	0.0568884	0.780741	0.771039	col12a1a/epha4a	2
	GO:0089718	amino acid import across plasma membrane	2/655	11/18284	0.0568884	0.780741	0.771039	slc1a2b/slc1a3a	2
	GO:0001704	formation of primary germ layer	6/655	77/18284	0.0577026	0.780741	0.771039	enpp2/col12a1a/epha3/dusp4/etv5a/pou5f3	6
	GO:0010970	transport along microtubule	6/655	77/18284	0.0577026	0.780741	0.771039	fyco1b/mapk8ip3/kif5ab/klc3/ift27/ift57	6
	GO:0006081	cellular aldehyde metabolic process	4/655	41/18284	0.0581625	0.780741	0.771039	aldh3a1/pdxka/agxt2/hoga1	4
	GO:0071248	cellular response to metal ion	4/655	41/18284	0.0581625	0.780741	0.771039	syt9b/adgrv1/cpne3/glra1	4
	GO:0000959	mitochondrial RNA metabolic process	3/655	25/18284	0.0586684	0.780741	0.771039	tfam/fastkd2/sars2	3
	GO:0032874	positive regulation of stress-activated MAPK cascade	3/655	25/18284	0.0586684	0.780741	0.771039	traf1/tnfrsf19/ankrd6b	3
	GO:0070304	positive regulation of stress-activated protein kinase signaling cascade	3/655	25/18284	0.0586684	0.780741	0.771039	traf1/tnfrsf19/ankrd6b	3
	GO:1901215	negative regulation of neuron death	3/655	25/18284	0.0586684	0.780741	0.771039	cntf/ogg1/ngfa	3
	GO:0021545	cranial nerve development	5/655	59/18284	0.0597165	0.783332	0.773598	klf7b/vax1/mdga2a/cdh4/neurog1	5
	GO:0045785	positive regulation of cell adhesion	5/655	59/18284	0.0597165	0.783332	0.773598	robo4/lims2/hhla2a.1/fam49bb/anxa1b	5
	GO:0140352	export from cell	16/655	291/18284	0.0600571	0.783332	0.773598	caskb/porcn/ndr1/il1rapl1a/napbb/exoc8/si:ch211-266g18.6/cacna1g/rims3/rhbdf1b/sept4a/syt9b/sept5b/anxa1b/atp1a1a.5/atp1a1a.3	16
	GO:0051347	positive regulation of transferase activity	9/655	138/18284	0.0602563	0.783332	0.773598	mertka/ddr1/epha3/pdgfab/erbb4b/unc119a/adcyap1b/epha4a/ek1	9
	GO:1990138	neuron projection extension	8/655	118/18284	0.0616839	0.790222	0.780402	mapk8ip3/sema4ga/sema5a/sema3c/extl3/fam53b/fus/epha4a	8
	GO:0031099	regeneration	12/655	203/18284	0.062004	0.790222	0.780402	col12a1a/ptena/ezh2/kdm6bb/fam53b/fhl1b/tubb5/anxa1b/epha4a/sox9b/pou5f3/neurog1	12
	GO:0007254	JNK cascade	4/655	42/18284	0.0625431	0.790222	0.780402	mapk8ip3/traf1/tnfrsf19/ankrd6b	4
	GO:0071241	cellular response to inorganic substance	4/655	42/18284	0.0625431	0.790222	0.780402	syt9b/adgrv1/cpne3/glra1	4
	GO:1901214	regulation of neuron death	4/655	42/18284	0.0625431	0.790222	0.780402	cntf/ogg1/epas1b/ngfa	4
	GO:0017157	regulation of exocytosis	6/655	79/18284	0.0638122	0.797298	0.78739	il1rapl1a/cacna1g/sept4a/syt9b/sept5b/anxa1b	6
	GO:1901606	alpha-amino acid catabolic process	6/655	79/18284	0.0638122	0.797298	0.78739	tdo2a/ddah2/agxt2/hmgcll1/aldh8a1/tha1	6
	GO:0009072	aromatic amino acid family metabolic process	3/655	26/18284	0.0646213	0.798534	0.788611	tdo2a/hpdl/tph1b	3
	GO:0035118	embryonic pectoral fin morphogenesis	3/655	26/18284	0.0646213	0.798534	0.788611	sall4/extl3/sox9b	3
	GO:0021654	rhombomere boundary formation	2/655	12/18284	0.0666854	0.801556	0.791595	rfng/epha4a	2
	GO:0033564	anterior/posterior axon guidance	2/655	12/18284	0.0666854	0.801556	0.791595	unc5b/extl3	2
	GO:0042509	regulation of tyrosine phosphorylation of STAT protein	2/655	12/18284	0.0666854	0.801556	0.791595	crlf1b/crlf1a	2
	GO:0042551	neuron maturation	2/655	12/18284	0.0666854	0.801556	0.791595	gldn/adgrb3	2
	GO:0046470	phosphatidylcholine metabolic process	2/655	12/18284	0.0666854	0.801556	0.791595	enpp2/pemt	2
	GO:0070371	ERK1 and ERK2 cascade	6/655	80/18284	0.0670042	0.801556	0.791595	dicp3.3/pdgfab/itgb1a/dusp4/adcyap1b/spry2	6
	GO:0016049	cell growth	10/655	163/18284	0.0687766	0.80599	0.795975	mapk8ip3/kazald3/sema4ga/sema5a/sema3c/extl3/fam53b/fus/epha4a/ngfa	10
	GO:0015804	neutral amino acid transport	3/655	27/18284	0.0708399	0.80599	0.795975	slc38a3b/slc25a38a/slc36a4	3
	GO:0021872	forebrain generation of neurons	3/655	27/18284	0.0708399	0.80599	0.795975	zdhhc16a/emx3/neurog1	3
	GO:0030317	flagellated sperm motility	3/655	27/18284	0.0708399	0.80599	0.795975	dnah1/si:dkey-162b23.4/tacr3a	3
	GO:0030916	otic vesicle formation	3/655	27/18284	0.0708399	0.80599	0.795975	igfbp3/sox9b/msx1a	3
	GO:0050982	detection of mechanical stimulus	3/655	27/18284	0.0708399	0.80599	0.795975	pigu/trpa1a/pigk	3
	GO:0071383	cellular response to steroid hormone stimulus	3/655	27/18284	0.0708399	0.80599	0.795975	vhl/arnt/anxa1b	3
	GO:0097722	sperm motility	3/655	27/18284	0.0708399	0.80599	0.795975	dnah1/si:dkey-162b23.4/tacr3a	3
	GO:0008652	cellular amino acid biosynthetic process	5/655	62/18284	0.0708774	0.80599	0.795975	gad1a/mri1/pycr3/tha1/pycr1a	5
	GO:0071363	cellular response to growth factor stimulus	16/655	298/18284	0.0709587	0.80599	0.795975	bmp16/sost/ndr1/vhl/sall4/ccbe1/bmp6/extl3/igfbp3/dusp4/zdhhc16a/gpc1b/sulf2a/anxa1b/spry2/ngfa	16
	GO:0051402	neuron apoptotic process	4/655	44/18284	0.0718082	0.808494	0.798447	cntf/ogg1/epas1b/ngfa	4
	GO:0033993	response to lipid	9/655	143/18284	0.0719453	0.808494	0.798447	zgc:175135/vhl/hhla2a.1/spata18/arnt/zgc:92184/anxa1b/pparda/rbp4	9
	GO:0060041	retina development in camera-type eye	15/655	276/18284	0.0724714	0.808494	0.798447	cyfip2/nphp1/sptbn5/cfi/itgb1a/sdk1b/marcksa/marcksl1b/vax1/lamb2/rbp4l/ctsd/sox9b/pbx2/cdh4	15
	GO:0070848	response to growth factor	16/655	299/18284	0.072617	0.808494	0.798447	bmp16/sost/ndr1/vhl/sall4/ccbe1/bmp6/extl3/igfbp3/dusp4/zdhhc16a/gpc1b/sulf2a/anxa1b/spry2/ngfa	16
	GO:0061387	regulation of extent of cell growth	6/655	82/18284	0.0736623	0.812543	0.802446	sema4ga/sema5a/sema3c/extl3/epha4a/ngfa	6
	GO:0031290	retinal ganglion cell axon guidance	4/655	45/18284	0.0766885	0.812543	0.802446	cyfip2/extl3/vax1/boc	4
	GO:0048640	negative regulation of developmental growth	4/655	45/18284	0.0766885	0.812543	0.802446	sema4ga/sema5a/sema3c/epha4a	4
	GO:0001516	prostaglandin biosynthetic process	2/655	13/18284	0.0769911	0.812543	0.802446	anxa1b/ptgs1	2
	GO:0006560	proline metabolic process	2/655	13/18284	0.0769911	0.812543	0.802446	pycr3/pycr1a	2
	GO:0007260	tyrosine phosphorylation of STAT protein	2/655	13/18284	0.0769911	0.812543	0.802446	crlf1b/crlf1a	2
	GO:0015695	organic cation transport	2/655	13/18284	0.0769911	0.812543	0.802446	slc25a19/zgc:63569	2
	GO:0042537	benzene-containing compound metabolic process	2/655	13/18284	0.0769911	0.812543	0.802446	tdo2a/aldh8a1	2
	GO:0046457	prostanoid biosynthetic process	2/655	13/18284	0.0769911	0.812543	0.802446	anxa1b/ptgs1	2
	GO:0090303	positive regulation of wound healing	2/655	13/18284	0.0769911	0.812543	0.802446	anxa1b/f2	2
	GO:1903708	positive regulation of hemopoiesis	2/655	13/18284	0.0769911	0.812543	0.802446	ezh2/anxa1b	2
	GO:0070286	axonemal dynein complex assembly	3/655	28/18284	0.0773162	0.812543	0.802446	dnaaf3l/dnah5/spag1b	3
	GO:0001501	skeletal system development	19/655	372/18284	0.0776894	0.812668	0.802569	ostn/enpp2/pappa2/edaradd/fras1/ep300a/col4a4/marcksa/kras/prdm5/marcksl1b/sp7/igfbp3/sulf2a/fzd6/tsku/col9a2/sox9b/hoxd9a	19
	GO:0009755	hormone-mediated signaling pathway	5/655	64/18284	0.0789109	0.817837	0.807674	ostn/vhl/lifrb/arnt/pparda	5
	GO:0010721	negative regulation of cell development	5/655	64/18284	0.0789109	0.817837	0.807674	sema4ga/sema5a/sema3c/epha4a/neurog1	5
	GO:0008361	regulation of cell size	7/655	104/18284	0.0797874	0.819369	0.809187	myo5b/sema4ga/sema5a/sema3c/extl3/epha4a/ngfa	7
	GO:0048738	cardiac muscle tissue development	7/655	104/18284	0.0797874	0.819369	0.809187	npr2/ogg1/nrap/myo5b/alpk2/ttn.2/pbx2	7
	GO:0042462	eye photoreceptor cell development	4/655	46/18284	0.0817308	0.835511	0.825129	adgrv1/ift57/odc1/cdh4	4
	GO:0015807	L-amino acid transport	3/655	29/18284	0.0840416	0.844166	0.833676	slc36a4/slc1a2b/slc1a3a	3
	GO:0046503	glycerolipid catabolic process	3/655	29/18284	0.0840416	0.844166	0.833676	enpp2/abhd6b/lpl	3
	GO:0048002	antigen processing and presentation of peptide antigen	3/655	29/18284	0.0840416	0.844166	0.833676	mfsd6a/zmp:0000001138/erap1a	3
	GO:0010975	regulation of neuron projection development	9/655	148/18284	0.0849481	0.844166	0.833676	tiam1b/col12a1a/ogg1/sema4ga/sema5a/sema3c/epha4a/ngfa/tenm4	9
	GO:0001558	regulation of cell growth	7/655	106/18284	0.0862772	0.844166	0.833676	kazald3/sema4ga/sema5a/sema3c/extl3/epha4a/ngfa	7
	GO:0006749	glutathione metabolic process	4/655	47/18284	0.0869323	0.844166	0.833676	gstm.3/gsr/gpx1b/clic1	4
	GO:0032870	cellular response to hormone stimulus	11/655	193/18284	0.087562	0.844166	0.833676	tyk2/ostn/vhl/capn10/lifrb/ptger4a/lifra/arnt/slc2a12/anxa1b/pparda	11
	GO:0010811	positive regulation of cell-substrate adhesion	2/655	14/18284	0.0877566	0.844166	0.833676	robo4/lims2	2
	GO:0021594	rhombomere formation	2/655	14/18284	0.0877566	0.844166	0.833676	rfng/epha4a	2
	GO:0035141	medial fin morphogenesis	2/655	14/18284	0.0877566	0.844166	0.833676	hmcn2/dlx6a	2
	GO:0097306	cellular response to alcohol	2/655	14/18284	0.0877566	0.844166	0.833676	ptger4a/glra1	2
	GO:1903670	regulation of sprouting angiogenesis	2/655	14/18284	0.0877566	0.844166	0.833676	ppp1r16b/itgb1a	2
	GO:0006790	sulfur compound metabolic process	12/655	216/18284	0.088813	0.844166	0.833676	tdo2a/mri1/papss2a/acot11b/gstm.3/acss2l/gsr/csad/acot8/gpx1b/glcea/clic1	12
	GO:0014706	striated muscle tissue development	7/655	107/18284	0.0896316	0.844166	0.833676	npr2/ogg1/nrap/myo5b/alpk2/ttn.2/pbx2	7
	GO:0048589	developmental growth	19/655	380/18284	0.0908958	0.844166	0.833676	npr2/mapk8ip3/ezh2/myo5b/sema4ga/kdm6bb/swap70b/sema5a/sema3c/extl3/stk25a/fam53b/fus/tubb5/anxa1b/tsku/epha4a/pou5f3/ngfa	19
	GO:0000302	response to reactive oxygen species	3/655	30/18284	0.0910071	0.844166	0.833676	gpx1b/sesn1/anxa1b	3
	GO:0014003	oligodendrocyte development	3/655	30/18284	0.0910071	0.844166	0.833676	sulf2a/olig2/tenm4	3
	GO:0043094	cellular metabolic compound salvage	3/655	30/18284	0.0910071	0.844166	0.833676	mri1/pdxka/uck1	3
	GO:0048843	negative regulation of axon extension involved in axon guidance	3/655	30/18284	0.0910071	0.844166	0.833676	sema4ga/sema5a/sema3c	3
	GO:0010977	negative regulation of neuron projection development	4/655	48/18284	0.0922901	0.844166	0.833676	sema4ga/sema5a/sema3c/epha4a	4
	GO:0030308	negative regulation of cell growth	4/655	48/18284	0.0922901	0.844166	0.833676	sema4ga/sema5a/sema3c/epha4a	4
	GO:0045446	endothelial cell differentiation	4/655	48/18284	0.0922901	0.844166	0.833676	ppp1r16b/tnfrsf19/tjp2b/krit1	4
	GO:2000147	positive regulation of cell motility	7/655	108/18284	0.0930585	0.844166	0.833676	pdgfab/sema4ga/sema5a/tacr3a/sema3c/gnb1b/anxa1b	7
	GO:0007160	cell-matrix adhesion	6/655	88/18284	0.0958068	0.844166	0.833676	itgb6/robo4/itgb1a/itga6l/itgb4/ek1	6
	GO:0030516	regulation of axon extension	5/655	68/18284	0.0963675	0.844166	0.833676	sema4ga/sema5a/sema3c/extl3/epha4a	5
	GO:0051272	positive regulation of cellular component movement	7/655	109/18284	0.0965577	0.844166	0.833676	pdgfab/sema4ga/sema5a/tacr3a/sema3c/gnb1b/anxa1b	7
	GO:0035987	endodermal cell differentiation	3/655	31/18284	0.0982037	0.844166	0.833676	col12a1a/dusp4/pou5f3	3
	GO:1902475	L-alpha-amino acid transmembrane transport	3/655	31/18284	0.0982037	0.844166	0.833676	slc25a38a/slc1a2b/slc1a3a	3
	GO:0002819	regulation of adaptive immune response	2/655	15/18284	0.0989358	0.844166	0.833676	trpm4b.1/anxa1b	2
	GO:0002822	regulation of adaptive immune response based on somatic recombination of immune receptors built from immunoglobulin superfamily domains	2/655	15/18284	0.0989358	0.844166	0.833676	trpm4b.1/anxa1b	2
	GO:0007044	cell-substrate junction assembly	2/655	15/18284	0.0989358	0.844166	0.833676	itgb4/ek1	2
	GO:0015740	C4-dicarboxylate transport	2/655	15/18284	0.0989358	0.844166	0.833676	slc1a2b/slc1a3a	2
	GO:0021603	cranial nerve formation	2/655	15/18284	0.0989358	0.844166	0.833676	klf7b/mdga2a	2
	GO:0030007	cellular potassium ion homeostasis	2/655	15/18284	0.0989358	0.844166	0.833676	atp1a1a.5/atp1a1a.3	2
	GO:0036376	sodium ion export across plasma membrane	2/655	15/18284	0.0989358	0.844166	0.833676	atp1a1a.5/atp1a1a.3	2
	GO:0042542	response to hydrogen peroxide	2/655	15/18284	0.0989358	0.844166	0.833676	gpx1b/anxa1b	2
	GO:0045022	early endosome to late endosome transport	2/655	15/18284	0.0989358	0.844166	0.833676	ptpn23b/ankrd27	2
	GO:0098927	vesicle-mediated transport between endosomal compartments	2/655	15/18284	0.0989358	0.844166	0.833676	ptpn23b/ankrd27	2
	GO:0150115	cell-substrate junction organization	2/655	15/18284	0.0989358	0.844166	0.833676	itgb4/ek1	2
	GO:0010035	response to inorganic substance	7/655	110/18284	0.100129	0.844166	0.833676	gpx1b/syt9b/adgrv1/cpne3/anxa1b/cygb1/glra1	7
	GO:0007369	gastrulation	14/655	267/18284	0.10036	0.844166	0.833676	enpp2/col12a1a/porcn/epha3/lpp/swap70b/ptger4a/arl6/dusp4/gpc3/ankrd6b/etv5a/pou5f3/tenm4	14
	GO:0009880	embryonic pattern specification	5/655	69/18284	0.101014	0.844166	0.833676	ndr1/ripply3/ptprub/meis1a/pou5f3	5
	GO:0009612	response to mechanical stimulus	4/655	50/18284	0.103462	0.844166	0.833676	pigu/trpa1a/pigk/alpl	4
	GO:0030705	cytoskeleton-dependent intracellular transport	7/655	111/18284	0.103771	0.844166	0.833676	fyco1b/mapk8ip3/kif5ab/klc3/myo5b/ift27/ift57	7
	GO:0009063	cellular amino acid catabolic process	6/655	90/18284	0.103897	0.844166	0.833676	tdo2a/ddah2/agxt2/hmgcll1/aldh8a1/tha1	6
	GO:0010466	negative regulation of peptidase activity	6/655	90/18284	0.103897	0.844166	0.833676	zgc:171446/si:dkey-46g23.2/si:ch211-262h13.5/zgc:165453/si:dkey-46g23.5/serpini1	6
	GO:0050770	regulation of axonogenesis	6/655	90/18284	0.103897	0.844166	0.833676	tiam1b/sema4ga/sema5a/sema3c/epha4a/ngfa	6
	GO:0032940	secretion by cell	14/655	269/18284	0.104904	0.844166	0.833676	caskb/porcn/ndr1/il1rapl1a/napbb/exoc8/si:ch211-266g18.6/cacna1g/rims3/rhbdf1b/sept4a/syt9b/sept5b/anxa1b	14
	GO:0008088	axo-dendritic transport	3/655	32/18284	0.105622	0.844166	0.833676	mapk8ip3/kif5ab/klc3	3
	GO:0035138	pectoral fin morphogenesis	3/655	32/18284	0.105622	0.844166	0.833676	sall4/extl3/sox9b	3
	GO:0043491	protein kinase B signaling	3/655	32/18284	0.105622	0.844166	0.833676	akt1/ptena/lims2	3
	GO:0043588	skin development	3/655	32/18284	0.105622	0.844166	0.833676	myo5b/hmcn2/anxa1b	3
	GO:0009306	protein secretion	5/655	70/18284	0.10577	0.844166	0.833676	porcn/ndr1/rhbdf1b/syt9b/anxa1b	5
	GO:0035592	establishment of protein localization to extracellular region	5/655	70/18284	0.10577	0.844166	0.833676	porcn/ndr1/rhbdf1b/syt9b/anxa1b	5
	GO:0043549	regulation of kinase activity	12/655	223/18284	0.105819	0.844166	0.833676	mertka/ddr1/epha3/pdgfab/erbb4b/unc119a/prkar1ab/adcyap1b/spry2/ccng1/epha4a/ek1	12
	GO:0040017	positive regulation of locomotion	7/655	112/18284	0.107484	0.844166	0.833676	pdgfab/sema4ga/sema5a/tacr3a/sema3c/gnb1b/anxa1b	7
	GO:0007338	single fertilization	4/655	51/18284	0.109269	0.844166	0.833676	zp2.1/zp3.2/zp2.6/zp2.2	4
	GO:0031345	negative regulation of cell projection organization	4/655	51/18284	0.109269	0.844166	0.833676	sema4ga/sema5a/sema3c/epha4a	4
	GO:0006692	prostanoid metabolic process	2/655	16/18284	0.110485	0.844166	0.833676	anxa1b/ptgs1	2
	GO:0006693	prostaglandin metabolic process	2/655	16/18284	0.110485	0.844166	0.833676	anxa1b/ptgs1	2
	GO:0006883	cellular sodium ion homeostasis	2/655	16/18284	0.110485	0.844166	0.833676	atp1a1a.5/atp1a1a.3	2
	GO:0007413	axonal fasciculation	2/655	16/18284	0.110485	0.844166	0.833676	ek1/neurog1	2
	GO:0010669	epithelial structure maintenance	2/655	16/18284	0.110485	0.844166	0.833676	fras1/sulf2a	2
	GO:0014013	regulation of gliogenesis	2/655	16/18284	0.110485	0.844166	0.833676	swap70b/tenm4	2
	GO:0030518	intracellular steroid hormone receptor signaling pathway	2/655	16/18284	0.110485	0.844166	0.833676	vhl/arnt	2
	GO:0048859	formation of anatomical boundary	2/655	16/18284	0.110485	0.844166	0.833676	rfng/epha4a	2
	GO:0060997	dendritic spine morphogenesis	2/655	16/18284	0.110485	0.844166	0.833676	ctnnd2b/ctnnd2a	2
	GO:0106030	neuron projection fasciculation	2/655	16/18284	0.110485	0.844166	0.833676	ek1/neurog1	2
	GO:0071692	protein localization to extracellular region	5/655	71/18284	0.110635	0.844166	0.833676	porcn/ndr1/rhbdf1b/syt9b/anxa1b	5
	GO:0046942	carboxylic acid transport	7/655	113/18284	0.111268	0.844166	0.833676	slc38a3b/slc16a1a/slc25a38a/slc36a4/anxa1b/slc1a2b/slc1a3a	7
	GO:0002062	chondrocyte differentiation	3/655	33/18284	0.113252	0.844166	0.833676	sulf2a/tsku/sox9b	3
	GO:0044743	protein transmembrane import into intracellular organelle	3/655	33/18284	0.113252	0.844166	0.833676	timm23b/tomm7/chchd4b	3
	GO:0060349	bone morphogenesis	3/655	33/18284	0.113252	0.844166	0.833676	ostn/sp7/tsku	3
	GO:0046578	regulation of Ras protein signal transduction	7/655	114/18284	0.115121	0.844166	0.833676	arhgef25b/lrrc7/robo4/stard13a/spry2/tnfaip1/stk19	7
	GO:0031098	stress-activated protein kinase signaling cascade	4/655	52/18284	0.115219	0.844166	0.833676	mapk8ip3/traf1/tnfrsf19/ankrd6b	4
	GO:0051403	stress-activated MAPK cascade	4/655	52/18284	0.115219	0.844166	0.833676	mapk8ip3/traf1/tnfrsf19/ankrd6b	4
	GO:0001667	ameboidal-type cell migration	13/655	250/18284	0.115539	0.844166	0.833676	epha3/lpp/hmcn2/sema4ga/ptger4a/radil/sema5a/robo4/ccbe1/sema3c/gpc3/ankrd6b/anxa1b	13
	GO:0001945	lymph vessel development	5/655	72/18284	0.115606	0.844166	0.833676	iqsec1a/ccbe1/junba/hdac9b/ephb4a	5
	GO:0051090	regulation of DNA-binding transcription factor activity	5/655	72/18284	0.115606	0.844166	0.833676	traf1/rnf25/lrrc7/ppargc1b/neurog1	5
	GO:0035162	embryonic hemopoiesis	6/655	93/18284	0.116676	0.844166	0.833676	enpp2/ndr1/kdm6bb/hdac9b/etv5a/cicb	6
	GO:0019220	regulation of phosphate metabolic process	20/655	418/18284	0.116696	0.844166	0.833676	bmp16/mertka/ddr1/ppp1r16b/ndr1/epha3/pdgfab/ppp6r2b/erbb4b/unc119a/crlf1b/prkar1ab/bmp6/crlf1a/adcyap1b/spry2/ccng1/epha4a/ek1/ngfa	20
	GO:0051174	regulation of phosphorus metabolic process	20/655	418/18284	0.116696	0.844166	0.833676	bmp16/mertka/ddr1/ppp1r16b/ndr1/epha3/pdgfab/ppp6r2b/erbb4b/unc119a/crlf1b/prkar1ab/bmp6/crlf1a/adcyap1b/spry2/ccng1/epha4a/ek1/ngfa	20
	GO:1903530	regulation of secretion by cell	8/655	137/18284	0.119264	0.844166	0.833676	caskb/il1rapl1a/cacna1g/rhbdf1b/sept4a/syt9b/sept5b/anxa1b	8
	GO:1903825	organic acid transmembrane transport	5/655	73/18284	0.120681	0.844166	0.833676	slc38a3b/slc25a38a/slc36a4/slc1a2b/slc1a3a	5
	GO:1905039	carboxylic acid transmembrane transport	5/655	73/18284	0.120681	0.844166	0.833676	slc38a3b/slc25a38a/slc36a4/slc1a2b/slc1a3a	5
	GO:0071600	otic vesicle morphogenesis	3/655	34/18284	0.121084	0.844166	0.833676	igfbp3/sox9b/msx1a	3
	GO:0009566	fertilization	4/655	53/18284	0.121308	0.844166	0.833676	zp2.1/zp3.2/zp2.6/zp2.2	4
	GO:0051091	positive regulation of DNA-binding transcription factor activity	4/655	53/18284	0.121308	0.844166	0.833676	traf1/rnf25/ppargc1b/neurog1	4
	GO:0055007	cardiac muscle cell differentiation	4/655	53/18284	0.121308	0.844166	0.833676	ogg1/nrap/alpk2/pbx2	4
	GO:0031016	pancreas development	9/655	160/18284	0.121499	0.844166	0.833676	ndr1/ildr2/ptger4a/epas1b/fhl1b/anxa1b/ptgs1/sox9b/pdx1	9
	GO:0042325	regulation of phosphorylation	18/655	372/18284	0.12202	0.844166	0.833676	bmp16/mertka/ddr1/ndr1/epha3/pdgfab/erbb4b/unc119a/crlf1b/prkar1ab/bmp6/crlf1a/adcyap1b/spry2/ccng1/epha4a/ek1/ngfa	18
	GO:0000266	mitochondrial fission	2/655	17/18284	0.122365	0.844166	0.833676	mief2/mtfp1	2
	GO:0003181	atrioventricular valve morphogenesis	2/655	17/18284	0.122365	0.844166	0.833676	itgb1a/krit1	2
	GO:0014823	response to activity	2/655	17/18284	0.122365	0.844166	0.833676	epas1b/pparda	2
	GO:0015813	L-glutamate transmembrane transport	2/655	17/18284	0.122365	0.844166	0.833676	slc1a2b/slc1a3a	2
	GO:0019217	regulation of fatty acid metabolic process	2/655	17/18284	0.122365	0.844166	0.833676	anxa1b/pparda	2
	GO:0021554	optic nerve development	2/655	17/18284	0.122365	0.844166	0.833676	klf7b/vax1	2
	GO:0031638	zymogen activation	2/655	17/18284	0.122365	0.844166	0.833676	plaua/cyfip2	2
	GO:0042430	indole-containing compound metabolic process	2/655	17/18284	0.122365	0.844166	0.833676	tdo2a/tph1b	2
	GO:0046189	phenol-containing compound biosynthetic process	2/655	17/18284	0.122365	0.844166	0.833676	oca2/tph1b	2
	GO:0046580	negative regulation of Ras protein signal transduction	2/655	17/18284	0.122365	0.844166	0.833676	spry2/tnfaip1	2
	GO:0048670	regulation of collateral sprouting	2/655	17/18284	0.122365	0.844166	0.833676	epha4a/ngfa	2
	GO:0050935	iridophore differentiation	2/655	17/18284	0.122365	0.844166	0.833676	oca2/sox9b	2
	GO:0062013	positive regulation of small molecule metabolic process	2/655	17/18284	0.122365	0.844166	0.833676	anxa1b/pparda	2
	GO:0097061	dendritic spine organization	2/655	17/18284	0.122365	0.844166	0.833676	ctnnd2b/ctnnd2a	2
	GO:1903036	positive regulation of response to wounding	2/655	17/18284	0.122365	0.844166	0.833676	anxa1b/f2	2
	GO:0098656	anion transmembrane transport	8/655	138/18284	0.122895	0.845233	0.834729	slc25a38a/gabrr3a/slc5a5/slc13a2/slc25a19/slc1a2b/slc1a3a/glra1	8
	GO:0031018	endocrine pancreas development	5/655	74/18284	0.12586	0.847533	0.837002	ndr1/fhl1b/anxa1b/sox9b/pdx1	5
	GO:0033865	nucleoside bisphosphate metabolic process	5/655	74/18284	0.12586	0.847533	0.837002	tdo2a/papss2a/acot11b/acss2l/acot8	5
	GO:0033875	ribonucleoside bisphosphate metabolic process	5/655	74/18284	0.12586	0.847533	0.837002	tdo2a/papss2a/acot11b/acss2l/acot8	5
	GO:0034032	purine nucleoside bisphosphate metabolic process	5/655	74/18284	0.12586	0.847533	0.837002	tdo2a/papss2a/acot11b/acss2l/acot8	5
	GO:0006575	cellular modified amino acid metabolic process	7/655	117/18284	0.127091	0.847533	0.837002	mthfd2/gamt/gstm.3/ptdss1b/gsr/gpx1b/clic1	7
	GO:0051346	negative regulation of hydrolase activity	7/655	117/18284	0.127091	0.847533	0.837002	zgc:171446/si:dkey-46g23.2/si:ch211-262h13.5/zgc:165453/si:dkey-46g23.5/serpini1/anxa1b	7
	GO:0045926	negative regulation of growth	4/655	54/18284	0.127531	0.847533	0.837002	sema4ga/sema5a/sema3c/epha4a	4
	GO:0071599	otic vesicle development	4/655	54/18284	0.127531	0.847533	0.837002	esrrga/igfbp3/sox9b/msx1a	4
	GO:0031348	negative regulation of defense response	3/655	35/18284	0.129108	0.847533	0.837002	ptger4a/sec14l1/pparda	3
	GO:0042752	regulation of circadian rhythm	3/655	35/18284	0.129108	0.847533	0.837002	ezh2/pspc1/aanat2	3
	GO:0043409	negative regulation of MAPK cascade	3/655	35/18284	0.129108	0.847533	0.837002	zgc:153981/dusp4/spry2	3
	GO:0050922	negative regulation of chemotaxis	3/655	35/18284	0.129108	0.847533	0.837002	sema4ga/sema5a/sema3c	3
	GO:0071277	cellular response to calcium ion	3/655	35/18284	0.129108	0.847533	0.837002	syt9b/adgrv1/cpne3	3
	GO:0080134	regulation of response to stress	13/655	256/18284	0.131476	0.847533	0.837002	mapk8ip3/col12a1a/traf1/vhl/ptger4a/tnfrsf19/sesn1/sec14l1/ankrd6b/anxa1b/f2/epha4a/pparda	13
	GO:0006887	exocytosis	10/655	186/18284	0.132045	0.847533	0.837002	il1rapl1a/napbb/exoc8/si:ch211-266g18.6/cacna1g/rims3/sept4a/syt9b/sept5b/anxa1b	10
	GO:0040007	growth	20/655	426/18284	0.133102	0.847533	0.837002	npr2/mapk8ip3/kazald3/ezh2/myo5b/sema4ga/kdm6bb/swap70b/sema5a/sema3c/extl3/stk25a/fam53b/fus/tubb5/anxa1b/tsku/epha4a/pou5f3/ngfa	20
	GO:0031076	embryonic camera-type eye development	4/655	55/18284	0.133885	0.847533	0.837002	vax1/znf503/lmo4a/epha4a	4
	GO:0043122	regulation of I-kappaB kinase/NF-kappaB signaling	4/655	55/18284	0.133885	0.847533	0.837002	traf1/nod2/tnfrsf19/mtdhb	4
	GO:0140053	mitochondrial gene expression	4/655	55/18284	0.133885	0.847533	0.837002	tfam/fastkd2/sars2/mtif3	4
	GO:0008345	larval locomotory behavior	2/655	18/18284	0.134535	0.847533	0.837002	ugp2a/slc1a2b	2
	GO:0015800	acidic amino acid transport	2/655	18/18284	0.134535	0.847533	0.837002	slc1a2b/slc1a3a	2
	GO:0021548	pons development	2/655	18/18284	0.134535	0.847533	0.837002	mdga2a/olig2	2
	GO:0030537	larval behavior	2/655	18/18284	0.134535	0.847533	0.837002	ugp2a/slc1a2b	2
	GO:0042102	positive regulation of T cell proliferation	2/655	18/18284	0.134535	0.847533	0.837002	hhla2a.1/anxa1b	2
	GO:0046456	icosanoid biosynthetic process	2/655	18/18284	0.134535	0.847533	0.837002	anxa1b/ptgs1	2
	GO:0046461	neutral lipid catabolic process	2/655	18/18284	0.134535	0.847533	0.837002	abhd6b/lpl	2
	GO:0046464	acylglycerol catabolic process	2/655	18/18284	0.134535	0.847533	0.837002	abhd6b/lpl	2
	GO:0051058	negative regulation of small GTPase mediated signal transduction	2/655	18/18284	0.134535	0.847533	0.837002	spry2/tnfaip1	2
	GO:0071711	basement membrane organization	2/655	18/18284	0.134535	0.847533	0.837002	fras1/lamb2	2
	GO:1903531	negative regulation of secretion by cell	2/655	18/18284	0.134535	0.847533	0.837002	il1rapl1a/anxa1b	2
	GO:0006631	fatty acid metabolic process	10/655	187/18284	0.135337	0.850203	0.839637	pnpla8/acot11b/elovl8b/alox5b.3/acot8/acbd4/anxa1b/ptgs1/pparda/lpl	10
	GO:0006865	amino acid transport	5/655	76/18284	0.136515	0.850251	0.839686	slc38a3b/slc25a38a/slc36a4/slc1a2b/slc1a3a	5
	GO:0044272	sulfur compound biosynthetic process	5/655	76/18284	0.136515	0.850251	0.839686	mri1/papss2a/acss2l/csad/glcea	5
	GO:0014065	phosphatidylinositol 3-kinase signaling	3/655	36/18284	0.137314	0.850251	0.839686	ptena/pdgfab/itgb1a	3
	GO:0043123	positive regulation of I-kappaB kinase/NF-kappaB signaling	3/655	36/18284	0.137314	0.850251	0.839686	nod2/tnfrsf19/mtdhb	3
	GO:0050731	positive regulation of peptidyl-tyrosine phosphorylation	3/655	36/18284	0.137314	0.850251	0.839686	unc119a/crlf1b/crlf1a	3
	GO:0030900	forebrain development	8/655	142/18284	0.137991	0.850251	0.839686	ndr1/yaf2/zgc:110006/zdhhc16a/lmo4a/epha4a/emx3/neurog1	8
	GO:0051046	regulation of secretion	8/655	142/18284	0.137991	0.850251	0.839686	caskb/il1rapl1a/cacna1g/rhbdf1b/sept4a/syt9b/sept5b/anxa1b	8
	GO:0045861	negative regulation of proteolysis	6/655	98/18284	0.139618	0.854092	0.843479	zgc:171446/si:dkey-46g23.2/si:ch211-262h13.5/zgc:165453/si:dkey-46g23.5/serpini1	6
	GO:0055123	digestive system development	8/655	143/18284	0.141905	0.854092	0.843479	ndr1/leg1.1/ezh2/myo5b/ptger4a/epas1b/ptgs1/pdx1	8
	GO:0043086	negative regulation of catalytic activity	10/655	189/18284	0.142049	0.854092	0.843479	zgc:171446/si:dkey-46g23.2/si:ch211-262h13.5/zgc:165453/si:dkey-46g23.5/serpini1/prkar1ab/adgrv1/anxa1b/spry2	10
	GO:0040012	regulation of locomotion	13/655	260/18284	0.14275	0.854092	0.843479	enpp2/pdgfab/sema4ga/sema5a/robo4/tnfrsf19/tacr3a/sema3c/gnb1b/vax1/mdga2a/anxa1b/sst2	13
	GO:0051270	regulation of cellular component movement	13/655	260/18284	0.14275	0.854092	0.843479	enpp2/pdgfab/sema4ga/sema5a/robo4/tnfrsf19/tacr3a/sema3c/gnb1b/vax1/mdga2a/anxa1b/sst2	13
	GO:0007264	small GTPase mediated signal transduction	15/655	309/18284	0.145202	0.854092	0.843479	dock3/tiam1b/arhgef25b/ksr2/lrrc7/myo9b/robo4/dok1a/stard13a/rnd1b/kras/rhocb/spry2/tnfaip1/stk19	15
	GO:0046579	positive regulation of Ras protein signal transduction	3/655	37/18284	0.145693	0.854092	0.843479	lrrc7/robo4/stk19	3
	GO:0048841	regulation of axon extension involved in axon guidance	3/655	37/18284	0.145693	0.854092	0.843479	sema4ga/sema5a/sema3c	3
	GO:0051057	positive regulation of small GTPase mediated signal transduction	3/655	37/18284	0.145693	0.854092	0.843479	lrrc7/robo4/stk19	3
	GO:0060294	cilium movement involved in cell motility	3/655	37/18284	0.145693	0.854092	0.843479	dnah1/si:dkey-162b23.4/tacr3a	3
	GO:0006084	acetyl-CoA metabolic process	2/655	19/18284	0.146961	0.854092	0.843479	tdo2a/acss2l	2
	GO:0009084	glutamine family amino acid biosynthetic process	2/655	19/18284	0.146961	0.854092	0.843479	pycr3/pycr1a	2
	GO:0021593	rhombomere morphogenesis	2/655	19/18284	0.146961	0.854092	0.843479	rfng/epha4a	2
	GO:0030150	protein import into mitochondrial matrix	2/655	19/18284	0.146961	0.854092	0.843479	timm23b/tomm7	2
	GO:0032511	late endosome to vacuole transport via multivesicular body sorting pathway	2/655	19/18284	0.146961	0.854092	0.843479	ptpn23b/chmp5a	2
	GO:0033338	medial fin development	2/655	19/18284	0.146961	0.854092	0.843479	hmcn2/dlx6a	2
	GO:0043401	steroid hormone mediated signaling pathway	2/655	19/18284	0.146961	0.854092	0.843479	vhl/arnt	2
	GO:0045454	cell redox homeostasis	2/655	19/18284	0.146961	0.854092	0.843479	gsr/krit1	2
	GO:0048668	collateral sprouting	2/655	19/18284	0.146961	0.854092	0.843479	epha4a/ngfa	2
	GO:0055017	cardiac muscle tissue growth	2/655	19/18284	0.146961	0.854092	0.843479	npr2/myo5b	2
	GO:1903224	regulation of endodermal cell differentiation	2/655	19/18284	0.146961	0.854092	0.843479	dusp4/pou5f3	2
	GO:1901607	alpha-amino acid biosynthetic process	4/655	57/18284	0.146969	0.854092	0.843479	mri1/pycr3/tha1/pycr1a	4
	GO:0070372	regulation of ERK1 and ERK2 cascade	5/655	78/18284	0.147555	0.855288	0.844659	dicp3.3/pdgfab/dusp4/adcyap1b/spry2	5
	GO:0007005	mitochondrion organization	12/655	238/18284	0.148248	0.856417	0.845775	timm23b/mief2/zgc:153993/tomm7/sdhaf2/bnip4/ndufs8b/atpaf1/spata18/chchd4b/apoob/mtfp1	12
	GO:0098609	cell-cell adhesion	20/655	433/18284	0.148512	0.856417	0.845775	amotl1/zgc:165604/cdh18a/lpp/jam3b/pkp2/robo4/ctnnd2b/nrcama/sdk1b/itga6l/lims2/hhla2a.1/tjp2b/fam49bb/ctnnd2a/anxa1b/boc/cdh4/tenm4	20
	GO:0043408	regulation of MAPK cascade	10/655	191/18284	0.148931	0.856638	0.845993	dicp3.3/mapk8ip3/traf1/pdgfab/zgc:153981/tnfrsf19/dusp4/ankrd6b/adcyap1b/spry2	10
	GO:0060249	anatomical structure homeostasis	6/655	100/18284	0.149341	0.856807	0.846159	ezh2/napbb/fras1/tjp2b/ift57/sulf2a	6
	GO:0048511	rhythmic process	7/655	123/18284	0.152811	0.867631	0.856849	si:dkey-94l16.4/ezh2/pspc1/ep300a/prmt5/aanat2/exorh	7
	GO:0060047	heart contraction	9/655	169/18284	0.153678	0.867631	0.856849	trpm4b.1/sorbs2b/alpk2/lims2/junba/shox2/slc2a12/krit1/ttn.2	9
	GO:0060348	bone development	4/655	58/18284	0.15369	0.867631	0.856849	ostn/sp7/sulf2a/tsku	4
	GO:0046903	secretion	14/655	288/18284	0.154098	0.867631	0.856849	caskb/porcn/ndr1/il1rapl1a/napbb/exoc8/si:ch211-266g18.6/cacna1g/rims3/rhbdf1b/sept4a/syt9b/sept5b/anxa1b	14
	GO:0006626	protein targeting to mitochondrion	3/655	38/18284	0.154234	0.867631	0.856849	timm23b/tomm7/chchd4b	3
	GO:0010862	positive regulation of pathway-restricted SMAD protein phosphorylation	3/655	38/18284	0.154234	0.867631	0.856849	bmp16/ndr1/bmp6	3
	GO:0051592	response to calcium ion	3/655	38/18284	0.154234	0.867631	0.856849	syt9b/adgrv1/cpne3	3
	GO:0030335	positive regulation of cell migration	6/655	101/18284	0.154314	0.867631	0.856849	pdgfab/sema4ga/sema5a/sema3c/gnb1b/anxa1b	6
	GO:0001822	kidney development	10/655	194/18284	0.159565	0.873709	0.862852	nphp1/camk2g2/vhl/iqgap2/nphp3/ptger4a/ift27/sulf2a/etv5a/ptgs1	10
	GO:0016241	regulation of macroautophagy	2/655	20/18284	0.159608	0.873709	0.862852	fyco1b/sesn1	2
	GO:0032946	positive regulation of mononuclear cell proliferation	2/655	20/18284	0.159608	0.873709	0.862852	hhla2a.1/anxa1b	2
	GO:0050650	chondroitin sulfate proteoglycan biosynthetic process	2/655	20/18284	0.159608	0.873709	0.862852	xylt2/extl3	2
	GO:0050671	positive regulation of lymphocyte proliferation	2/655	20/18284	0.159608	0.873709	0.862852	hhla2a.1/anxa1b	2
	GO:0050728	negative regulation of inflammatory response	2/655	20/18284	0.159608	0.873709	0.862852	ptger4a/pparda	2
	GO:0051048	negative regulation of secretion	2/655	20/18284	0.159608	0.873709	0.862852	il1rapl1a/anxa1b	2
	GO:0070665	positive regulation of leukocyte proliferation	2/655	20/18284	0.159608	0.873709	0.862852	hhla2a.1/anxa1b	2
	GO:0032535	regulation of cellular component size	11/655	218/18284	0.160606	0.873709	0.862852	si:ch211-203d1.3/cyfip2/sptbn5/myo5b/sema4ga/sema5a/sema3c/extl3/fam49bb/epha4a/ngfa	11
	GO:0001934	positive regulation of protein phosphorylation	9/655	171/18284	0.16135	0.873709	0.862852	bmp16/ndr1/pdgfab/unc119a/crlf1b/bmp6/crlf1a/adcyap1b/ngfa	9
	GO:0060627	regulation of vesicle-mediated transport	8/655	148/18284	0.16228	0.873709	0.862852	il1rapl1a/unc119a/cacna1g/sept4a/syt9b/sept5b/gpc3/anxa1b	8
	GO:0008038	neuron recognition	3/655	39/18284	0.162928	0.873709	0.862852	robo4/ek1/neurog1	3
	GO:0017156	calcium-ion regulated exocytosis	3/655	39/18284	0.162928	0.873709	0.862852	cacna1g/rims3/syt9b	3
	GO:0055013	cardiac muscle cell development	3/655	39/18284	0.162928	0.873709	0.862852	ogg1/nrap/alpk2	3
	GO:0072001	renal system development	10/655	195/18284	0.163191	0.873709	0.862852	nphp1/camk2g2/vhl/iqgap2/nphp3/ptger4a/ift27/sulf2a/etv5a/ptgs1	10
	GO:0009628	response to abiotic stimulus	17/655	365/18284	0.163872	0.873709	0.862852	camk2g2/vhl/eml1/pigu/epas1b/rgrb/arnt/trpa1a/pigk/asic1c/alpl/anxa1b/xrcc6/wee1/aanat2/tefa/exorh	17
	GO:0044283	small molecule biosynthetic process	15/655	316/18284	0.164495	0.873709	0.862852	gad1a/mri1/gamt/lss/pdxka/hmgcll1/pycr3/elovl8b/alox5b.3/csad/tha1/pycr1a/anxa1b/ptgs1/lpl	15
	GO:0042074	cell migration involved in gastrulation	5/655	81/18284	0.164795	0.873709	0.862852	epha3/lpp/ptger4a/gpc3/ankrd6b	5
	GO:0003158	endothelium development	4/655	60/18284	0.167468	0.873709	0.862852	ppp1r16b/tnfrsf19/tjp2b/krit1	4
	GO:0006637	acyl-CoA metabolic process	4/655	60/18284	0.167468	0.873709	0.862852	tdo2a/acot11b/acss2l/acot8	4
	GO:0035383	thioester metabolic process	4/655	60/18284	0.167468	0.873709	0.862852	tdo2a/acot11b/acss2l/acot8	4
	GO:0003015	heart process	9/655	173/18284	0.169201	0.873709	0.862852	trpm4b.1/sorbs2b/alpk2/lims2/junba/shox2/slc2a12/krit1/ttn.2	9
	GO:0051336	regulation of hydrolase activity	18/655	392/18284	0.169617	0.873709	0.862852	tiam1b/si:dkey-191g9.5/zgc:171446/cyfip2/si:dkey-33c9.6/si:dkey-46g23.2/si:ch211-262h13.5/ppp6r2b/zgc:165453/arhgap12a/iqgap2/tbc1d10ab/si:dkey-46g23.5/serpini1/rabgap1l/anxa1b/adcyap1b/ek1	18
	GO:0031110	regulation of microtubule polymerization or depolymerization	3/655	40/18284	0.171763	0.873709	0.862852	camsap2b/zgc:103755/mapre3b	3
	GO:0021546	rhombomere development	2/655	21/18284	0.172445	0.873709	0.862852	rfng/epha4a	2
	GO:0043171	peptide catabolic process	2/655	21/18284	0.172445	0.873709	0.862852	erap1a/npepps	2
	GO:0060350	endochondral bone morphogenesis	2/655	21/18284	0.172445	0.873709	0.862852	ostn/tsku	2
	GO:0071229	cellular response to acid chemical	2/655	21/18284	0.172445	0.873709	0.862852	sesn1/glra1	2
	GO:0071230	cellular response to amino acid stimulus	2/655	21/18284	0.172445	0.873709	0.862852	sesn1/glra1	2
	GO:0106027	neuron projection organization	2/655	21/18284	0.172445	0.873709	0.862852	ctnnd2b/ctnnd2a	2
	GO:0051338	regulation of transferase activity	12/655	246/18284	0.174058	0.873709	0.862852	mertka/ddr1/epha3/pdgfab/erbb4b/unc119a/prkar1ab/adcyap1b/spry2/ccng1/epha4a/ek1	12
	GO:0061640	cytoskeleton-dependent cytokinesis	4/655	61/18284	0.174516	0.873709	0.862852	snx33/unc119a/sept4a/sept5b	4
	GO:0072330	monocarboxylic acid biosynthetic process	6/655	105/18284	0.174912	0.873709	0.862852	gamt/elovl8b/alox5b.3/anxa1b/ptgs1/lpl	6
	GO:0031101	fin regeneration	5/655	83/18284	0.176711	0.873709	0.862852	ezh2/kdm6bb/fam53b/tubb5/pou5f3	5
	GO:2000145	regulation of cell motility	12/655	247/18284	0.17743	0.873709	0.862852	enpp2/pdgfab/sema4ga/sema5a/robo4/tnfrsf19/tacr3a/sema3c/gnb1b/mdga2a/anxa1b/sst2	12
	GO:0048592	eye morphogenesis	11/655	223/18284	0.178076	0.873709	0.862852	cyfip2/sdk1b/marcksa/adgrv1/ift57/vax1/znf503/odc1/epha4a/pbx2/cdh4	11
	GO:0001655	urogenital system development	10/655	199/18284	0.17809	0.873709	0.862852	nphp1/camk2g2/vhl/iqgap2/nphp3/ptger4a/ift27/sulf2a/etv5a/ptgs1	10
	GO:0007015	actin filament organization	16/655	346/18284	0.179745	0.873709	0.862852	si:ch211-203d1.3/cyfip2/nrap/fscn1b/sptbn5/myo5b/espn/sorbs2b/ppp1r9a/shroom1/marcksa/rnd1b/rhocb/marcksl1b/fam49bb/tpm4b	16
	GO:0045216	cell-cell junction organization	6/655	106/18284	0.180231	0.873709	0.862852	cdh18a/pkp2/ctnnd2b/lims2/tjp2b/ctnnd2a	6
	GO:0034446	substrate adhesion-dependent cell spreading	3/655	41/18284	0.180732	0.873709	0.862852	radil/lims2/lamb2	3
	GO:0045332	phospholipid translocation	3/655	41/18284	0.180732	0.873709	0.862852	xkr8.1/atp8b3/atp10b	3
	GO:0050870	positive regulation of T cell activation	3/655	41/18284	0.180732	0.873709	0.862852	hhla2a.1/fam49bb/anxa1b	3
	GO:1903039	positive regulation of leukocyte cell-cell adhesion	3/655	41/18284	0.180732	0.873709	0.862852	hhla2a.1/fam49bb/anxa1b	3
	GO:0018108	peptidyl-tyrosine phosphorylation	4/655	62/18284	0.181663	0.873709	0.862852	tyk2/unc119a/crlf1b/crlf1a	4
	GO:0000165	MAPK cascade	11/655	224/18284	0.181675	0.873709	0.862852	dicp3.3/mapk8ip3/traf1/pdgfab/zgc:153981/tnfrsf19/itgb1a/dusp4/ankrd6b/adcyap1b/spry2	11
	GO:0006633	fatty acid biosynthetic process	5/655	84/18284	0.182789	0.873709	0.862852	elovl8b/alox5b.3/anxa1b/ptgs1/lpl	5
	GO:1902533	positive regulation of intracellular signal transduction	12/655	249/18284	0.184269	0.873709	0.862852	dicp3.3/traf1/nod2/pdgfab/lrrc7/robo4/tnfrsf19/mtdhb/adgrv1/ankrd6b/adcyap1b/stk19	12
	GO:0006482	protein demethylation	2/655	22/18284	0.185441	0.873709	0.862852	kdm6bb/kdm2ba	2
	GO:0008214	protein dealkylation	2/655	22/18284	0.185441	0.873709	0.862852	kdm6bb/kdm2ba	2
	GO:0045814	negative regulation of gene expression, epigenetic	2/655	22/18284	0.185441	0.873709	0.862852	znfx1/ezh2	2
	GO:0060419	heart growth	2/655	22/18284	0.185441	0.873709	0.862852	npr2/myo5b	2
	GO:0070839	metal ion export	2/655	22/18284	0.185441	0.873709	0.862852	atp1a1a.5/atp1a1a.3	2
	GO:0072525	pyridine-containing compound biosynthetic process	2/655	22/18284	0.185441	0.873709	0.862852	pdxka/nmnat1	2
	GO:0140115	export across plasma membrane	2/655	22/18284	0.185441	0.873709	0.862852	atp1a1a.5/atp1a1a.3	2
	GO:0044092	negative regulation of molecular function	11/655	226/18284	0.188973	0.873709	0.862852	zgc:171446/si:dkey-46g23.2/si:ch211-262h13.5/zgc:165453/lrrc7/si:dkey-46g23.5/serpini1/prkar1ab/adgrv1/anxa1b/spry2	11
	GO:0034204	lipid translocation	3/655	42/18284	0.189823	0.873709	0.862852	xkr8.1/atp8b3/atp10b	3
	GO:0055006	cardiac cell development	3/655	42/18284	0.189823	0.873709	0.862852	ogg1/nrap/alpk2	3
	GO:0060393	regulation of pathway-restricted SMAD protein phosphorylation	3/655	42/18284	0.189823	0.873709	0.862852	bmp16/ndr1/bmp6	3
	GO:0120254	olefinic compound metabolic process	3/655	42/18284	0.189823	0.873709	0.862852	pnpla8/alox5b.3/ptgs1	3
	GO:0099111	microtubule-based transport	6/655	108/18284	0.191057	0.873709	0.862852	fyco1b/mapk8ip3/kif5ab/klc3/ift27/ift57	6
	GO:0008015	blood circulation	13/655	276/18284	0.192759	0.873709	0.862852	trpm4b.1/urp2/erap1a/sorbs2b/alpk2/lims2/tjp2b/junba/shox2/slc2a12/krit1/ttn.2/ptgs1	13
	GO:0034330	cell junction organization	13/655	276/18284	0.192759	0.873709	0.862852	slitrk3a/ppfibp2a/ppfia4/cdh18a/pkp2/ctnnd2b/sdk1b/lims2/ascc1/tjp2b/ctnnd2a/itgb4/ek1	13
	GO:0046395	carboxylic acid catabolic process	8/655	155/18284	0.192921	0.873709	0.862852	tdo2a/ddah2/agxt2/hmgcll1/acot8/aldh8a1/tha1/hoga1	8
	GO:0009581	detection of external stimulus	5/655	86/18284	0.195169	0.873709	0.862852	pigu/rgrb/trpa1a/pigk/exorh	5
	GO:0009582	detection of abiotic stimulus	5/655	86/18284	0.195169	0.873709	0.862852	pigu/rgrb/trpa1a/pigk/exorh	5
	GO:0048638	regulation of developmental growth	6/655	109/18284	0.196562	0.873709	0.862852	sema4ga/sema5a/sema3c/extl3/epha4a/ngfa	6
	GO:0001714	endodermal cell fate specification	2/655	23/18284	0.19857	0.873709	0.862852	dusp4/pou5f3	2
	GO:0021602	cranial nerve morphogenesis	2/655	23/18284	0.19857	0.873709	0.862852	klf7b/mdga2a	2
	GO:0043049	otic placode formation	2/655	23/18284	0.19857	0.873709	0.862852	sox9b/msx1a	2
	GO:0045834	positive regulation of lipid metabolic process	2/655	23/18284	0.19857	0.873709	0.862852	anxa1b/pparda	2
	GO:0061041	regulation of wound healing	2/655	23/18284	0.19857	0.873709	0.862852	anxa1b/f2	2
	GO:0016575	histone deacetylation	3/655	43/18284	0.199028	0.873709	0.862852	brms1/prdm5/hdac9b	3
	GO:0035265	organ growth	3/655	43/18284	0.199028	0.873709	0.862852	npr2/myo5b/tsku	3
	GO:0070585	protein localization to mitochondrion	3/655	43/18284	0.199028	0.873709	0.862852	timm23b/tomm7/chchd4b	3
	GO:0071696	ectodermal placode development	3/655	43/18284	0.199028	0.873709	0.862852	sox9b/msx1a/neurog1	3
	GO:0072655	establishment of protein localization to mitochondrion	3/655	43/18284	0.199028	0.873709	0.862852	timm23b/tomm7/chchd4b	3
	GO:0030334	regulation of cell migration	11/655	229/18284	0.200166	0.873709	0.862852	enpp2/pdgfab/sema4ga/sema5a/robo4/tnfrsf19/sema3c/gnb1b/mdga2a/anxa1b/sst2	11
	GO:0030902	hindbrain development	7/655	133/18284	0.200449	0.873709	0.862852	rfng/mdga2a/olig2/znf503/epha4a/pou5f3/neurog1	7
	GO:0048793	pronephros development	7/655	133/18284	0.200449	0.873709	0.862852	nphp1/camk2g2/vhl/nphp3/ptger4a/etv5a/ptgs1	7
	GO:0051056	regulation of small GTPase mediated signal transduction	7/655	133/18284	0.200449	0.873709	0.862852	arhgef25b/lrrc7/robo4/stard13a/spry2/tnfaip1/stk19	7
	GO:0052547	regulation of peptidase activity	7/655	133/18284	0.200449	0.873709	0.862852	zgc:171446/cyfip2/si:dkey-46g23.2/si:ch211-262h13.5/zgc:165453/si:dkey-46g23.5/serpini1	7
	GO:0006821	chloride transport	5/655	87/18284	0.201467	0.873709	0.862852	ttyh3b/gabrr3a/clcn6/clic1/glra1	5
	GO:0010038	response to metal ion	5/655	87/18284	0.201467	0.873709	0.862852	syt9b/adgrv1/cpne3/cygb1/glra1	5
	GO:0016054	organic acid catabolic process	8/655	157/18284	0.202093	0.873709	0.862852	tdo2a/ddah2/agxt2/hmgcll1/acot8/aldh8a1/tha1/hoga1	8
	GO:0001754	eye photoreceptor cell differentiation	4/655	65/18284	0.203657	0.873709	0.862852	adgrv1/ift57/odc1/cdh4	4
	GO:0018212	peptidyl-tyrosine modification	4/655	65/18284	0.203657	0.873709	0.862852	tyk2/unc119a/crlf1b/crlf1a	4
	GO:0050920	regulation of chemotaxis	4/655	65/18284	0.203657	0.873709	0.862852	sema4ga/sema5a/sema3c/vax1	4
	GO:0048705	skeletal system morphogenesis	10/655	206/18284	0.205599	0.873709	0.862852	ostn/edaradd/fras1/ep300a/kras/prdm5/sp7/fzd6/tsku/hoxd9a	10
	GO:0006476	protein deacetylation	3/655	44/18284	0.208337	0.873709	0.862852	brms1/prdm5/hdac9b	3
	GO:0015833	peptide transport	3/655	44/18284	0.208337	0.873709	0.862852	syt9b/anxa1b/slco1d1	3
	GO:0022409	positive regulation of cell-cell adhesion	3/655	44/18284	0.208337	0.873709	0.862852	hhla2a.1/fam49bb/anxa1b	3
	GO:0032456	endocytic recycling	3/655	44/18284	0.208337	0.873709	0.862852	ehd4/myo5b/ptpn23b	3
	GO:0048846	axon extension involved in axon guidance	3/655	44/18284	0.208337	0.873709	0.862852	sema4ga/sema5a/sema3c	3
	GO:0090263	positive regulation of canonical Wnt signaling pathway	3/655	44/18284	0.208337	0.873709	0.862852	rnf25/fam53b/gpc3	3
	GO:1902284	neuron projection extension involved in neuron projection guidance	3/655	44/18284	0.208337	0.873709	0.862852	sema4ga/sema5a/sema3c	3
	GO:0002040	sprouting angiogenesis	7/655	135/18284	0.210609	0.873709	0.862852	ppp1r16b/tnfrsf19/camsap2b/itgb1a/ccbe1/fbxw11b/anxa1b	7
	GO:0030177	positive regulation of Wnt signaling pathway	4/655	66/18284	0.211157	0.873709	0.862852	rnf25/fam53b/sulf2a/gpc3	4
	GO:0001711	endodermal cell fate commitment	2/655	24/18284	0.211805	0.873709	0.862852	dusp4/pou5f3	2
	GO:0008637	apoptotic mitochondrial changes	2/655	24/18284	0.211805	0.873709	0.862852	zgc:153993/bnip4	2
	GO:0010508	positive regulation of autophagy	2/655	24/18284	0.211805	0.873709	0.862852	fyco1b/sesn1	2
	GO:0031644	regulation of nervous system process	2/655	24/18284	0.211805	0.873709	0.862852	neto1l/tenm4	2
	GO:0050654	chondroitin sulfate proteoglycan metabolic process	2/655	24/18284	0.211805	0.873709	0.862852	xylt2/extl3	2
	GO:0003013	circulatory system process	13/655	282/18284	0.213384	0.873709	0.862852	trpm4b.1/urp2/erap1a/sorbs2b/alpk2/lims2/tjp2b/junba/shox2/slc2a12/krit1/ttn.2/ptgs1	13
	GO:0006979	response to oxidative stress	5/655	89/18284	0.214262	0.873709	0.862852	gsr/gpx1b/sesn1/anxa1b/ptgs1	5
	GO:0007623	circadian rhythm	5/655	89/18284	0.214262	0.873709	0.862852	si:dkey-94l16.4/ezh2/pspc1/aanat2/exorh	5
	GO:0007018	microtubule-based movement	11/655	233/18284	0.215528	0.873709	0.862852	dnah5/fyco1b/mapk8ip3/dnah1/kif5ab/si:dkey-162b23.4/kif26ba/klc3/tacr3a/ift27/ift57	11
	GO:0007265	Ras protein signal transduction	11/655	233/18284	0.215528	0.873709	0.862852	arhgef25b/ksr2/lrrc7/myo9b/robo4/dok1a/stard13a/kras/spry2/tnfaip1/stk19	11
	GO:0061008	hepaticobiliary system development	8/655	160/18284	0.21617	0.873709	0.862852	ndr1/leg1.1/aldh8a1/fhl1b/anxa1b/sox9b/pdx1/rbp4	8
	GO:0001706	endoderm formation	3/655	45/18284	0.21774	0.873709	0.862852	col12a1a/dusp4/pou5f3	3
	GO:0035567	non-canonical Wnt signaling pathway	3/655	45/18284	0.21774	0.873709	0.862852	rgs3a/prdm5/gpc3	3
	GO:0065002	intracellular protein transmembrane transport	3/655	45/18284	0.21774	0.873709	0.862852	timm23b/tomm7/chchd4b	3
	GO:0071806	protein transmembrane transport	3/655	45/18284	0.21774	0.873709	0.862852	timm23b/tomm7/chchd4b	3
	GO:0097035	regulation of membrane lipid distribution	3/655	45/18284	0.21774	0.873709	0.862852	xkr8.1/atp8b3/atp10b	3
	GO:1901292	nucleoside phosphate catabolic process	3/655	45/18284	0.21774	0.873709	0.862852	entpd5b/entpd3/nudt3b	3
	GO:0072175	epithelial tube formation	4/655	67/18284	0.218733	0.873709	0.862852	igfbp3/sox9b/dlx6a/msx1a	4
	GO:0006753	nucleoside phosphate metabolic process	15/655	334/18284	0.219715	0.873709	0.862852	entpd5b/npr2/tdo2a/entpd3/ak5/papss2a/acot11b/acss2l/adcy1a/nmnat1/acot8/nudt3b/uck1/rnaseh2b/aldocb	15
	GO:0090596	sensory organ morphogenesis	14/655	309/18284	0.220259	0.873709	0.862852	cyfip2/sdk1b/marcksa/adgrv1/ift57/igfbp3/vax1/znf503/odc1/epha4a/sox9b/pbx2/msx1a/cdh4	14
	GO:0009611	response to wounding	8/655	161/18284	0.220944	0.873709	0.862852	col12a1a/ptena/f13a1b/rhocb/anxa1b/f2/epha4a/neurog1	8
	GO:1902532	negative regulation of intracellular signal transduction	7/655	137/18284	0.220955	0.873709	0.862852	zgc:153981/sesn1/dusp4/sec14l1/vax1/spry2/tnfaip1	7
	GO:0090066	regulation of anatomical structure size	13/655	285/18284	0.224041	0.873709	0.862852	trpm4b.1/si:ch211-203d1.3/cyfip2/urp2/sptbn5/myo5b/sema4ga/sema5a/sema3c/extl3/fam49bb/epha4a/ngfa	13
	GO:0003094	glomerular filtration	2/655	25/18284	0.225121	0.873709	0.862852	dachd/iqgap2	2
	GO:0006835	dicarboxylic acid transport	2/655	25/18284	0.225121	0.873709	0.862852	slc1a2b/slc1a3a	2
	GO:0021514	ventral spinal cord interneuron differentiation	2/655	25/18284	0.225121	0.873709	0.862852	sulf2a/olig2	2
	GO:0040029	regulation of gene expression, epigenetic	2/655	25/18284	0.225121	0.873709	0.862852	znfx1/ezh2	2
	GO:0071901	negative regulation of protein serine/threonine kinase activity	2/655	25/18284	0.225121	0.873709	0.862852	prkar1ab/spry2	2
	GO:0006839	mitochondrial transport	4/655	68/18284	0.226381	0.873709	0.862852	timm23b/tomm7/bnip4/chchd4b	4
	GO:1990542	mitochondrial transmembrane transport	4/655	68/18284	0.226381	0.873709	0.862852	timm23b/slc25a38a/tomm7/chchd4b	4
	GO:0001539	cilium or flagellum-dependent cell motility	3/655	46/18284	0.22723	0.873709	0.862852	dnah1/si:dkey-162b23.4/tacr3a	3
	GO:0048596	embryonic camera-type eye morphogenesis	3/655	46/18284	0.22723	0.873709	0.862852	vax1/znf503/epha4a	3
	GO:0060285	cilium-dependent cell motility	3/655	46/18284	0.22723	0.873709	0.862852	dnah1/si:dkey-162b23.4/tacr3a	3
	GO:0060389	pathway-restricted SMAD protein phosphorylation	3/655	46/18284	0.22723	0.873709	0.862852	bmp16/ndr1/bmp6	3
	GO:0071526	semaphorin-plexin signaling pathway	3/655	46/18284	0.22723	0.873709	0.862852	sema4ga/sema5a/sema3c	3
	GO:0016197	endosomal transport	7/655	139/18284	0.231477	0.873709	0.862852	snx33/ehd4/myo5b/itsn2a/ptpn23b/chmp5a/srl	7
	GO:0060271	cilium assembly	14/655	313/18284	0.234086	0.873709	0.862852	dnaaf3l/dnah5/enpp2/ak5/si:dkey-224e22.2/arl13a/spag1b/ptpdc1b/ehd4/nphp3/cfap161/arl6/ift27/ift57	14
	GO:0043010	camera-type eye development	20/655	467/18284	0.236373	0.873709	0.862852	cyfip2/nphp1/ndr1/sptbn5/cfi/itgb1a/sdk1b/marcksa/marcksl1b/vax1/lamb2/rbp4l/adcyap1b/znf503/lmo4a/ctsd/epha4a/sox9b/pbx2/cdh4	20
	GO:0015698	inorganic anion transport	6/655	116/18284	0.236633	0.873709	0.862852	ttyh3b/gabrr3a/clcn6/slc5a5/clic1/glra1	6
	GO:0006414	translational elongation	3/655	47/18284	0.236795	0.873709	0.862852	eef2a.2/dph1/eef2k	3
	GO:0045103	intermediate filament-based process	3/655	47/18284	0.236795	0.873709	0.862852	pkp2/fam83hb/zgc:65851	3
	GO:0045104	intermediate filament cytoskeleton organization	3/655	47/18284	0.236795	0.873709	0.862852	pkp2/fam83hb/zgc:65851	3
	GO:0001101	response to acid chemical	2/655	26/18284	0.238496	0.873709	0.862852	sesn1/glra1	2
	GO:0003171	atrioventricular valve development	2/655	26/18284	0.238496	0.873709	0.862852	itgb1a/krit1	2
	GO:0006636	unsaturated fatty acid biosynthetic process	2/655	26/18284	0.238496	0.873709	0.862852	anxa1b/ptgs1	2
	GO:0009950	dorsal/ventral axis specification	2/655	26/18284	0.238496	0.873709	0.862852	ndr1/glcea	2
	GO:0035304	regulation of protein dephosphorylation	2/655	26/18284	0.238496	0.873709	0.862852	ppp1r16b/ppp6r2b	2
	GO:0043200	response to amino acid	2/655	26/18284	0.238496	0.873709	0.862852	sesn1/glra1	2
	GO:0048857	neural nucleus development	2/655	26/18284	0.238496	0.873709	0.862852	mdga2a/olig2	2
	GO:0051180	vitamin transport	2/655	26/18284	0.238496	0.873709	0.862852	zgc:91890/slc25a19	2
	GO:0072524	pyridine-containing compound metabolic process	2/655	26/18284	0.238496	0.873709	0.862852	pdxka/nmnat1	2
	GO:0097305	response to alcohol	2/655	26/18284	0.238496	0.873709	0.862852	ptger4a/glra1	2
	GO:1905515	non-motile cilium assembly	2/655	26/18284	0.238496	0.873709	0.862852	arl13a/ift57	2
	GO:0046434	organophosphate catabolic process	5/655	93/18284	0.240574	0.873709	0.862852	entpd5b/enpp2/entpd3/ptena/nudt3b	5
	GO:0009100	glycoprotein metabolic process	13/655	290/18284	0.242279	0.873709	0.862852	galnt17/xylt2/si:ch211-282j22.3/extl2/gxylt1b/hs6st1a/ext1c/ext1b/extl3/alg14/zgc:85858/glcea/sulf2a	13
	GO:0046486	glycerolipid metabolic process	11/655	240/18284	0.243522	0.873709	0.862852	enpp2/pip5k1ca/ptena/pigu/ptdss1b/abhd6b/acp6/mogat2/pigk/pemt/lpl	11
	GO:0051216	cartilage development	8/655	166/18284	0.245372	0.873709	0.862852	ostn/enpp2/pappa2/marcksa/marcksl1b/sulf2a/tsku/sox9b	8
	GO:1905114	cell surface receptor signaling pathway involved in cell-cell signaling	13/655	291/18284	0.245994	0.873709	0.862852	neto1l/porcn/rnf25/sost/nphp3/ndrg2/rgs3a/prdm5/fam53b/sulf2a/fzd6/gpc3/ankrd6b	13
	GO:0001764	neuron migration	3/655	48/18284	0.246429	0.873709	0.862852	ctnnd2b/mdga2a/olig2	3
	GO:0010842	retina layer formation	3/655	48/18284	0.246429	0.873709	0.862852	cyfip2/sdk1b/marcksa	3
	GO:0031017	exocrine pancreas development	3/655	48/18284	0.246429	0.873709	0.862852	ptger4a/epas1b/ptgs1	3
	GO:0035272	exocrine system development	3/655	48/18284	0.246429	0.873709	0.862852	ptger4a/epas1b/ptgs1	3
	GO:0050730	regulation of peptidyl-tyrosine phosphorylation	3/655	48/18284	0.246429	0.873709	0.862852	unc119a/crlf1b/crlf1a	3
	GO:1901652	response to peptide	5/655	94/18284	0.247286	0.873709	0.862852	tyk2/nod2/capn10/slc2a12/anxa1b	5
	GO:0035051	cardiocyte differentiation	4/655	71/18284	0.249709	0.873709	0.862852	ogg1/nrap/alpk2/pbx2	4
	GO:0030278	regulation of ossification	2/655	27/18284	0.251908	0.873709	0.862852	ecm1b/sost	2
	GO:0035924	cellular response to vascular endothelial growth factor stimulus	2/655	27/18284	0.251908	0.873709	0.862852	ccbe1/anxa1b	2
	GO:0042073	intraciliary transport	2/655	27/18284	0.251908	0.873709	0.862852	ift27/ift57	2
	GO:0045324	late endosome to vacuole transport	2/655	27/18284	0.251908	0.873709	0.862852	ptpn23b/chmp5a	2
	GO:0051092	positive regulation of NF-kappaB transcription factor activity	2/655	27/18284	0.251908	0.873709	0.862852	traf1/rnf25	2
	GO:0055086	nucleobase-containing small molecule metabolic process	17/655	395/18284	0.252368	0.873709	0.862852	entpd5b/npr2/tdo2a/entpd3/ak5/papss2a/acot11b/urahb/acss2l/adcy1a/ugp2a/nmnat1/acot8/nudt3b/uck1/rnaseh2b/aldocb	17
	GO:0060395	SMAD protein signal transduction	3/655	49/18284	0.256122	0.873709	0.862852	bmp16/ndr1/bmp6	3
	GO:0071396	cellular response to lipid	4/655	72/18284	0.257597	0.873709	0.862852	vhl/hhla2a.1/arnt/anxa1b	4
	GO:0098876	vesicle-mediated transport to the plasma membrane	4/655	72/18284	0.257597	0.873709	0.862852	ehd4/exoc8/myo5b/ptpn23b	4
	GO:0034329	cell junction assembly	8/655	169/18284	0.260438	0.873709	0.862852	slitrk3a/cdh18a/pkp2/ctnnd2b/sdk1b/ctnnd2a/itgb4/ek1	8
	GO:0021953	central nervous system neuron differentiation	6/655	120/18284	0.26057	0.873709	0.862852	zgc:110006/zdhhc16a/sulf2a/olig2/emx3/neurog1	6
	GO:0002064	epithelial cell development	5/655	96/18284	0.26085	0.873709	0.862852	ppp1r16b/iqgap2/tnfrsf19/tjp2b/krit1	5
	GO:0080135	regulation of cellular response to stress	7/655	145/18284	0.263986	0.873709	0.862852	mapk8ip3/col12a1a/traf1/vhl/tnfrsf19/ankrd6b/epha4a	7
	GO:0005978	glycogen biosynthetic process	2/655	28/18284	0.265338	0.873709	0.862852	ugp2a/ppp1r3b	2
	GO:0006506	GPI anchor biosynthetic process	2/655	28/18284	0.265338	0.873709	0.862852	pigu/pigk	2
	GO:0009250	glucan biosynthetic process	2/655	28/18284	0.265338	0.873709	0.862852	ugp2a/ppp1r3b	2
	GO:0010565	regulation of cellular ketone metabolic process	2/655	28/18284	0.265338	0.873709	0.862852	anxa1b/pparda	2
	GO:0017158	regulation of calcium ion-dependent exocytosis	2/655	28/18284	0.265338	0.873709	0.862852	cacna1g/syt9b	2
	GO:0030073	insulin secretion	2/655	28/18284	0.265338	0.873709	0.862852	syt9b/anxa1b	2
	GO:0030199	collagen fibril organization	2/655	28/18284	0.265338	0.873709	0.862852	col5a1/col4a4	2
	GO:0032402	melanosome transport	2/655	28/18284	0.265338	0.873709	0.862852	arl6/ift27	2
	GO:0032509	endosome transport via multivesicular body sorting pathway	2/655	28/18284	0.265338	0.873709	0.862852	ptpn23b/chmp5a	2
	GO:0045494	photoreceptor cell maintenance	2/655	28/18284	0.265338	0.873709	0.862852	napbb/ift57	2
	GO:0050708	regulation of protein secretion	2/655	28/18284	0.265338	0.873709	0.862852	rhbdf1b/syt9b	2
	GO:0051904	pigment granule transport	2/655	28/18284	0.265338	0.873709	0.862852	arl6/ift27	2
	GO:0071985	multivesicular body sorting pathway	2/655	28/18284	0.265338	0.873709	0.862852	ptpn23b/chmp5a	2
	GO:1905475	regulation of protein localization to membrane	2/655	28/18284	0.265338	0.873709	0.862852	gpc1b/gpc3	2
	GO:2000243	positive regulation of reproductive process	2/655	28/18284	0.265338	0.873709	0.862852	zp3.2/tacr3a	2
	GO:0035148	tube formation	4/655	73/18284	0.265534	0.873709	0.862852	igfbp3/sox9b/dlx6a/msx1a	4
	GO:0040013	negative regulation of locomotion	4/655	73/18284	0.265534	0.873709	0.862852	sema4ga/sema5a/tnfrsf19/sema3c	4
	GO:0042180	cellular ketone metabolic process	4/655	73/18284	0.265534	0.873709	0.862852	tdo2a/aldh8a1/anxa1b/pparda	4
	GO:0001707	mesoderm formation	3/655	50/18284	0.265866	0.873709	0.862852	enpp2/epha3/etv5a	3
	GO:0019882	antigen processing and presentation	3/655	50/18284	0.265866	0.873709	0.862852	mfsd6a/zmp:0000001138/erap1a	3
	GO:0001503	ossification	5/655	97/18284	0.267696	0.873709	0.862852	ostn/ecm1b/sost/sp7/alpl	5
	GO:0032880	regulation of protein localization	5/655	97/18284	0.267696	0.873709	0.862852	rhbdf1b/syt9b/gpc1b/gpc3/adcyap1b	5
	GO:0009101	glycoprotein biosynthetic process	11/655	246/18284	0.268516	0.873709	0.862852	galnt17/xylt2/extl2/gxylt1b/hs6st1a/ext1c/ext1b/extl3/alg14/zgc:85858/glcea	11
	GO:0010876	lipid localization	11/655	246/18284	0.268516	0.873709	0.862852	xkr8.1/si:cabz01007807.1/osbpl5/esyt1b/myo5b/atp8b3/atp10b/gramd1a/anxa1b/pparda/rbp4	11
	GO:0009314	response to radiation	8/655	171/18284	0.270635	0.873709	0.862852	eml1/rgrb/anxa1b/xrcc6/wee1/aanat2/tefa/exorh	8
	GO:0006805	xenobiotic metabolic process	3/655	51/18284	0.275654	0.873709	0.862852	cyp2aa11/cyp2v1/cyp2p6	3
	GO:0035082	axoneme assembly	3/655	51/18284	0.275654	0.873709	0.862852	dnaaf3l/dnah5/spag1b	3
	GO:0043542	endothelial cell migration	3/655	51/18284	0.275654	0.873709	0.862852	robo4/ccbe1/anxa1b	3
	GO:0001775	cell activation	11/655	248/18284	0.277029	0.873709	0.862852	dicp3.3/si:ch211-180a12.2/ptena/zp2.1/ptger4a/hhla2a.1/fam49bb/anxa1b/f2/zp2.6/zp2.2	11
	GO:0006099	tricarboxylic acid cycle	2/655	29/18284	0.278768	0.873709	0.862852	sdhaf2/mdh1aa	2
	GO:0032401	establishment of melanosome localization	2/655	29/18284	0.278768	0.873709	0.862852	arl6/ift27	2
	GO:0042398	cellular modified amino acid biosynthetic process	2/655	29/18284	0.278768	0.873709	0.862852	gamt/ptdss1b	2
	GO:0048333	mesodermal cell differentiation	2/655	29/18284	0.278768	0.873709	0.862852	enpp2/etv5a	2
	GO:0055078	sodium ion homeostasis	2/655	29/18284	0.278768	0.873709	0.862852	atp1a1a.5/atp1a1a.3	2
	GO:0060042	retina morphogenesis in camera-type eye	6/655	123/18284	0.278922	0.873709	0.862852	cyfip2/sdk1b/marcksa/vax1/pbx2/cdh4	6
	GO:0001666	response to hypoxia	4/655	75/18284	0.281537	0.873709	0.862852	camk2g2/vhl/epas1b/arnt	4
	GO:0042461	photoreceptor cell development	4/655	75/18284	0.281537	0.873709	0.862852	adgrv1/ift57/odc1/cdh4	4
	GO:0061448	connective tissue development	8/655	174/18284	0.286135	0.873709	0.862852	ostn/enpp2/pappa2/marcksa/marcksl1b/sulf2a/tsku/sox9b	8
	GO:0009132	nucleoside diphosphate metabolic process	4/655	76/18284	0.289594	0.873709	0.862852	entpd5b/entpd3/ak5/aldocb	4
	GO:0036293	response to decreased oxygen levels	4/655	76/18284	0.289594	0.873709	0.862852	camk2g2/vhl/epas1b/arnt	4
	GO:0070507	regulation of microtubule cytoskeleton organization	4/655	76/18284	0.289594	0.873709	0.862852	camsap2b/zgc:103755/mapre3b/ek1	4
	GO:0014070	response to organic cyclic compound	7/655	150/18284	0.291983	0.873709	0.862852	zgc:175135/vhl/spata18/arnt/zgc:92184/anxa1b/ptgs1	7
	GO:0006505	GPI anchor metabolic process	2/655	30/18284	0.292179	0.873709	0.862852	pigu/pigk	2
	GO:0007131	reciprocal meiotic recombination	2/655	30/18284	0.292179	0.873709	0.862852	spo11/sycp1	2
	GO:0045109	intermediate filament organization	2/655	30/18284	0.292179	0.873709	0.862852	pkp2/zgc:65851	2
	GO:0051896	regulation of protein kinase B signaling	2/655	30/18284	0.292179	0.873709	0.862852	ptena/lims2	2
	GO:0055075	potassium ion homeostasis	2/655	30/18284	0.292179	0.873709	0.862852	atp1a1a.5/atp1a1a.3	2
	GO:0060788	ectodermal placode formation	2/655	30/18284	0.292179	0.873709	0.862852	sox9b/msx1a	2
	GO:0061512	protein localization to cilium	2/655	30/18284	0.292179	0.873709	0.862852	arl13a/arl6	2
	GO:0072583	clathrin-dependent endocytosis	2/655	30/18284	0.292179	0.873709	0.862852	unc119a/itsn2a	2
	GO:0097205	renal filtration	2/655	30/18284	0.292179	0.873709	0.862852	dachd/iqgap2	2
	GO:0140527	reciprocal homologous recombination	2/655	30/18284	0.292179	0.873709	0.862852	spo11/sycp1	2
	GO:0009259	ribonucleotide metabolic process	11/655	252/18284	0.294294	0.873709	0.862852	npr2/tdo2a/papss2a/acot11b/acss2l/adcy1a/acot8/nudt3b/uck1/rnaseh2b/aldocb	11
	GO:0031214	biomineral tissue development	3/655	53/18284	0.295326	0.873709	0.862852	ecm1b/ptena/alpl	3
	GO:0048015	phosphatidylinositol-mediated signaling	3/655	53/18284	0.295326	0.873709	0.862852	ptena/pdgfab/itgb1a	3
	GO:0048483	autonomic nervous system development	3/655	53/18284	0.295326	0.873709	0.862852	sema3c/mdga2a/gfra1a	3
	GO:0110148	biomineralization	3/655	53/18284	0.295326	0.873709	0.862852	ecm1b/ptena/alpl	3
	GO:0046467	membrane lipid biosynthetic process	5/655	101/18284	0.295448	0.873709	0.862852	pigu/elovl8b/ormdl3/pigk/degs1	5
	GO:0006869	lipid transport	10/655	227/18284	0.297127	0.873709	0.862852	xkr8.1/si:cabz01007807.1/osbpl5/esyt1b/myo5b/atp8b3/atp10b/gramd1a/anxa1b/rbp4	10
	GO:0016055	Wnt signaling pathway	12/655	279/18284	0.299588	0.873709	0.862852	porcn/rnf25/sost/nphp3/ndrg2/rgs3a/prdm5/fam53b/sulf2a/fzd6/gpc3/ankrd6b	12
	GO:0198738	cell-cell signaling by wnt	12/655	279/18284	0.299588	0.873709	0.862852	porcn/rnf25/sost/nphp3/ndrg2/rgs3a/prdm5/fam53b/sulf2a/fzd6/gpc3/ankrd6b	12
	GO:0044782	cilium organization	14/655	331/18284	0.30018	0.873709	0.862852	dnaaf3l/dnah5/enpp2/ak5/si:dkey-224e22.2/arl13a/spag1b/ptpdc1b/ehd4/nphp3/cfap161/arl6/ift27/ift57	14
	GO:0048565	digestive tract development	5/655	102/18284	0.302462	0.873709	0.862852	ndr1/ezh2/myo5b/epas1b/pdx1	5
	GO:0002262	myeloid cell homeostasis	6/655	127/18284	0.303825	0.873709	0.862852	vhl/slc25a38a/kdm6bb/hdac9b/anxa1b/cicb	6
	GO:0043410	positive regulation of MAPK cascade	6/655	127/18284	0.303825	0.873709	0.862852	dicp3.3/traf1/pdgfab/tnfrsf19/ankrd6b/adcyap1b	6
	GO:0006638	neutral lipid metabolic process	3/655	54/18284	0.305197	0.873709	0.862852	abhd6b/mogat2/lpl	3
	GO:0006639	acylglycerol metabolic process	3/655	54/18284	0.305197	0.873709	0.862852	abhd6b/mogat2/lpl	3
	GO:0050727	regulation of inflammatory response	3/655	54/18284	0.305197	0.873709	0.862852	ptger4a/anxa1b/pparda	3
	GO:0032400	melanosome localization	2/655	31/18284	0.305557	0.873709	0.862852	arl6/ift27	2
	GO:0035825	homologous recombination	2/655	31/18284	0.305557	0.873709	0.862852	spo11/sycp1	2
	GO:0038127	ERBB signaling pathway	2/655	31/18284	0.305557	0.873709	0.862852	rhbdf1b/cpne3	2
	GO:0052652	cyclic purine nucleotide metabolic process	2/655	31/18284	0.305557	0.873709	0.862852	npr2/adcy1a	2
	GO:0060037	pharyngeal system development	2/655	31/18284	0.305557	0.873709	0.862852	ndr1/igfbp3	2
	GO:0001709	cell fate determination	1/655	10/18284	0.305736	0.873709	0.862852	olig2	1
	GO:0002294	CD4-positive, alpha-beta T cell differentiation involved in immune response	1/655	10/18284	0.305736	0.873709	0.862852	anxa1b	1
	GO:0006085	acetyl-CoA biosynthetic process	1/655	10/18284	0.305736	0.873709	0.862852	acss2l	1
	GO:0006448	regulation of translational elongation	1/655	10/18284	0.305736	0.873709	0.862852	dph1	1
	GO:0009086	methionine biosynthetic process	1/655	10/18284	0.305736	0.873709	0.862852	mri1	1
	GO:0010717	regulation of epithelial to mesenchymal transition	1/655	10/18284	0.305736	0.873709	0.862852	ek1	1
	GO:0010822	positive regulation of mitochondrion organization	1/655	10/18284	0.305736	0.873709	0.862852	mief2	1
	GO:0016540	protein autoprocessing	1/655	10/18284	0.305736	0.873709	0.862852	ihhb	1
	GO:0019433	triglyceride catabolic process	1/655	10/18284	0.305736	0.873709	0.862852	lpl	1
	GO:0021520	spinal cord motor neuron cell fate specification	1/655	10/18284	0.305736	0.873709	0.862852	olig2	1
	GO:0031033	myosin filament organization	1/655	10/18284	0.305736	0.873709	0.862852	ttn.2	1
	GO:0031125	rRNA 3'-end processing	1/655	10/18284	0.305736	0.873709	0.862852	eri1	1
	GO:0031960	response to corticosteroid	1/655	10/18284	0.305736	0.873709	0.862852	anxa1b	1
	GO:0032878	regulation of establishment or maintenance of cell polarity	1/655	10/18284	0.305736	0.873709	0.862852	krit1	1
	GO:0034694	response to prostaglandin	1/655	10/18284	0.305736	0.873709	0.862852	ptger4a	1
	GO:0035999	tetrahydrofolate interconversion	1/655	10/18284	0.305736	0.873709	0.862852	mthfd2	1
	GO:0042093	T-helper cell differentiation	1/655	10/18284	0.305736	0.873709	0.862852	anxa1b	1
	GO:0042953	lipoprotein transport	1/655	10/18284	0.305736	0.873709	0.862852	unc119a	1
	GO:0043243	positive regulation of protein-containing complex disassembly	1/655	10/18284	0.305736	0.873709	0.862852	fyco1b	1
	GO:0043407	negative regulation of MAP kinase activity	1/655	10/18284	0.305736	0.873709	0.862852	spry2	1
	GO:0043567	regulation of insulin-like growth factor receptor signaling pathway	1/655	10/18284	0.305736	0.873709	0.862852	igfbp3	1
	GO:0044872	lipoprotein localization	1/655	10/18284	0.305736	0.873709	0.862852	unc119a	1
	GO:0046339	diacylglycerol metabolic process	1/655	10/18284	0.305736	0.873709	0.862852	mogat2	1
	GO:0048008	platelet-derived growth factor receptor signaling pathway	1/655	10/18284	0.305736	0.873709	0.862852	pdgfab	1
	GO:0048026	positive regulation of mRNA splicing, via spliceosome	1/655	10/18284	0.305736	0.873709	0.862852	dazap1	1
	GO:0048742	regulation of skeletal muscle fiber development	1/655	10/18284	0.305736	0.873709	0.862852	prmt5	1
	GO:0051384	response to glucocorticoid	1/655	10/18284	0.305736	0.873709	0.862852	anxa1b	1
	GO:0052646	alditol phosphate metabolic process	1/655	10/18284	0.305736	0.873709	0.862852	acp6	1
	GO:0060079	excitatory postsynaptic potential	1/655	10/18284	0.305736	0.873709	0.862852	neto1l	1
	GO:0061383	trabecula morphogenesis	1/655	10/18284	0.305736	0.873709	0.862852	kdm6bb	1
	GO:0061384	heart trabecula morphogenesis	1/655	10/18284	0.305736	0.873709	0.862852	kdm6bb	1
	GO:0072376	protein activation cascade	1/655	10/18284	0.305736	0.873709	0.862852	f13a1b	1
	GO:0072378	blood coagulation, fibrin clot formation	1/655	10/18284	0.305736	0.873709	0.862852	f13a1b	1
	GO:0090050	positive regulation of cell migration involved in sprouting angiogenesis	1/655	10/18284	0.305736	0.873709	0.862852	anxa1b	1
	GO:0099116	tRNA 5'-end processing	1/655	10/18284	0.305736	0.873709	0.862852	rpp25b	1
	GO:0099174	regulation of presynapse organization	1/655	10/18284	0.305736	0.873709	0.862852	slitrk3a	1
	GO:1901072	glucosamine-containing compound catabolic process	1/655	10/18284	0.305736	0.873709	0.862852	chia.3	1
	GO:1905606	regulation of presynapse assembly	1/655	10/18284	0.305736	0.873709	0.862852	slitrk3a	1
	GO:2001057	reactive nitrogen species metabolic process	1/655	10/18284	0.305736	0.873709	0.862852	ddah2	1
	GO:2001222	regulation of neuron migration	1/655	10/18284	0.305736	0.873709	0.862852	mdga2a	1
	GO:0015748	organophosphate ester transport	4/655	78/18284	0.305797	0.873709	0.862852	xkr8.1/atp8b3/atp10b/slc25a19	4
	GO:0030111	regulation of Wnt signaling pathway	8/655	178/18284	0.307139	0.873709	0.862852	rnf25/sost/rgs3a/prdm5/fam53b/sulf2a/gpc3/ankrd6b	8
	GO:0044093	positive regulation of molecular function	19/655	466/18284	0.313746	0.873709	0.862852	tiam1b/mertka/si:dkey-191g9.5/traf1/ddr1/rnf25/cyfip2/epha3/si:dkey-33c9.6/pdgfab/erbb4b/unc119a/tbc1d10ab/ppargc1b/rabgap1l/adcyap1b/epha4a/ek1/neurog1	19
	GO:0007283	spermatogenesis	4/655	79/18284	0.313934	0.873709	0.862852	ropn1l/dazap1/theg/spata6	4
	GO:0070482	response to oxygen levels	4/655	79/18284	0.313934	0.873709	0.862852	camk2g2/vhl/epas1b/arnt	4
	GO:0090130	tissue migration	4/655	79/18284	0.313934	0.873709	0.862852	epha3/robo4/ccbe1/anxa1b	4
	GO:0030155	regulation of cell adhesion	7/655	154/18284	0.314842	0.873709	0.862852	plaua/robo4/lims2/hhla2a.1/fam49bb/anxa1b/ek1	7
	GO:0050808	synapse organization	7/655	154/18284	0.314842	0.873709	0.862852	slitrk3a/ppfibp2a/ppfia4/ctnnd2b/sdk1b/ascc1/ctnnd2a	7
	GO:0045860	positive regulation of protein kinase activity	3/655	55/18284	0.31508	0.873709	0.862852	pdgfab/unc119a/adcyap1b	3
	GO:0048732	gland development	11/655	257/18284	0.316275	0.873709	0.862852	ndr1/leg1.1/ptger4a/epas1b/extl3/aldh8a1/fhl1b/anxa1b/ptgs1/pdx1/rbp4	11
	GO:0051604	protein maturation	6/655	129/18284	0.316426	0.873709	0.862852	plaua/cyfip2/ndr1/lipt2/chchd4b/ihhb	6
	GO:0048593	camera-type eye morphogenesis	8/655	180/18284	0.317763	0.873709	0.862852	cyfip2/sdk1b/marcksa/vax1/znf503/epha4a/pbx2/cdh4	8
	GO:0002790	peptide secretion	2/655	32/18284	0.318886	0.873709	0.862852	syt9b/anxa1b	2
	GO:0003309	type B pancreatic cell differentiation	2/655	32/18284	0.318886	0.873709	0.862852	sox9b/pdx1	2
	GO:0009190	cyclic nucleotide biosynthetic process	2/655	32/18284	0.318886	0.873709	0.862852	npr2/adcy1a	2
	GO:0030072	peptide hormone secretion	2/655	32/18284	0.318886	0.873709	0.862852	syt9b/anxa1b	2
	GO:0043405	regulation of MAP kinase activity	2/655	32/18284	0.318886	0.873709	0.862852	pdgfab/spry2	2
	GO:0046883	regulation of hormone secretion	2/655	32/18284	0.318886	0.873709	0.862852	syt9b/anxa1b	2
	GO:0050868	negative regulation of T cell activation	2/655	32/18284	0.318886	0.873709	0.862852	hhla2a.1/anxa1b	2
	GO:0051905	establishment of pigment granule localization	2/655	32/18284	0.318886	0.873709	0.862852	arl6/ift27	2
	GO:0070192	chromosome organization involved in meiotic cell cycle	2/655	32/18284	0.318886	0.873709	0.862852	spo11/sycp1	2
	GO:1901888	regulation of cell junction assembly	2/655	32/18284	0.318886	0.873709	0.862852	slitrk3a/ek1	2
	GO:1903038	negative regulation of leukocyte cell-cell adhesion	2/655	32/18284	0.318886	0.873709	0.862852	hhla2a.1/anxa1b	2
	GO:0019693	ribose phosphate metabolic process	11/655	258/18284	0.320718	0.873709	0.862852	npr2/tdo2a/papss2a/acot11b/acss2l/adcy1a/acot8/nudt3b/uck1/rnaseh2b/aldocb	11
	GO:0006497	protein lipidation	4/655	80/18284	0.322091	0.873709	0.862852	porcn/pigu/pigk/zdhhc16a	4
	GO:0022604	regulation of cell morphogenesis	5/655	105/18284	0.323648	0.873709	0.862852	lims2/rnd1b/fmnl2b/rhocb/anxa1b	5
	GO:0001570	vasculogenesis	3/655	56/18284	0.324969	0.873709	0.862852	colec12/krit1/ptgs1	3
	GO:0048048	embryonic eye morphogenesis	3/655	56/18284	0.324969	0.873709	0.862852	vax1/znf503/epha4a	3
	GO:0001889	liver development	7/655	156/18284	0.326393	0.873709	0.862852	ndr1/leg1.1/aldh8a1/fhl1b/anxa1b/pdx1/rbp4	7
	GO:0001932	regulation of protein phosphorylation	12/655	286/18284	0.329101	0.873709	0.862852	bmp16/ndr1/pdgfab/unc119a/crlf1b/prkar1ab/bmp6/crlf1a/adcyap1b/spry2/ccng1/ngfa	12
	GO:0120035	regulation of plasma membrane bounded cell projection organization	9/655	208/18284	0.329493	0.873709	0.862852	tiam1b/col12a1a/ogg1/sema4ga/sema5a/sema3c/epha4a/ngfa/tenm4	9
	GO:0001780	neutrophil homeostasis	1/655	11/18284	0.33062	0.873709	0.862852	anxa1b	1
	GO:0002706	regulation of lymphocyte mediated immunity	1/655	11/18284	0.33062	0.873709	0.862852	trpm4b.1	1
	GO:0006222	UMP biosynthetic process	1/655	11/18284	0.33062	0.873709	0.862852	uck1	1
	GO:0006517	protein deglycosylation	1/655	11/18284	0.33062	0.873709	0.862852	si:ch211-282j22.3	1
	GO:0006544	glycine metabolic process	1/655	11/18284	0.33062	0.873709	0.862852	tha1	1
	GO:0007130	synaptonemal complex assembly	1/655	11/18284	0.33062	0.873709	0.862852	sycp1	1
	GO:0009173	pyrimidine ribonucleoside monophosphate metabolic process	1/655	11/18284	0.33062	0.873709	0.862852	uck1	1
	GO:0009174	pyrimidine ribonucleoside monophosphate biosynthetic process	1/655	11/18284	0.33062	0.873709	0.862852	uck1	1
	GO:0010092	specification of animal organ identity	1/655	11/18284	0.33062	0.873709	0.862852	ripply3	1
	GO:0010517	regulation of phospholipase activity	1/655	11/18284	0.33062	0.873709	0.862852	anxa1b	1
	GO:0010770	positive regulation of cell morphogenesis involved in differentiation	1/655	11/18284	0.33062	0.873709	0.862852	lims2	1
	GO:0010883	regulation of lipid storage	1/655	11/18284	0.33062	0.873709	0.862852	pparda	1
	GO:0018401	peptidyl-proline hydroxylation to 4-hydroxy-L-proline	1/655	11/18284	0.33062	0.873709	0.862852	zgc:152670	1
	GO:0030259	lipid glycosylation	1/655	11/18284	0.33062	0.873709	0.862852	gbgt1l4	1
	GO:0032309	icosanoid secretion	1/655	11/18284	0.33062	0.873709	0.862852	anxa1b	1
	GO:0032836	glomerular basement membrane development	1/655	11/18284	0.33062	0.873709	0.862852	sulf2a	1
	GO:0033135	regulation of peptidyl-serine phosphorylation	1/655	11/18284	0.33062	0.873709	0.862852	ngfa	1
	GO:0035279	mRNA cleavage involved in gene silencing by miRNA	1/655	11/18284	0.33062	0.873709	0.862852	mov10b.1	1
	GO:0036089	cleavage furrow formation	1/655	11/18284	0.33062	0.873709	0.862852	snx33	1
	GO:0036158	outer dynein arm assembly	1/655	11/18284	0.33062	0.873709	0.862852	dnah5	1
	GO:0042407	cristae formation	1/655	11/18284	0.33062	0.873709	0.862852	apoob	1
	GO:0043367	CD4-positive, alpha-beta T cell differentiation	1/655	11/18284	0.33062	0.873709	0.862852	anxa1b	1
	GO:0043536	positive regulation of blood vessel endothelial cell migration	1/655	11/18284	0.33062	0.873709	0.862852	anxa1b	1
	GO:0045444	fat cell differentiation	1/655	11/18284	0.33062	0.873709	0.862852	aamdc	1
	GO:0045663	positive regulation of myoblast differentiation	1/655	11/18284	0.33062	0.873709	0.862852	boc	1
	GO:0045833	negative regulation of lipid metabolic process	1/655	11/18284	0.33062	0.873709	0.862852	ormdl3	1
	GO:0046049	UMP metabolic process	1/655	11/18284	0.33062	0.873709	0.862852	uck1	1
	GO:0046323	glucose import	1/655	11/18284	0.33062	0.873709	0.862852	slc2a12	1
	GO:0048791	calcium ion-regulated exocytosis of neurotransmitter	1/655	11/18284	0.33062	0.873709	0.862852	rims3	1
	GO:0048922	posterior lateral line neuromast deposition	1/655	11/18284	0.33062	0.873709	0.862852	tnfrsf19	1
	GO:0050482	arachidonic acid secretion	1/655	11/18284	0.33062	0.873709	0.862852	anxa1b	1
	GO:0050688	regulation of defense response to virus	1/655	11/18284	0.33062	0.873709	0.862852	sec14l1	1
	GO:0060295	regulation of cilium movement involved in cell motility	1/655	11/18284	0.33062	0.873709	0.862852	tacr3a	1
	GO:0070193	synaptonemal complex organization	1/655	11/18284	0.33062	0.873709	0.862852	sycp1	1
	GO:0070262	peptidyl-serine dephosphorylation	1/655	11/18284	0.33062	0.873709	0.862852	ppp2r2bb	1
	GO:0070782	phosphatidylserine exposure on apoptotic cell surface	1/655	11/18284	0.33062	0.873709	0.862852	xkr8.1	1
	GO:0071027	nuclear RNA surveillance	1/655	11/18284	0.33062	0.873709	0.862852	pcid2	1
	GO:0071028	nuclear mRNA surveillance	1/655	11/18284	0.33062	0.873709	0.862852	pcid2	1
	GO:0090503	RNA phosphodiester bond hydrolysis, exonucleolytic	1/655	11/18284	0.33062	0.873709	0.862852	eri1	1
	GO:0097475	motor neuron migration	1/655	11/18284	0.33062	0.873709	0.862852	mdga2a	1
	GO:1901797	negative regulation of signal transduction by p53 class mediator	1/655	11/18284	0.33062	0.873709	0.862852	vax1	1
	GO:1902019	regulation of cilium-dependent cell motility	1/655	11/18284	0.33062	0.873709	0.862852	tacr3a	1
	GO:1902106	negative regulation of leukocyte differentiation	1/655	11/18284	0.33062	0.873709	0.862852	anxa1b	1
	GO:1902107	positive regulation of leukocyte differentiation	1/655	11/18284	0.33062	0.873709	0.862852	anxa1b	1
	GO:1902808	positive regulation of cell cycle G1/S phase transition	1/655	11/18284	0.33062	0.873709	0.862852	anxa1b	1
	GO:1903035	negative regulation of response to wounding	1/655	11/18284	0.33062	0.873709	0.862852	epha4a	1
	GO:1903963	arachidonate transport	1/655	11/18284	0.33062	0.873709	0.862852	anxa1b	1
	GO:0009066	aspartate family amino acid metabolic process	2/655	33/18284	0.332153	0.873709	0.862852	mri1/tha1	2
	GO:0010212	response to ionizing radiation	2/655	33/18284	0.332153	0.873709	0.862852	anxa1b/xrcc6	2
	GO:0045766	positive regulation of angiogenesis	2/655	33/18284	0.332153	0.873709	0.862852	itgb1a/mtdhb	2
	GO:0060795	cell fate commitment involved in formation of primary germ layer	2/655	33/18284	0.332153	0.873709	0.862852	dusp4/pou5f3	2
	GO:1904018	positive regulation of vasculature development	2/655	33/18284	0.332153	0.873709	0.862852	itgb1a/mtdhb	2
	GO:0035601	protein deacylation	3/655	57/18284	0.334858	0.873709	0.862852	brms1/prdm5/hdac9b	3
	GO:0048017	inositol lipid-mediated signaling	3/655	57/18284	0.334858	0.873709	0.862852	ptena/pdgfab/itgb1a	3
	GO:0042158	lipoprotein biosynthetic process	4/655	82/18284	0.338444	0.873709	0.862852	porcn/pigu/pigk/zdhhc16a	4
	GO:0048232	male gamete generation	4/655	82/18284	0.338444	0.873709	0.862852	ropn1l/dazap1/theg/spata6	4
	GO:0051251	positive regulation of lymphocyte activation	4/655	82/18284	0.338444	0.873709	0.862852	si:ch211-180a12.2/hhla2a.1/fam49bb/anxa1b	4
	GO:0031344	regulation of cell projection organization	9/655	210/18284	0.339549	0.873709	0.862852	tiam1b/col12a1a/ogg1/sema4ga/sema5a/sema3c/epha4a/ngfa/tenm4	9
	GO:0040008	regulation of growth	7/655	159/18284	0.343838	0.873709	0.862852	kazald3/sema4ga/sema5a/sema3c/extl3/epha4a/ngfa	7
	GO:0070085	glycosylation	9/655	211/18284	0.344596	0.873709	0.862852	galnt17/extl2/gxylt1b/ext1c/ext1b/extl3/alg14/zgc:85858/gbgt1l4	9
	GO:0008593	regulation of Notch signaling pathway	3/655	58/18284	0.34474	0.873709	0.862852	pappa2/arl6/rfng	3
	GO:0009064	glutamine family amino acid metabolic process	3/655	58/18284	0.34474	0.873709	0.862852	ddah2/pycr3/pycr1a	3
	GO:0030865	cortical cytoskeleton organization	3/655	58/18284	0.34474	0.873709	0.862852	rnd1b/fmnl2b/rhocb	3
	GO:0048332	mesoderm morphogenesis	3/655	58/18284	0.34474	0.873709	0.862852	enpp2/epha3/etv5a	3
	GO:0098732	macromolecule deacylation	3/655	58/18284	0.34474	0.873709	0.862852	brms1/prdm5/hdac9b	3
	GO:0051650	establishment of vesicle localization	5/655	108/18284	0.344989	0.873709	0.862852	fyco1b/kif5ab/myo5b/arl6/ift27	5
	GO:0006826	iron ion transport	2/655	34/18284	0.345345	0.873709	0.862852	zgc:173594/otomp	2
	GO:0018958	phenol-containing compound metabolic process	2/655	34/18284	0.345345	0.873709	0.862852	oca2/tph1b	2
	GO:0031122	cytoplasmic microtubule organization	2/655	34/18284	0.345345	0.873709	0.862852	camsap2b/zgc:103755	2
	GO:0043647	inositol phosphate metabolic process	2/655	34/18284	0.345345	0.873709	0.862852	ptena/nudt3b	2
	GO:0048813	dendrite morphogenesis	2/655	34/18284	0.345345	0.873709	0.862852	ctnnd2b/ctnnd2a	2
	GO:0060218	hematopoietic stem cell differentiation	4/655	83/18284	0.346633	0.873709	0.862852	vhl/epas1b/gata2b/tph1b	4
	GO:0008284	positive regulation of cell population proliferation	6/655	134/18284	0.348241	0.873709	0.862852	pdgfab/erbb4b/hhla2a.1/anxa1b/il11ra/meis1a	6
	GO:0032886	regulation of microtubule-based process	5/655	109/18284	0.352125	0.873709	0.862852	camsap2b/tacr3a/zgc:103755/mapre3b/ek1	5
	GO:0016358	dendrite development	3/655	59/18284	0.354609	0.873709	0.862852	ctnnd2b/zgc:110006/ctnnd2a	3
	GO:0042886	amide transport	3/655	59/18284	0.354609	0.873709	0.862852	syt9b/anxa1b/slco1d1	3
	GO:1903037	regulation of leukocyte cell-cell adhesion	3/655	59/18284	0.354609	0.873709	0.862852	hhla2a.1/fam49bb/anxa1b	3
	GO:0002287	alpha-beta T cell activation involved in immune response	1/655	12/18284	0.354614	0.873709	0.862852	anxa1b	1
	GO:0002292	T cell differentiation involved in immune response	1/655	12/18284	0.354614	0.873709	0.862852	anxa1b	1
	GO:0002293	alpha-beta T cell differentiation involved in immune response	1/655	12/18284	0.354614	0.873709	0.862852	anxa1b	1
	GO:0002698	negative regulation of immune effector process	1/655	12/18284	0.354614	0.873709	0.862852	anxa1b	1
	GO:0003159	morphogenesis of an endothelium	1/655	12/18284	0.354614	0.873709	0.862852	krit1	1
	GO:0003313	heart rudiment development	1/655	12/18284	0.354614	0.873709	0.862852	ogg1	1
	GO:0006490	oligosaccharide-lipid intermediate biosynthetic process	1/655	12/18284	0.354614	0.873709	0.862852	alg14	1
	GO:0006555	methionine metabolic process	1/655	12/18284	0.354614	0.873709	0.862852	mri1	1
	GO:0006658	phosphatidylserine metabolic process	1/655	12/18284	0.354614	0.873709	0.862852	ptdss1b	1
	GO:0006677	glycosylceramide metabolic process	1/655	12/18284	0.354614	0.873709	0.862852	gba3	1
	GO:0006734	NADH metabolic process	1/655	12/18284	0.354614	0.873709	0.862852	mdh1aa	1
	GO:0007398	ectoderm development	1/655	12/18284	0.354614	0.873709	0.862852	pou5f3	1
	GO:0008645	hexose transmembrane transport	1/655	12/18284	0.354614	0.873709	0.862852	slc2a12	1
	GO:0009110	vitamin biosynthetic process	1/655	12/18284	0.354614	0.873709	0.862852	pdxka	1
	GO:0014812	muscle cell migration	1/655	12/18284	0.354614	0.873709	0.862852	anxa1b	1
	GO:0016339	calcium-dependent cell-cell adhesion via plasma membrane cell adhesion molecules	1/655	12/18284	0.354614	0.873709	0.862852	cdh18a	1
	GO:0016973	poly(A)+ mRNA export from nucleus	1/655	12/18284	0.354614	0.873709	0.862852	pcid2	1
	GO:0030431	sleep	1/655	12/18284	0.354614	0.873709	0.862852	aanat2	1
	GO:0030534	adult behavior	1/655	12/18284	0.354614	0.873709	0.862852	si:ch211-191i18.4	1
	GO:0032088	negative regulation of NF-kappaB transcription factor activity	1/655	12/18284	0.354614	0.873709	0.862852	lrrc7	1
	GO:0032612	interleukin-1 production	1/655	12/18284	0.354614	0.873709	0.862852	anxa1b	1
	GO:0032652	regulation of interleukin-1 production	1/655	12/18284	0.354614	0.873709	0.862852	anxa1b	1
	GO:0033120	positive regulation of RNA splicing	1/655	12/18284	0.354614	0.873709	0.862852	dazap1	1
	GO:0034471	ncRNA 5'-end processing	1/655	12/18284	0.354614	0.873709	0.862852	rpp25b	1
	GO:0035794	positive regulation of mitochondrial membrane permeability	1/655	12/18284	0.354614	0.873709	0.862852	bnip4	1
	GO:0043252	sodium-independent organic anion transport	1/655	12/18284	0.354614	0.873709	0.862852	slco1d1	1
	GO:0045921	positive regulation of exocytosis	1/655	12/18284	0.354614	0.873709	0.862852	cacna1g	1
	GO:0046348	amino sugar catabolic process	1/655	12/18284	0.354614	0.873709	0.862852	chia.3	1
	GO:0048918	posterior lateral line nerve development	1/655	12/18284	0.354614	0.873709	0.862852	neurog1	1
	GO:0050685	positive regulation of mRNA processing	1/655	12/18284	0.354614	0.873709	0.862852	dazap1	1
	GO:0060191	regulation of lipase activity	1/655	12/18284	0.354614	0.873709	0.862852	anxa1b	1
	GO:0061154	endothelial tube morphogenesis	1/655	12/18284	0.354614	0.873709	0.862852	krit1	1
	GO:0072554	blood vessel lumenization	1/655	12/18284	0.354614	0.873709	0.862852	krit1	1
	GO:0090049	regulation of cell migration involved in sprouting angiogenesis	1/655	12/18284	0.354614	0.873709	0.862852	anxa1b	1
	GO:0097009	energy homeostasis	1/655	12/18284	0.354614	0.873709	0.862852	tsku	1
	GO:0097345	mitochondrial outer membrane permeabilization	1/655	12/18284	0.354614	0.873709	0.862852	bnip4	1
	GO:0099565	chemical synaptic transmission, postsynaptic	1/655	12/18284	0.354614	0.873709	0.862852	neto1l	1
	GO:1902110	positive regulation of mitochondrial membrane permeability involved in apoptotic process	1/655	12/18284	0.354614	0.873709	0.862852	bnip4	1
	GO:1902686	mitochondrial outer membrane permeabilization involved in programmed cell death	1/655	12/18284	0.354614	0.873709	0.862852	bnip4	1
	GO:1903707	negative regulation of hemopoiesis	1/655	12/18284	0.354614	0.873709	0.862852	anxa1b	1
	GO:1904659	glucose transmembrane transport	1/655	12/18284	0.354614	0.873709	0.862852	slc2a12	1
	GO:1905710	positive regulation of membrane permeability	1/655	12/18284	0.354614	0.873709	0.862852	bnip4	1
	GO:2000515	negative regulation of CD4-positive, alpha-beta T cell activation	1/655	12/18284	0.354614	0.873709	0.862852	anxa1b	1
	GO:0120031	plasma membrane bounded cell projection assembly	15/655	372/18284	0.356478	0.873709	0.862852	dnaaf3l/dnah5/enpp2/ak5/si:dkey-224e22.2/arl13a/spag1b/ptpdc1b/ehd4/nphp3/robo4/cfap161/arl6/ift27/ift57	15
	GO:0001895	retina homeostasis	2/655	35/18284	0.35845	0.873709	0.862852	napbb/ift57	2
	GO:0002067	glandular epithelial cell differentiation	2/655	35/18284	0.35845	0.873709	0.862852	sox9b/pdx1	2
	GO:0035883	enteroendocrine cell differentiation	2/655	35/18284	0.35845	0.873709	0.862852	sox9b/pdx1	2
	GO:0050772	positive regulation of axonogenesis	2/655	35/18284	0.35845	0.873709	0.862852	tiam1b/ngfa	2
	GO:0051250	negative regulation of lymphocyte activation	2/655	35/18284	0.35845	0.873709	0.862852	hhla2a.1/anxa1b	2
	GO:0051875	pigment granule localization	2/655	35/18284	0.35845	0.873709	0.862852	arl6/ift27	2
	GO:0071697	ectodermal placode morphogenesis	2/655	35/18284	0.35845	0.873709	0.862852	sox9b/msx1a	2
	GO:0006814	sodium ion transport	7/655	162/18284	0.361391	0.873709	0.862852	si:dkey-162b23.4/slc5a5/slc6a16a/asic1c/slc13a2/atp1a1a.5/atp1a1a.3	7
	GO:0002696	positive regulation of leukocyte activation	4/655	85/18284	0.363017	0.873709	0.862852	si:ch211-180a12.2/hhla2a.1/fam49bb/anxa1b	4
	GO:0008360	regulation of cell shape	4/655	85/18284	0.363017	0.873709	0.862852	rnd1b/fmnl2b/rhocb/anxa1b	4
	GO:0050867	positive regulation of cell activation	4/655	85/18284	0.363017	0.873709	0.862852	si:ch211-180a12.2/hhla2a.1/fam49bb/anxa1b	4
	GO:0072329	monocarboxylic acid catabolic process	3/655	60/18284	0.364458	0.873709	0.862852	agxt2/acot8/hoga1	3
	GO:0090100	positive regulation of transmembrane receptor protein serine/threonine kinase signaling pathway	3/655	60/18284	0.364458	0.873709	0.862852	bmp16/ndr1/bmp6	3
	GO:0009117	nucleotide metabolic process	13/655	321/18284	0.365377	0.873709	0.862852	npr2/tdo2a/ak5/papss2a/acot11b/acss2l/adcy1a/nmnat1/acot8/nudt3b/uck1/rnaseh2b/aldocb	13
	GO:0043087	regulation of GTPase activity	9/655	216/18284	0.369983	0.873709	0.862852	tiam1b/si:dkey-191g9.5/si:dkey-33c9.6/arhgap12a/iqgap2/tbc1d10ab/rabgap1l/adcyap1b/ek1	9
	GO:0007043	cell-cell junction assembly	4/655	86/18284	0.371205	0.873709	0.862852	cdh18a/pkp2/ctnnd2b/ctnnd2a	4
	GO:0032543	mitochondrial translation	2/655	36/18284	0.371458	0.873709	0.862852	sars2/mtif3	2
	GO:0035303	regulation of dephosphorylation	2/655	36/18284	0.371458	0.873709	0.862852	ppp1r16b/ppp6r2b	2
	GO:0043277	apoptotic cell clearance	2/655	36/18284	0.371458	0.873709	0.862852	xkr8.1/anxa1b	2
	GO:0070988	demethylation	2/655	36/18284	0.371458	0.873709	0.862852	kdm6bb/kdm2ba	2
	GO:0008610	lipid biosynthetic process	16/655	403/18284	0.372682	0.873709	0.862852	pip5k1ca/lss/pigu/ptdss1b/elovl8b/alox5b.3/ormdl3/mogat2/pigk/pemt/hsd3b2/anxa1b/hsd3b7/degs1/ptgs1/lpl	16
	GO:0007498	mesoderm development	5/655	112/18284	0.373564	0.873709	0.862852	enpp2/ndr1/epha3/etv5a/pou5f3	5
	GO:0051648	vesicle localization	5/655	112/18284	0.373564	0.873709	0.862852	fyco1b/kif5ab/myo5b/arl6/ift27	5
	GO:0022414	reproductive process	13/655	323/18284	0.373711	0.873709	0.862852	dnah1/ropn1l/zp2.1/zp3.2/si:dkey-162b23.4/dazap1/theg/tacr3a/spata6/spo11/sycp1/zp2.6/zp2.2	13
	GO:0009416	response to light stimulus	6/655	138/18284	0.373891	0.873709	0.862852	eml1/rgrb/wee1/aanat2/tefa/exorh	6
	GO:0042246	tissue regeneration	6/655	138/18284	0.373891	0.873709	0.862852	ezh2/kdm6bb/fam53b/tubb5/anxa1b/pou5f3	6
	GO:0045017	glycerolipid biosynthetic process	6/655	138/18284	0.373891	0.873709	0.862852	pip5k1ca/pigu/ptdss1b/mogat2/pigk/pemt	6
	GO:0008217	regulation of blood pressure	3/655	61/18284	0.374283	0.873709	0.862852	urp2/erap1a/ptgs1	3
	GO:0030522	intracellular receptor signaling pathway	3/655	61/18284	0.374283	0.873709	0.862852	vhl/arnt/sec14l1	3
	GO:0000963	mitochondrial RNA processing	1/655	13/18284	0.37775	0.873709	0.862852	fastkd2	1
	GO:0000966	RNA 5'-end processing	1/655	13/18284	0.37775	0.873709	0.862852	rpp25b	1
	GO:0003406	retinal pigment epithelium development	1/655	13/18284	0.37775	0.873709	0.862852	ctsd	1
	GO:0006171	cAMP biosynthetic process	1/655	13/18284	0.37775	0.873709	0.862852	adcy1a	1
	GO:0006312	mitotic recombination	1/655	13/18284	0.37775	0.873709	0.862852	rad52	1
	GO:0007351	tripartite regional subdivision	1/655	13/18284	0.37775	0.873709	0.862852	ndr1	1
	GO:0008053	mitochondrial fusion	1/655	13/18284	0.37775	0.873709	0.862852	zgc:153993	1
	GO:0008595	anterior/posterior axis specification, embryo	1/655	13/18284	0.37775	0.873709	0.862852	ndr1	1
	GO:0009083	branched-chain amino acid catabolic process	1/655	13/18284	0.37775	0.873709	0.862852	hmgcll1	1
	GO:0010769	regulation of cell morphogenesis involved in differentiation	1/655	13/18284	0.37775	0.873709	0.862852	lims2	1
	GO:0010830	regulation of myotube differentiation	1/655	13/18284	0.37775	0.873709	0.862852	prmt5	1
	GO:0018095	protein polyglutamylation	1/655	13/18284	0.37775	0.873709	0.862852	tpgs2	1
	GO:0018216	peptidyl-arginine methylation	1/655	13/18284	0.37775	0.873709	0.862852	prmt5	1
	GO:0019367	fatty acid elongation, saturated fatty acid	1/655	13/18284	0.37775	0.873709	0.862852	elovl8b	1
	GO:0019368	fatty acid elongation, unsaturated fatty acid	1/655	13/18284	0.37775	0.873709	0.862852	elovl8b	1
	GO:0019511	peptidyl-proline hydroxylation	1/655	13/18284	0.37775	0.873709	0.862852	zgc:152670	1
	GO:0030032	lamellipodium assembly	1/655	13/18284	0.37775	0.873709	0.862852	robo4	1
	GO:0031114	regulation of microtubule depolymerization	1/655	13/18284	0.37775	0.873709	0.862852	camsap2b	1
	GO:0032366	intracellular sterol transport	1/655	13/18284	0.37775	0.873709	0.862852	gramd1a	1
	GO:0033209	tumor necrosis factor-mediated signaling pathway	1/655	13/18284	0.37775	0.873709	0.862852	traf1	1
	GO:0034625	fatty acid elongation, monounsaturated fatty acid	1/655	13/18284	0.37775	0.873709	0.862852	elovl8b	1
	GO:0034626	fatty acid elongation, polyunsaturated fatty acid	1/655	13/18284	0.37775	0.873709	0.862852	elovl8b	1
	GO:0042759	long-chain fatty acid biosynthetic process	1/655	13/18284	0.37775	0.873709	0.862852	alox5b.3	1
	GO:0048168	regulation of neuronal synaptic plasticity	1/655	13/18284	0.37775	0.873709	0.862852	neto1l	1
	GO:0048382	mesendoderm development	1/655	13/18284	0.37775	0.873709	0.862852	ndr1	1
	GO:0048898	anterior lateral line system development	1/655	13/18284	0.37775	0.873709	0.862852	neurog1	1
	GO:0051567	histone H3-K9 methylation	1/655	13/18284	0.37775	0.873709	0.862852	prdm5	1
	GO:0060046	regulation of acrosome reaction	1/655	13/18284	0.37775	0.873709	0.862852	zp3.2	1
	GO:0061647	histone H3-K9 modification	1/655	13/18284	0.37775	0.873709	0.862852	prdm5	1
	GO:0071025	RNA surveillance	1/655	13/18284	0.37775	0.873709	0.862852	pcid2	1
	GO:0071698	olfactory placode development	1/655	13/18284	0.37775	0.873709	0.862852	neurog1	1
	GO:0071715	icosanoid transport	1/655	13/18284	0.37775	0.873709	0.862852	anxa1b	1
	GO:0086010	membrane depolarization during action potential	1/655	13/18284	0.37775	0.873709	0.862852	cacna1g	1
	GO:0097164	ammonium ion metabolic process	1/655	13/18284	0.37775	0.873709	0.862852	tph1b	1
	GO:1901655	cellular response to ketone	1/655	13/18284	0.37775	0.873709	0.862852	ptger4a	1
	GO:1902108	regulation of mitochondrial membrane permeability involved in apoptotic process	1/655	13/18284	0.37775	0.873709	0.862852	bnip4	1
	GO:1902882	regulation of response to oxidative stress	1/655	13/18284	0.37775	0.873709	0.862852	sesn1	1
	GO:1902969	mitotic DNA replication	1/655	13/18284	0.37775	0.873709	0.862852	lig1	1
	GO:2000344	positive regulation of acrosome reaction	1/655	13/18284	0.37775	0.873709	0.862852	zp3.2	1
	GO:2000514	regulation of CD4-positive, alpha-beta T cell activation	1/655	13/18284	0.37775	0.873709	0.862852	anxa1b	1
	GO:0023061	signal release	6/655	139/18284	0.380316	0.873709	0.862852	caskb/porcn/napbb/rims3/syt9b/anxa1b	6
	GO:0043254	regulation of protein-containing complex assembly	6/655	139/18284	0.380316	0.873709	0.862852	si:ch211-203d1.3/cyfip2/sptbn5/napbb/zgc:103755/fam49bb	6
	GO:0042157	lipoprotein metabolic process	5/655	113/18284	0.380713	0.873709	0.862852	si:cabz01007807.1/porcn/pigu/pigk/zdhhc16a	5
	GO:0001578	microtubule bundle formation	3/655	62/18284	0.384077	0.873709	0.862852	dnaaf3l/dnah5/spag1b	3
	GO:0031109	microtubule polymerization or depolymerization	3/655	62/18284	0.384077	0.873709	0.862852	camsap2b/zgc:103755/mapre3b	3
	GO:0002366	leukocyte activation involved in immune response	2/655	37/18284	0.384359	0.873709	0.862852	ptena/anxa1b	2
	GO:0002695	negative regulation of leukocyte activation	2/655	37/18284	0.384359	0.873709	0.862852	hhla2a.1/anxa1b	2
	GO:0008630	intrinsic apoptotic signaling pathway in response to DNA damage	2/655	37/18284	0.384359	0.873709	0.862852	zgc:153993/hic1	2
	GO:0033866	nucleoside bisphosphate biosynthetic process	2/655	37/18284	0.384359	0.873709	0.862852	papss2a/acss2l	2
	GO:0034030	ribonucleoside bisphosphate biosynthetic process	2/655	37/18284	0.384359	0.873709	0.862852	papss2a/acss2l	2
	GO:0034033	purine nucleoside bisphosphate biosynthetic process	2/655	37/18284	0.384359	0.873709	0.862852	papss2a/acss2l	2
	GO:0048262	determination of dorsal/ventral asymmetry	2/655	37/18284	0.384359	0.873709	0.862852	ndr1/ankrd6b	2
	GO:0050866	negative regulation of cell activation	2/655	37/18284	0.384359	0.873709	0.862852	hhla2a.1/anxa1b	2
	GO:0050919	negative chemotaxis	2/655	37/18284	0.384359	0.873709	0.862852	sema4ga/sema3c	2
	GO:0017038	protein import	4/655	88/18284	0.387554	0.873709	0.862852	timm23b/tomm7/chchd4b/fam53b	4
	GO:0000003	reproduction	13/655	327/18284	0.390449	0.873709	0.862852	dnah1/ropn1l/zp2.1/zp3.2/si:dkey-162b23.4/dazap1/theg/tacr3a/spata6/spo11/sycp1/zp2.6/zp2.2	13
	GO:0007601	visual perception	7/655	167/18284	0.390784	0.873709	0.862852	si:cabz01076231.1/unc119a/myo3b/nphp3/rgrb/arl6/exorh	7
	GO:0006650	glycerophospholipid metabolic process	8/655	194/18284	0.39358	0.873709	0.862852	enpp2/pip5k1ca/ptena/pigu/ptdss1b/acp6/pigk/pemt	8
	GO:0050954	sensory perception of mechanical stimulus	3/655	63/18284	0.393836	0.873709	0.862852	pigu/trpa1a/pigk	3
	GO:0030218	erythrocyte differentiation	5/655	115/18284	0.395	0.873709	0.862852	vhl/slc25a38a/kdm6bb/hdac9b/cicb	5
	GO:0031401	positive regulation of protein modification process	9/655	221/18284	0.39554	0.873709	0.862852	bmp16/ndr1/pdgfab/unc119a/crlf1b/bmp6/crlf1a/adcyap1b/ngfa	9
	GO:0044282	small molecule catabolic process	9/655	221/18284	0.39554	0.873709	0.862852	tdo2a/ddah2/ptena/agxt2/hmgcll1/acot8/aldh8a1/tha1/hoga1	9
	GO:0009410	response to xenobiotic stimulus	4/655	89/18284	0.395709	0.873709	0.862852	cyp2aa11/cyp2v1/arnt/cyp2p6	4
	GO:0016485	protein processing	4/655	89/18284	0.395709	0.873709	0.862852	plaua/cyfip2/ndr1/ihhb	4
	GO:0002263	cell activation involved in immune response	2/655	38/18284	0.397143	0.873709	0.862852	ptena/anxa1b	2
	GO:0007528	neuromuscular junction development	2/655	38/18284	0.397143	0.873709	0.862852	ppfibp2a/ascc1	2
	GO:0042129	regulation of T cell proliferation	2/655	38/18284	0.397143	0.873709	0.862852	hhla2a.1/anxa1b	2
	GO:0043534	blood vessel endothelial cell migration	2/655	38/18284	0.397143	0.873709	0.862852	ccbe1/anxa1b	2
	GO:0019953	sexual reproduction	8/655	195/18284	0.399045	0.873709	0.862852	ropn1l/zp2.1/zp3.2/dazap1/theg/spata6/zp2.6/zp2.2	8
	GO:0000097	sulfur amino acid biosynthetic process	1/655	14/18284	0.400057	0.873709	0.862852	mri1	1
	GO:0002275	myeloid cell activation involved in immune response	1/655	14/18284	0.400057	0.873709	0.862852	ptena	1
	GO:0002718	regulation of cytokine production involved in immune response	1/655	14/18284	0.400057	0.873709	0.862852	trpm4b.1	1
	GO:0003352	regulation of cilium movement	1/655	14/18284	0.400057	0.873709	0.862852	tacr3a	1
	GO:0005979	regulation of glycogen biosynthetic process	1/655	14/18284	0.400057	0.873709	0.862852	ppp1r3b	1
	GO:0006271	DNA strand elongation involved in DNA replication	1/655	14/18284	0.400057	0.873709	0.862852	lig1	1
	GO:0006525	arginine metabolic process	1/655	14/18284	0.400057	0.873709	0.862852	ddah2	1
	GO:0007350	blastoderm segmentation	1/655	14/18284	0.400057	0.873709	0.862852	ndr1	1
	GO:0007611	learning or memory	1/655	14/18284	0.400057	0.873709	0.862852	ngfa	1
	GO:0009129	pyrimidine nucleoside monophosphate metabolic process	1/655	14/18284	0.400057	0.873709	0.862852	uck1	1
	GO:0009130	pyrimidine nucleoside monophosphate biosynthetic process	1/655	14/18284	0.400057	0.873709	0.862852	uck1	1
	GO:0010962	regulation of glucan biosynthetic process	1/655	14/18284	0.400057	0.873709	0.862852	ppp1r3b	1
	GO:0016082	synaptic vesicle priming	1/655	14/18284	0.400057	0.873709	0.862852	napbb	1
	GO:0019748	secondary metabolic process	1/655	14/18284	0.400057	0.873709	0.862852	oca2	1
	GO:0021884	forebrain neuron development	1/655	14/18284	0.400057	0.873709	0.862852	neurog1	1
	GO:0022010	central nervous system myelination	1/655	14/18284	0.400057	0.873709	0.862852	tenm4	1
	GO:0032291	axon ensheathment in central nervous system	1/655	14/18284	0.400057	0.873709	0.862852	tenm4	1
	GO:0032330	regulation of chondrocyte differentiation	1/655	14/18284	0.400057	0.873709	0.862852	sox9b	1
	GO:0043666	regulation of phosphoprotein phosphatase activity	1/655	14/18284	0.400057	0.873709	0.862852	ppp6r2b	1
	GO:0045580	regulation of T cell differentiation	1/655	14/18284	0.400057	0.873709	0.862852	anxa1b	1
	GO:0045661	regulation of myoblast differentiation	1/655	14/18284	0.400057	0.873709	0.862852	boc	1
	GO:0046500	S-adenosylmethionine metabolic process	1/655	14/18284	0.400057	0.873709	0.862852	mri1	1
	GO:0046632	alpha-beta T cell differentiation	1/655	14/18284	0.400057	0.873709	0.862852	anxa1b	1
	GO:0046838	phosphorylated carbohydrate dephosphorylation	1/655	14/18284	0.400057	0.873709	0.862852	ptena	1
	GO:0046855	inositol phosphate dephosphorylation	1/655	14/18284	0.400057	0.873709	0.862852	ptena	1
	GO:0046889	positive regulation of lipid biosynthetic process	1/655	14/18284	0.400057	0.873709	0.862852	anxa1b	1
	GO:0048892	lateral line nerve development	1/655	14/18284	0.400057	0.873709	0.862852	neurog1	1
	GO:0051899	membrane depolarization	1/655	14/18284	0.400057	0.873709	0.862852	cacna1g	1
	GO:0060021	roof of mouth development	1/655	14/18284	0.400057	0.873709	0.862852	sox9b	1
	GO:0060351	cartilage development involved in endochondral bone morphogenesis	1/655	14/18284	0.400057	0.873709	0.862852	tsku	1
	GO:0060384	innervation	1/655	14/18284	0.400057	0.873709	0.862852	sulf2a	1
	GO:0061300	cerebellum vasculature development	1/655	14/18284	0.400057	0.873709	0.862852	eef2k	1
	GO:0070076	histone lysine demethylation	1/655	14/18284	0.400057	0.873709	0.862852	kdm6bb	1
	GO:0070593	dendrite self-avoidance	1/655	14/18284	0.400057	0.873709	0.862852	robo4	1
	GO:0070831	basement membrane assembly	1/655	14/18284	0.400057	0.873709	0.862852	lamb2	1
	GO:0071545	inositol phosphate catabolic process	1/655	14/18284	0.400057	0.873709	0.862852	ptena	1
	GO:0071907	determination of digestive tract left/right asymmetry	1/655	14/18284	0.400057	0.873709	0.862852	pdx1	1
	GO:1904262	negative regulation of TORC1 signaling	1/655	14/18284	0.400057	0.873709	0.862852	sesn1	1
	GO:2000177	regulation of neural precursor cell proliferation	1/655	14/18284	0.400057	0.873709	0.862852	ihhb	1
	GO:0034101	erythrocyte homeostasis	5/655	116/18284	0.402134	0.873709	0.862852	vhl/slc25a38a/kdm6bb/hdac9b/cicb	5
	GO:0015914	phospholipid transport	3/655	64/18284	0.403554	0.873709	0.862852	xkr8.1/atp8b3/atp10b	3
	GO:0031347	regulation of defense response	4/655	90/18284	0.403847	0.873709	0.862852	ptger4a/sec14l1/anxa1b/pparda	4
	GO:0051260	protein homooligomerization	4/655	90/18284	0.403847	0.873709	0.862852	tdo2a/kcnc1a/asic1c/tnfaip1	4
	GO:0071900	regulation of protein serine/threonine kinase activity	4/655	90/18284	0.403847	0.873709	0.862852	pdgfab/prkar1ab/spry2/ccng1	4
	GO:0051129	negative regulation of cellular component organization	8/655	196/18284	0.40451	0.873709	0.862852	si:ch211-203d1.3/sptbn5/unc119a/sema4ga/sema5a/camsap2b/sema3c/epha4a	8
	GO:0000281	mitotic cytokinesis	2/655	39/18284	0.409804	0.873709	0.862852	snx33/unc119a	2
	GO:0046890	regulation of lipid biosynthetic process	2/655	39/18284	0.409804	0.873709	0.862852	ormdl3/anxa1b	2
	GO:0000122	negative regulation of transcription by RNA polymerase II	9/655	224/18284	0.410909	0.873709	0.862852	cbx7b/brms1/cbx3a/ripply3/erfl3/gata2b/hic1/sox9b/pparda	9
	GO:0006643	membrane lipid metabolic process	6/655	144/18284	0.412425	0.873709	0.862852	pigu/elovl8b/gba3/ormdl3/pigk/degs1	6
	GO:0007189	adenylate cyclase-activating G protein-coupled receptor signaling pathway	6/655	144/18284	0.412425	0.873709	0.862852	adgre5b.3/adgrd1/adgrb3/ptger4a/adcy1a/adcyap1b	6
	GO:0016571	histone methylation	3/655	65/18284	0.413226	0.873709	0.862852	setd1a/prdm5/prmt5	3
	GO:0009968	negative regulation of signal transduction	17/655	441/18284	0.41335	0.873709	0.862852	sost/vhl/zgc:153981/arnt/rgs3a/sesn1/faima/igfbp3/dusp4/sec14l1/gpc1b/sulf2a/gpc3/ankrd6b/vax1/spry2/tnfaip1	17
	GO:0007163	establishment or maintenance of cell polarity	5/655	118/18284	0.41637	0.873709	0.862852	numa1/tsnaxip1/rnd1b/rhocb/krit1	5
	GO:0000910	cytokinesis	4/655	92/18284	0.420057	0.873709	0.862852	snx33/unc119a/sept4a/sept5b	4
	GO:0030178	negative regulation of Wnt signaling pathway	4/655	92/18284	0.420057	0.873709	0.862852	sost/rgs3a/gpc3/ankrd6b	4
	GO:0045055	regulated exocytosis	4/655	92/18284	0.420057	0.873709	0.862852	napbb/cacna1g/rims3/syt9b	4
	GO:0006486	protein glycosylation	8/655	199/18284	0.4209	0.873709	0.862852	galnt17/extl2/gxylt1b/ext1c/ext1b/extl3/alg14/zgc:85858	8
	GO:0043413	macromolecule glycosylation	8/655	199/18284	0.4209	0.873709	0.862852	galnt17/extl2/gxylt1b/ext1c/ext1b/extl3/alg14/zgc:85858	8
	GO:0002367	cytokine production involved in immune response	1/655	15/18284	0.421565	0.873709	0.862852	trpm4b.1	1
	GO:0002832	negative regulation of response to biotic stimulus	1/655	15/18284	0.421565	0.873709	0.862852	sec14l1	1
	GO:0008078	mesodermal cell migration	1/655	15/18284	0.421565	0.873709	0.862852	epha3	1
	GO:0008625	extrinsic apoptotic signaling pathway via death domain receptors	1/655	15/18284	0.421565	0.873709	0.862852	faima	1
	GO:0009068	aspartate family amino acid catabolic process	1/655	15/18284	0.421565	0.873709	0.862852	tha1	1
	GO:0009435	NAD biosynthetic process	1/655	15/18284	0.421565	0.873709	0.862852	nmnat1	1
	GO:0010043	response to zinc ion	1/655	15/18284	0.421565	0.873709	0.862852	glra1	1
	GO:0016577	histone demethylation	1/655	15/18284	0.421565	0.873709	0.862852	kdm6bb	1
	GO:0030193	regulation of blood coagulation	1/655	15/18284	0.421565	0.873709	0.862852	f2	1
	GO:0030388	fructose 1,6-bisphosphate metabolic process	1/655	15/18284	0.421565	0.873709	0.862852	aldocb	1
	GO:0030947	regulation of vascular endothelial growth factor receptor signaling pathway	1/655	15/18284	0.421565	0.873709	0.862852	vhl	1
	GO:0032885	regulation of polysaccharide biosynthetic process	1/655	15/18284	0.421565	0.873709	0.862852	ppp1r3b	1
	GO:0035469	determination of pancreatic left/right asymmetry	1/655	15/18284	0.421565	0.873709	0.862852	pdx1	1
	GO:0035914	skeletal muscle cell differentiation	1/655	15/18284	0.421565	0.873709	0.862852	marcksa	1
	GO:0039020	pronephric nephron tubule development	1/655	15/18284	0.421565	0.873709	0.862852	etv5a	1
	GO:0043162	ubiquitin-dependent protein catabolic process via the multivesicular body sorting pathway	1/655	15/18284	0.421565	0.873709	0.862852	ptpn23b	1
	GO:0046475	glycerophospholipid catabolic process	1/655	15/18284	0.421565	0.873709	0.862852	enpp2	1
	GO:0046686	response to cadmium ion	1/655	15/18284	0.421565	0.873709	0.862852	cygb1	1
	GO:0046902	regulation of mitochondrial membrane permeability	1/655	15/18284	0.421565	0.873709	0.862852	bnip4	1
	GO:0048009	insulin-like growth factor receptor signaling pathway	1/655	15/18284	0.421565	0.873709	0.862852	igfbp3	1
	GO:0048885	neuromast deposition	1/655	15/18284	0.421565	0.873709	0.862852	tnfrsf19	1
	GO:0051153	regulation of striated muscle cell differentiation	1/655	15/18284	0.421565	0.873709	0.862852	prmt5	1
	GO:0060061	Spemann organizer formation	1/655	15/18284	0.421565	0.873709	0.862852	ndr1	1
	GO:0062207	regulation of pattern recognition receptor signaling pathway	1/655	15/18284	0.421565	0.873709	0.862852	sec14l1	1
	GO:0070365	hepatocyte differentiation	1/655	15/18284	0.421565	0.873709	0.862852	anxa1b	1
	GO:0070873	regulation of glycogen metabolic process	1/655	15/18284	0.421565	0.873709	0.862852	ppp1r3b	1
	GO:0072698	protein localization to microtubule cytoskeleton	1/655	15/18284	0.421565	0.873709	0.862852	mapre3b	1
	GO:0097320	plasma membrane tubulation	1/655	15/18284	0.421565	0.873709	0.862852	snx33	1
	GO:1900046	regulation of hemostasis	1/655	15/18284	0.421565	0.873709	0.862852	f2	1
	GO:2001237	negative regulation of extrinsic apoptotic signaling pathway	1/655	15/18284	0.421565	0.873709	0.862852	faima	1
	GO:0003014	renal system process	2/655	40/18284	0.422332	0.873709	0.862852	dachd/iqgap2	2
	GO:0008589	regulation of smoothened signaling pathway	2/655	40/18284	0.422332	0.873709	0.862852	gpc3/boc	2
	GO:0009948	anterior/posterior axis specification	2/655	40/18284	0.422332	0.873709	0.862852	ndr1/krit1	2
	GO:0018345	protein palmitoylation	2/655	40/18284	0.422332	0.873709	0.862852	porcn/zdhhc16a	2
	GO:0042098	T cell proliferation	2/655	40/18284	0.422332	0.873709	0.862852	hhla2a.1/anxa1b	2
	GO:0046879	hormone secretion	2/655	40/18284	0.422332	0.873709	0.862852	syt9b/anxa1b	2
	GO:0048484	enteric nervous system development	2/655	40/18284	0.422332	0.873709	0.862852	sema3c/gfra1a	2
	GO:0099173	postsynapse organization	2/655	40/18284	0.422332	0.873709	0.862852	ctnnd2b/ctnnd2a	2
	GO:1903305	regulation of regulated secretory pathway	2/655	40/18284	0.422332	0.873709	0.862852	cacna1g/syt9b	2
	GO:0007159	leukocyte cell-cell adhesion	3/655	66/18284	0.422848	0.873709	0.862852	hhla2a.1/fam49bb/anxa1b	3
	GO:0019722	calcium-mediated signaling	3/655	66/18284	0.422848	0.873709	0.862852	enpp2/ksr2/ppp1r9a	3
	GO:0030148	sphingolipid biosynthetic process	3/655	66/18284	0.422848	0.873709	0.862852	elovl8b/ormdl3/degs1	3
	GO:0035023	regulation of Rho protein signal transduction	3/655	66/18284	0.422848	0.873709	0.862852	arhgef25b/stard13a/tnfaip1	3
	GO:0090630	activation of GTPase activity	3/655	66/18284	0.422848	0.873709	0.862852	tiam1b/tbc1d10ab/rabgap1l	3
	GO:0098661	inorganic anion transmembrane transport	3/655	66/18284	0.422848	0.873709	0.862852	gabrr3a/slc5a5/glra1	3
	GO:0032271	regulation of protein polymerization	5/655	119/18284	0.423468	0.873709	0.862852	si:ch211-203d1.3/cyfip2/sptbn5/zgc:103755/fam49bb	5
	GO:0048872	homeostasis of number of cells	6/655	146/18284	0.425231	0.873709	0.862852	vhl/slc25a38a/kdm6bb/hdac9b/anxa1b/cicb	6
	GO:0050953	sensory perception of light stimulus	7/655	173/18284	0.426075	0.873709	0.862852	si:cabz01076231.1/unc119a/myo3b/nphp3/rgrb/arl6/exorh	7
	GO:0043434	response to peptide hormone	4/655	93/18284	0.428123	0.873709	0.862852	tyk2/capn10/slc2a12/anxa1b	4
	GO:0043085	positive regulation of catalytic activity	15/655	391/18284	0.430275	0.873709	0.862852	tiam1b/mertka/si:dkey-191g9.5/ddr1/cyfip2/epha3/si:dkey-33c9.6/pdgfab/erbb4b/unc119a/tbc1d10ab/rabgap1l/adcyap1b/epha4a/ek1	15
	GO:0010631	epithelial cell migration	3/655	67/18284	0.432416	0.873709	0.862852	robo4/ccbe1/anxa1b	3
	GO:0051051	negative regulation of transport	3/655	67/18284	0.432416	0.873709	0.862852	il1rapl1a/unc119a/anxa1b	3
	GO:0070374	positive regulation of ERK1 and ERK2 cascade	3/655	67/18284	0.432416	0.873709	0.862852	dicp3.3/pdgfab/adcyap1b	3
	GO:0072073	kidney epithelium development	3/655	67/18284	0.432416	0.873709	0.862852	vhl/iqgap2/etv5a	3
	GO:0002697	regulation of immune effector process	2/655	41/18284	0.434722	0.873709	0.862852	trpm4b.1/anxa1b	2
	GO:0007259	receptor signaling pathway via JAK-STAT	2/655	41/18284	0.434722	0.873709	0.862852	crlf1b/crlf1a	2
	GO:0030100	regulation of endocytosis	2/655	41/18284	0.434722	0.873709	0.862852	unc119a/gpc3	2
	GO:0035850	epithelial cell differentiation involved in kidney development	2/655	41/18284	0.434722	0.873709	0.862852	iqgap2/etv5a	2
	GO:0097696	receptor signaling pathway via STAT	2/655	41/18284	0.434722	0.873709	0.862852	crlf1b/crlf1a	2
	GO:0048706	embryonic skeletal system development	8/655	202/18284	0.437259	0.873709	0.862852	edaradd/fras1/ep300a/kras/prdm5/sulf2a/fzd6/hoxd9a	8
	GO:0045859	regulation of protein kinase activity	6/655	148/18284	0.437997	0.873709	0.862852	pdgfab/unc119a/prkar1ab/adcyap1b/spry2/ccng1	6
	GO:0032259	methylation	9/655	230/18284	0.441616	0.873709	0.862852	gamt/ezh2/mettl15/setd1a/prdm5/pcmtl/pemt/prmt5/pou5f3	9
	GO:0006672	ceramide metabolic process	3/655	68/18284	0.441926	0.873709	0.862852	gba3/ormdl3/degs1	3
	GO:0016331	morphogenesis of embryonic epithelium	3/655	68/18284	0.441926	0.873709	0.862852	vax1/dlx6a/pou5f3	3
	GO:0019216	regulation of lipid metabolic process	3/655	68/18284	0.441926	0.873709	0.862852	ormdl3/anxa1b/pparda	3
	GO:0000731	DNA synthesis involved in DNA repair	1/655	16/18284	0.442304	0.873709	0.862852	sycp1	1
	GO:0001776	leukocyte homeostasis	1/655	16/18284	0.442304	0.873709	0.862852	anxa1b	1
	GO:0009067	aspartate family amino acid biosynthetic process	1/655	16/18284	0.442304	0.873709	0.862852	mri1	1
	GO:0009070	serine family amino acid biosynthetic process	1/655	16/18284	0.442304	0.873709	0.862852	tha1	1
	GO:0010458	exit from mitosis	1/655	16/18284	0.442304	0.873709	0.862852	swap70b	1
	GO:0010595	positive regulation of endothelial cell migration	1/655	16/18284	0.442304	0.873709	0.862852	anxa1b	1
	GO:0016114	terpenoid biosynthetic process	1/655	16/18284	0.442304	0.873709	0.862852	lss	1
	GO:0019228	neuronal action potential	1/655	16/18284	0.442304	0.873709	0.862852	cacna1g	1
	GO:0022616	DNA strand elongation	1/655	16/18284	0.442304	0.873709	0.862852	lig1	1
	GO:0030497	fatty acid elongation	1/655	16/18284	0.442304	0.873709	0.862852	elovl8b	1
	GO:0031128	developmental induction	1/655	16/18284	0.442304	0.873709	0.862852	ndr1	1
	GO:0032526	response to retinoic acid	1/655	16/18284	0.442304	0.873709	0.862852	rbp4	1
	GO:0032881	regulation of polysaccharide metabolic process	1/655	16/18284	0.442304	0.873709	0.862852	ppp1r3b	1
	GO:0034614	cellular response to reactive oxygen species	1/655	16/18284	0.442304	0.873709	0.862852	anxa1b	1
	GO:0035803	egg coat formation	1/655	16/18284	0.442304	0.873709	0.862852	zp3.2	1
	GO:0042541	hemoglobin biosynthetic process	1/655	16/18284	0.442304	0.873709	0.862852	slc25a38a	1
	GO:0045445	myoblast differentiation	1/655	16/18284	0.442304	0.873709	0.862852	boc	1
	GO:0045471	response to ethanol	1/655	16/18284	0.442304	0.873709	0.862852	glra1	1
	GO:0046653	tetrahydrofolate metabolic process	1/655	16/18284	0.442304	0.873709	0.862852	mthfd2	1
	GO:0048263	determination of dorsal identity	1/655	16/18284	0.442304	0.873709	0.862852	ndr1	1
	GO:0050890	cognition	1/655	16/18284	0.442304	0.873709	0.862852	ngfa	1
	GO:0060030	dorsal convergence	1/655	16/18284	0.442304	0.873709	0.862852	lpp	1
	GO:0060632	regulation of microtubule-based movement	1/655	16/18284	0.442304	0.873709	0.862852	tacr3a	1
	GO:1901796	regulation of signal transduction by p53 class mediator	1/655	16/18284	0.442304	0.873709	0.862852	vax1	1
	GO:1905952	regulation of lipid localization	1/655	16/18284	0.442304	0.873709	0.862852	pparda	1
	GO:0071407	cellular response to organic cyclic compound	4/655	95/18284	0.444166	0.873709	0.862852	vhl/arnt/anxa1b/ptgs1	4
	GO:0060538	skeletal muscle organ development	6/655	149/18284	0.444361	0.873709	0.862852	marcksa/prmt5/lamb2/postnb/ttn.2/pbx2	6
	GO:0035270	endocrine system development	5/655	122/18284	0.44466	0.873709	0.862852	ndr1/fhl1b/anxa1b/sox9b/pdx1	5
	GO:0046474	glycerophospholipid biosynthetic process	5/655	122/18284	0.44466	0.873709	0.862852	pip5k1ca/pigu/ptdss1b/pigk/pemt	5
	GO:0005977	glycogen metabolic process	2/655	42/18284	0.446967	0.873709	0.862852	ugp2a/ppp1r3b	2
	GO:0006073	cellular glucan metabolic process	2/655	42/18284	0.446967	0.873709	0.862852	ugp2a/ppp1r3b	2
	GO:0009914	hormone transport	2/655	42/18284	0.446967	0.873709	0.862852	syt9b/anxa1b	2
	GO:0030318	melanocyte differentiation	2/655	42/18284	0.446967	0.873709	0.862852	oca2/sox9b	2
	GO:0030514	negative regulation of BMP signaling pathway	2/655	42/18284	0.446967	0.873709	0.862852	sost/igfbp3	2
	GO:0032944	regulation of mononuclear cell proliferation	2/655	42/18284	0.446967	0.873709	0.862852	hhla2a.1/anxa1b	2
	GO:0044042	glucan metabolic process	2/655	42/18284	0.446967	0.873709	0.862852	ugp2a/ppp1r3b	2
	GO:0050670	regulation of lymphocyte proliferation	2/655	42/18284	0.446967	0.873709	0.862852	hhla2a.1/anxa1b	2
	GO:0061005	cell differentiation involved in kidney development	2/655	42/18284	0.446967	0.873709	0.862852	iqgap2/etv5a	2
	GO:0070663	regulation of leukocyte proliferation	2/655	42/18284	0.446967	0.873709	0.862852	hhla2a.1/anxa1b	2
	GO:0071897	DNA biosynthetic process	2/655	42/18284	0.446967	0.873709	0.862852	lig1/sycp1	2
	GO:0006694	steroid biosynthetic process	3/655	69/18284	0.451372	0.873709	0.862852	lss/hsd3b2/hsd3b7	3
	GO:0016570	histone modification	9/655	232/18284	0.451818	0.873709	0.862852	brms1/kdm6bb/ep300a/setd1a/ube2b/prdm5/hdac9b/prmt5/hlcs	9
	GO:1901137	carbohydrate derivative biosynthetic process	18/655	480/18284	0.45532	0.873709	0.862852	npr2/papss2a/galnt17/xylt2/pigu/acss2l/extl2/adcy1a/gxylt1b/hs6st1a/ext1c/ext1b/extl3/alg14/uck1/pigk/zgc:85858/glcea	18
	GO:0042127	regulation of cell population proliferation	12/655	315/18284	0.45552	0.873709	0.862852	ptena/pdgfab/erbb4b/hhla2a.1/junba/sp7/anxa1b/etv5a/spry2/il11ra/meis1a/ihhb	12
	GO:0042110	T cell activation	5/655	124/18284	0.458682	0.873709	0.862852	dicp3.3/ptger4a/hhla2a.1/fam49bb/anxa1b	5
	GO:0044242	cellular lipid catabolic process	5/655	124/18284	0.458682	0.873709	0.862852	enpp2/abhd6b/gba3/acot8/lpl	5
	GO:0002065	columnar/cuboidal epithelial cell differentiation	2/655	43/18284	0.459061	0.873709	0.862852	sox9b/pdx1	2
	GO:0009187	cyclic nucleotide metabolic process	2/655	43/18284	0.459061	0.873709	0.862852	npr2/adcy1a	2
	GO:0030282	bone mineralization	2/655	43/18284	0.459061	0.873709	0.862852	ecm1b/alpl	2
	GO:0048167	regulation of synaptic plasticity	2/655	43/18284	0.459061	0.873709	0.862852	neto1l/rims3	2
	GO:0048663	neuron fate commitment	2/655	43/18284	0.459061	0.873709	0.862852	zdhhc16a/olig2	2
	GO:0099518	vesicle cytoskeletal trafficking	2/655	43/18284	0.459061	0.873709	0.862852	fyco1b/myo5b	2
	GO:0006664	glycolipid metabolic process	3/655	70/18284	0.460753	0.873709	0.862852	pigu/gba3/pigk	3
	GO:0042552	myelination	3/655	70/18284	0.460753	0.873709	0.862852	olig2/epha4a/tenm4	3
	GO:1903509	liposaccharide metabolic process	3/655	70/18284	0.460753	0.873709	0.862852	pigu/gba3/pigk	3
	GO:0030031	cell projection assembly	15/655	399/18284	0.461518	0.873709	0.862852	dnaaf3l/dnah5/enpp2/ak5/si:dkey-224e22.2/arl13a/spag1b/ptpdc1b/ehd4/nphp3/robo4/cfap161/arl6/ift27/ift57	15
	GO:0009150	purine ribonucleotide metabolic process	9/655	234/18284	0.461993	0.873709	0.862852	npr2/tdo2a/papss2a/acot11b/acss2l/adcy1a/acot8/nudt3b/aldocb	9
	GO:0001966	thigmotaxis	1/655	17/18284	0.4623	0.873709	0.862852	ascc1	1
	GO:0006241	CTP biosynthetic process	1/655	17/18284	0.4623	0.873709	0.862852	uck1	1
	GO:0006595	polyamine metabolic process	1/655	17/18284	0.4623	0.873709	0.862852	odc1	1
	GO:0006767	water-soluble vitamin metabolic process	1/655	17/18284	0.4623	0.873709	0.862852	pdxka	1
	GO:0007622	rhythmic behavior	1/655	17/18284	0.4623	0.873709	0.862852	aanat2	1
	GO:0009309	amine biosynthetic process	1/655	17/18284	0.4623	0.873709	0.862852	odc1	1
	GO:0014068	positive regulation of phosphatidylinositol 3-kinase signaling	1/655	17/18284	0.4623	0.873709	0.862852	pdgfab	1
	GO:0019377	glycolipid catabolic process	1/655	17/18284	0.4623	0.873709	0.862852	gba3	1
	GO:0020027	hemoglobin metabolic process	1/655	17/18284	0.4623	0.873709	0.862852	slc25a38a	1
	GO:0030216	keratinocyte differentiation	1/655	17/18284	0.4623	0.873709	0.862852	anxa1b	1
	GO:0030856	regulation of epithelial cell differentiation	1/655	17/18284	0.4623	0.873709	0.862852	krit1	1
	GO:0033077	T cell differentiation in thymus	1/655	17/18284	0.4623	0.873709	0.862852	ptger4a	1
	GO:0033260	nuclear DNA replication	1/655	17/18284	0.4623	0.873709	0.862852	lig1	1
	GO:0035476	angioblast cell migration	1/655	17/18284	0.4623	0.873709	0.862852	ephb4a	1
	GO:0035710	CD4-positive, alpha-beta T cell activation	1/655	17/18284	0.4623	0.873709	0.862852	anxa1b	1
	GO:0042401	cellular biogenic amine biosynthetic process	1/655	17/18284	0.4623	0.873709	0.862852	odc1	1
	GO:0042573	retinoic acid metabolic process	1/655	17/18284	0.4623	0.873709	0.862852	aldh8a1	1
	GO:0042663	regulation of endodermal cell fate specification	1/655	17/18284	0.4623	0.873709	0.862852	pou5f3	1
	GO:0043114	regulation of vascular permeability	1/655	17/18284	0.4623	0.873709	0.862852	tjp2b	1
	GO:0043406	positive regulation of MAP kinase activity	1/655	17/18284	0.4623	0.873709	0.862852	pdgfab	1
	GO:0044380	protein localization to cytoskeleton	1/655	17/18284	0.4623	0.873709	0.862852	mapre3b	1
	GO:0046036	CTP metabolic process	1/655	17/18284	0.4623	0.873709	0.862852	uck1	1
	GO:0046479	glycosphingolipid catabolic process	1/655	17/18284	0.4623	0.873709	0.862852	gba3	1
	GO:0046636	negative regulation of alpha-beta T cell activation	1/655	17/18284	0.4623	0.873709	0.862852	anxa1b	1
	GO:0048512	circadian behavior	1/655	17/18284	0.4623	0.873709	0.862852	aanat2	1
	GO:0055003	cardiac myofibril assembly	1/655	17/18284	0.4623	0.873709	0.862852	nrap	1
	GO:0060038	cardiac muscle cell proliferation	1/655	17/18284	0.4623	0.873709	0.862852	npr2	1
	GO:0060396	growth hormone receptor signaling pathway	1/655	17/18284	0.4623	0.873709	0.862852	tyk2	1
	GO:0060416	response to growth hormone	1/655	17/18284	0.4623	0.873709	0.862852	tyk2	1
	GO:0061337	cardiac conduction	1/655	17/18284	0.4623	0.873709	0.862852	trpm4b.1	1
	GO:0071378	cellular response to growth hormone stimulus	1/655	17/18284	0.4623	0.873709	0.862852	tyk2	1
	GO:0071542	dopaminergic neuron differentiation	1/655	17/18284	0.4623	0.873709	0.862852	olig2	1
	GO:0090559	regulation of membrane permeability	1/655	17/18284	0.4623	0.873709	0.862852	bnip4	1
	GO:1901570	fatty acid derivative biosynthetic process	1/655	17/18284	0.4623	0.873709	0.862852	hmgcll1	1
	GO:0000226	microtubule cytoskeleton organization	14/655	372/18284	0.463769	0.873709	0.862852	dnaaf3l/dnah5/si:ch211-114n24.6/spag1b/eml1/numa1/camsap2b/zgc:103755/mapre3b/zgc:55461/tuba8l2/tubb5/zgc:65894/ek1	14
	GO:0006936	muscle contraction	5/655	125/18284	0.465656	0.873709	0.862852	myom1b/smyhc2/sulf2a/myom2a/tpm4b	5
	GO:0016042	lipid catabolic process	7/655	180/18284	0.466928	0.873709	0.862852	enpp2/pnpla8/abhd6b/gba3/acot8/iah1/lpl	7
	GO:0003341	cilium movement	4/655	98/18284	0.467962	0.873709	0.862852	dnah1/si:dkey-162b23.4/tacr3a/ift57	4
	GO:0010648	negative regulation of cell communication	17/655	456/18284	0.468275	0.873709	0.862852	sost/vhl/zgc:153981/arnt/rgs3a/sesn1/faima/igfbp3/dusp4/sec14l1/gpc1b/sulf2a/gpc3/ankrd6b/vax1/spry2/tnfaip1	17
	GO:0023057	negative regulation of signaling	17/655	456/18284	0.468275	0.873709	0.862852	sost/vhl/zgc:153981/arnt/rgs3a/sesn1/faima/igfbp3/dusp4/sec14l1/gpc1b/sulf2a/gpc3/ankrd6b/vax1/spry2/tnfaip1	17
	GO:0051146	striated muscle cell differentiation	8/655	208/18284	0.46978	0.873709	0.862852	ogg1/nrap/jam3b/alpk2/prmt5/ttn.2/pbx2/ihhb	8
	GO:0090132	epithelium migration	3/655	71/18284	0.470064	0.873709	0.862852	robo4/ccbe1/anxa1b	3
	GO:0097193	intrinsic apoptotic signaling pathway	3/655	71/18284	0.470064	0.873709	0.862852	zgc:153993/hic1/vax1	3
	GO:0006721	terpenoid metabolic process	2/655	44/18284	0.471	0.873709	0.862852	lss/aldh8a1	2
	GO:0007006	mitochondrial membrane organization	2/655	44/18284	0.471	0.873709	0.862852	bnip4/apoob	2
	GO:0032922	circadian regulation of gene expression	2/655	44/18284	0.471	0.873709	0.862852	si:dkey-94l16.4/exorh	2
	GO:0034612	response to tumor necrosis factor	2/655	44/18284	0.471	0.873709	0.862852	traf1/lrrc7	2
	GO:0046513	ceramide biosynthetic process	2/655	44/18284	0.471	0.873709	0.862852	ormdl3/degs1	2
	GO:0071356	cellular response to tumor necrosis factor	2/655	44/18284	0.471	0.873709	0.862852	traf1/lrrc7	2
	GO:0060537	muscle tissue development	9/655	236/18284	0.472134	0.873709	0.862852	npr2/ogg1/nrap/myo5b/alpk2/marcksa/prmt5/ttn.2/pbx2	9
	GO:0048704	embryonic skeletal system morphogenesis	7/655	181/18284	0.472715	0.873709	0.862852	edaradd/fras1/ep300a/kras/prdm5/fzd6/hoxd9a	7
	GO:0034249	negative regulation of cellular amide metabolic process	4/655	99/18284	0.475813	0.873709	0.862852	cpeb3/rc3h2/mov10b.1/ormdl3	4
	GO:0010243	response to organonitrogen compound	10/655	265/18284	0.478908	0.873709	0.862852	tyk2/nod2/capn10/si:ch211-282j22.3/dnajb9b/sesn1/slc2a12/anxa1b/glra1/lpl	10
	GO:0019439	aromatic compound catabolic process	10/655	265/18284	0.478908	0.873709	0.862852	entpd5b/tdo2a/entpd3/fastkd2/rc3h2/mov10b.1/pcid2/nudt3b/aldh8a1/rnaseh2b	10
	GO:0007272	ensheathment of neurons	3/655	72/18284	0.479302	0.873709	0.862852	olig2/epha4a/tenm4	3
	GO:0008366	axon ensheathment	3/655	72/18284	0.479302	0.873709	0.862852	olig2/epha4a/tenm4	3
	GO:0050863	regulation of T cell activation	3/655	72/18284	0.479302	0.873709	0.862852	hhla2a.1/fam49bb/anxa1b	3
	GO:0071214	cellular response to abiotic stimulus	3/655	72/18284	0.479302	0.873709	0.862852	asic1c/xrcc6/tefa	3
	GO:0104004	cellular response to environmental stimulus	3/655	72/18284	0.479302	0.873709	0.862852	asic1c/xrcc6/tefa	3
	GO:1903313	positive regulation of mRNA metabolic process	3/655	72/18284	0.479302	0.873709	0.862852	dazap1/rc3h2/mov10b.1	3
	GO:0035282	segmentation	5/655	127/18284	0.479519	0.873709	0.862852	ndr1/epha3/rfng/ptprub/pou5f3	5
	GO:0001569	branching involved in blood vessel morphogenesis	1/655	18/18284	0.481581	0.873709	0.862852	unc5b	1
	GO:0002286	T cell activation involved in immune response	1/655	18/18284	0.481581	0.873709	0.862852	anxa1b	1
	GO:0002478	antigen processing and presentation of exogenous peptide antigen	1/655	18/18284	0.481581	0.873709	0.862852	mfsd6a	1
	GO:0002700	regulation of production of molecular mediator of immune response	1/655	18/18284	0.481581	0.873709	0.862852	trpm4b.1	1
	GO:0002703	regulation of leukocyte mediated immunity	1/655	18/18284	0.481581	0.873709	0.862852	trpm4b.1	1
	GO:0006182	cGMP biosynthetic process	1/655	18/18284	0.481581	0.873709	0.862852	npr2	1
	GO:0006516	glycoprotein catabolic process	1/655	18/18284	0.481581	0.873709	0.862852	si:ch211-282j22.3	1
	GO:0009074	aromatic amino acid family catabolic process	1/655	18/18284	0.481581	0.873709	0.862852	tdo2a	1
	GO:0009081	branched-chain amino acid metabolic process	1/655	18/18284	0.481581	0.873709	0.862852	hmgcll1	1
	GO:0009208	pyrimidine ribonucleoside triphosphate metabolic process	1/655	18/18284	0.481581	0.873709	0.862852	uck1	1
	GO:0009209	pyrimidine ribonucleoside triphosphate biosynthetic process	1/655	18/18284	0.481581	0.873709	0.862852	uck1	1
	GO:0009310	amine catabolic process	1/655	18/18284	0.481581	0.873709	0.862852	tdo2a	1
	GO:0016601	Rac protein signal transduction	1/655	18/18284	0.481581	0.873709	0.862852	robo4	1
	GO:0019359	nicotinamide nucleotide biosynthetic process	1/655	18/18284	0.481581	0.873709	0.862852	nmnat1	1
	GO:0019363	pyridine nucleotide biosynthetic process	1/655	18/18284	0.481581	0.873709	0.862852	nmnat1	1
	GO:0019884	antigen processing and presentation of exogenous antigen	1/655	18/18284	0.481581	0.873709	0.862852	mfsd6a	1
	GO:0031507	heterochromatin assembly	1/655	18/18284	0.481581	0.873709	0.862852	znfx1	1
	GO:0034198	cellular response to amino acid starvation	1/655	18/18284	0.481581	0.873709	0.862852	sesn1	1
	GO:0038092	nodal signaling pathway	1/655	18/18284	0.481581	0.873709	0.862852	ndr1	1
	GO:0039022	pronephric duct development	1/655	18/18284	0.481581	0.873709	0.862852	vhl	1
	GO:0042149	cellular response to glucose starvation	1/655	18/18284	0.481581	0.873709	0.862852	prkag3a	1
	GO:0042402	cellular biogenic amine catabolic process	1/655	18/18284	0.481581	0.873709	0.862852	tdo2a	1
	GO:0043535	regulation of blood vessel endothelial cell migration	1/655	18/18284	0.481581	0.873709	0.862852	anxa1b	1
	GO:0045761	regulation of adenylate cyclase activity	1/655	18/18284	0.481581	0.873709	0.862852	adgrv1	1
	GO:0048259	regulation of receptor-mediated endocytosis	1/655	18/18284	0.481581	0.873709	0.862852	unc119a	1
	GO:0050796	regulation of insulin secretion	1/655	18/18284	0.481581	0.873709	0.862852	syt9b	1
	GO:0050818	regulation of coagulation	1/655	18/18284	0.481581	0.873709	0.862852	f2	1
	GO:0051963	regulation of synapse assembly	1/655	18/18284	0.481581	0.873709	0.862852	slitrk3a	1
	GO:0097581	lamellipodium organization	1/655	18/18284	0.481581	0.873709	0.862852	robo4	1
	GO:1990928	response to amino acid starvation	1/655	18/18284	0.481581	0.873709	0.862852	sesn1	1
	GO:0061053	somite development	6/655	155/18284	0.482185	0.873709	0.862852	epha3/ascc1/rgs3a/lamb2/ptprub/epha4a	6
	GO:0001819	positive regulation of cytokine production	2/655	45/18284	0.48278	0.873709	0.862852	sulf2a/anxa1b	2
	GO:0006112	energy reserve metabolic process	2/655	45/18284	0.48278	0.873709	0.862852	ugp2a/ppp1r3b	2
	GO:0006576	cellular biogenic amine metabolic process	2/655	45/18284	0.48278	0.873709	0.862852	tdo2a/odc1	2
	GO:0030048	actin filament-based movement	2/655	45/18284	0.48278	0.873709	0.862852	myo5b/myo9b	2
	GO:0032943	mononuclear cell proliferation	2/655	45/18284	0.48278	0.873709	0.862852	hhla2a.1/anxa1b	2
	GO:0043648	dicarboxylic acid metabolic process	2/655	45/18284	0.48278	0.873709	0.862852	me1/mdh1aa	2
	GO:0046651	lymphocyte proliferation	2/655	45/18284	0.48278	0.873709	0.862852	hhla2a.1/anxa1b	2
	GO:0070661	leukocyte proliferation	2/655	45/18284	0.48278	0.873709	0.862852	hhla2a.1/anxa1b	2
	GO:0001755	neural crest cell migration	4/655	100/18284	0.483619	0.873709	0.862852	sema4ga/radil/sema5a/sema3c	4
	GO:0046530	photoreceptor cell differentiation	4/655	100/18284	0.483619	0.873709	0.862852	adgrv1/ift57/odc1/cdh4	4
	GO:0007219	Notch signaling pathway	5/655	128/18284	0.486405	0.873709	0.862852	pappa2/jag2a/epas1b/arl6/rfng	5
	GO:0060828	regulation of canonical Wnt signaling pathway	5/655	128/18284	0.486405	0.873709	0.862852	rnf25/prdm5/fam53b/gpc3/ankrd6b	5
	GO:0042981	regulation of apoptotic process	17/655	461/18284	0.486501	0.873709	0.862852	cntf/traf1/si:dkey-29h14.10/si:ch211-108d22.2/ogg1/nod2/zgc:153993/yaf2/zgc:158343/bnip4/epas1b/mtdhb/faima/vax1/anxa1b/pim2/ngfa	17
	GO:1902904	negative regulation of supramolecular fiber organization	3/655	73/18284	0.488463	0.873709	0.862852	si:ch211-203d1.3/sptbn5/camsap2b	3
	GO:0032956	regulation of actin cytoskeleton organization	8/655	212/18284	0.491235	0.873709	0.862852	si:ch211-203d1.3/cyfip2/sptbn5/iqgap2/rnd1b/rhocb/fam49bb/ek1	8
	GO:0048925	lateral line system development	5/655	129/18284	0.493259	0.873709	0.862852	col17a1b/tnfrsf19/gnb1b/cdh4/neurog1	5
	GO:0007602	phototransduction	2/655	46/18284	0.494396	0.873709	0.862852	rgrb/exorh	2
	GO:0019646	aerobic electron transport chain	2/655	46/18284	0.494396	0.873709	0.862852	sdhaf2/ndufs8b	2
	GO:0015849	organic acid transport	6/655	157/18284	0.494625	0.873709	0.862852	slc38a3b/slc25a38a/slc36a4/anxa1b/slc1a2b/slc1a3a	6
	GO:0048469	cell maturation	3/655	74/18284	0.497545	0.873709	0.862852	ropn1l/gldn/adgrb3	3
	GO:0099024	plasma membrane invagination	3/655	74/18284	0.497545	0.873709	0.862852	xkr8.1/si:ch211-180a12.2/snx33	3
	GO:0001736	establishment of planar polarity	1/655	19/18284	0.500171	0.873709	0.862852	nphp1	1
	GO:0002042	cell migration involved in sprouting angiogenesis	1/655	19/18284	0.500171	0.873709	0.862852	anxa1b	1
	GO:0006760	folic acid-containing compound metabolic process	1/655	19/18284	0.500171	0.873709	0.862852	mthfd2	1
	GO:0007164	establishment of tissue polarity	1/655	19/18284	0.500171	0.873709	0.862852	nphp1	1
	GO:0014066	regulation of phosphatidylinositol 3-kinase signaling	1/655	19/18284	0.500171	0.873709	0.862852	pdgfab	1
	GO:0015671	oxygen transport	1/655	19/18284	0.500171	0.873709	0.862852	cygb1	1
	GO:0018195	peptidyl-arginine modification	1/655	19/18284	0.500171	0.873709	0.862852	prmt5	1
	GO:0021986	habenula development	1/655	19/18284	0.500171	0.873709	0.862852	neurog1	1
	GO:0030168	platelet activation	1/655	19/18284	0.500171	0.873709	0.862852	f2	1
	GO:0032355	response to estradiol	1/655	19/18284	0.500171	0.873709	0.862852	anxa1b	1
	GO:0043433	negative regulation of DNA-binding transcription factor activity	1/655	19/18284	0.500171	0.873709	0.862852	lrrc7	1
	GO:0044786	cell cycle DNA replication	1/655	19/18284	0.500171	0.873709	0.862852	lig1	1
	GO:0045619	regulation of lymphocyte differentiation	1/655	19/18284	0.500171	0.873709	0.862852	anxa1b	1
	GO:0046460	neutral lipid biosynthetic process	1/655	19/18284	0.500171	0.873709	0.862852	mogat2	1
	GO:0046463	acylglycerol biosynthetic process	1/655	19/18284	0.500171	0.873709	0.862852	mogat2	1
	GO:0046514	ceramide catabolic process	1/655	19/18284	0.500171	0.873709	0.862852	gba3	1
	GO:0046634	regulation of alpha-beta T cell activation	1/655	19/18284	0.500171	0.873709	0.862852	anxa1b	1
	GO:0047496	vesicle transport along microtubule	1/655	19/18284	0.500171	0.873709	0.862852	fyco1b	1
	GO:0048489	synaptic vesicle transport	1/655	19/18284	0.500171	0.873709	0.862852	kif5ab	1
	GO:0051289	protein homotetramerization	1/655	19/18284	0.500171	0.873709	0.862852	tdo2a	1
	GO:0055008	cardiac muscle tissue morphogenesis	1/655	19/18284	0.500171	0.873709	0.862852	myo5b	1
	GO:0061097	regulation of protein tyrosine kinase activity	1/655	19/18284	0.500171	0.873709	0.862852	unc119a	1
	GO:0071910	determination of liver left/right asymmetry	1/655	19/18284	0.500171	0.873709	0.862852	pdx1	1
	GO:0072176	nephric duct development	1/655	19/18284	0.500171	0.873709	0.862852	vhl	1
	GO:0097479	synaptic vesicle localization	1/655	19/18284	0.500171	0.873709	0.862852	kif5ab	1
	GO:1901654	response to ketone	1/655	19/18284	0.500171	0.873709	0.862852	ptger4a	1
	GO:1902742	apoptotic process involved in development	1/655	19/18284	0.500171	0.873709	0.862852	xkr8.1	1
	GO:0051493	regulation of cytoskeleton organization	11/655	298/18284	0.503013	0.873709	0.862852	si:ch211-203d1.3/cyfip2/sptbn5/iqgap2/camsap2b/rnd1b/zgc:103755/rhocb/mapre3b/fam49bb/ek1	11
	GO:0001946	lymphangiogenesis	2/655	47/18284	0.505845	0.873709	0.862852	iqsec1a/ccbe1	2
	GO:0018298	protein-chromophore linkage	2/655	47/18284	0.505845	0.873709	0.862852	ambp/exorh	2
	GO:0034599	cellular response to oxidative stress	2/655	47/18284	0.505845	0.873709	0.862852	gsr/anxa1b	2
	GO:0035637	multicellular organismal signaling	2/655	47/18284	0.505845	0.873709	0.862852	trpm4b.1/cacna1g	2
	GO:0042775	mitochondrial ATP synthesis coupled electron transport	2/655	47/18284	0.505845	0.873709	0.862852	sdhaf2/ndufs8b	2
	GO:0010324	membrane invagination	3/655	75/18284	0.506546	0.873709	0.862852	xkr8.1/si:ch211-180a12.2/snx33	3
	GO:0032970	regulation of actin filament-based process	8/655	215/18284	0.507167	0.873709	0.862852	si:ch211-203d1.3/cyfip2/sptbn5/iqgap2/rnd1b/rhocb/fam49bb/ek1	8
	GO:0043067	regulation of programmed cell death	17/655	468/18284	0.511839	0.873709	0.862852	cntf/traf1/si:dkey-29h14.10/si:ch211-108d22.2/ogg1/nod2/zgc:153993/yaf2/zgc:158343/bnip4/epas1b/mtdhb/faima/vax1/anxa1b/pim2/ngfa	17
	GO:0002009	morphogenesis of an epithelium	18/655	496/18284	0.51186	0.873709	0.862852	ptk7b/porcn/nphp1/lpp/pkp2/nphp3/swap70b/ep300a/unc5b/rhocb/igfbp3/vax1/krit1/sox9b/ephb4a/dlx6a/msx1a/pou5f3	18
	GO:0032269	negative regulation of cellular protein metabolic process	11/655	300/18284	0.511991	0.873709	0.862852	zgc:171446/cpeb3/si:dkey-46g23.2/si:ch211-262h13.5/zgc:165453/si:dkey-46g23.5/rc3h2/serpini1/mov10b.1/prkar1ab/spry2	11
	GO:0003012	muscle system process	5/655	132/18284	0.513612	0.873709	0.862852	myom1b/smyhc2/sulf2a/myom2a/tpm4b	5
	GO:0042060	wound healing	4/655	104/18284	0.514357	0.873709	0.862852	f13a1b/rhocb/anxa1b/f2	4
	GO:0007224	smoothened signaling pathway	3/655	76/18284	0.515461	0.873709	0.862852	gpc3/boc/ihhb	3
	GO:0009798	axis specification	3/655	76/18284	0.515461	0.873709	0.862852	ndr1/glcea/krit1	3
	GO:0033692	cellular polysaccharide biosynthetic process	2/655	48/18284	0.517124	0.873709	0.862852	ugp2a/ppp1r3b	2
	GO:0044106	cellular amine metabolic process	2/655	48/18284	0.517124	0.873709	0.862852	tdo2a/odc1	2
	GO:0097191	extrinsic apoptotic signaling pathway	2/655	48/18284	0.517124	0.873709	0.862852	zgc:153993/faima	2
	GO:2001234	negative regulation of apoptotic signaling pathway	2/655	48/18284	0.517124	0.873709	0.862852	faima/vax1	2
	GO:0000096	sulfur amino acid metabolic process	1/655	20/18284	0.518095	0.873709	0.862852	mri1	1
	GO:0001757	somite specification	1/655	20/18284	0.518095	0.873709	0.862852	ptprub	1
	GO:0002791	regulation of peptide secretion	1/655	20/18284	0.518095	0.873709	0.862852	syt9b	1
	GO:0007129	homologous chromosome pairing at meiosis	1/655	20/18284	0.518095	0.873709	0.862852	sycp1	1
	GO:0007340	acrosome reaction	1/655	20/18284	0.518095	0.873709	0.862852	zp3.2	1
	GO:0007520	myoblast fusion	1/655	20/18284	0.518095	0.873709	0.862852	jam3b	1
	GO:0009148	pyrimidine nucleoside triphosphate biosynthetic process	1/655	20/18284	0.518095	0.873709	0.862852	uck1	1
	GO:0009154	purine ribonucleotide catabolic process	1/655	20/18284	0.518095	0.873709	0.862852	nudt3b	1
	GO:0010634	positive regulation of epithelial cell migration	1/655	20/18284	0.518095	0.873709	0.862852	anxa1b	1
	GO:0014855	striated muscle cell proliferation	1/655	20/18284	0.518095	0.873709	0.862852	npr2	1
	GO:0019827	stem cell population maintenance	1/655	20/18284	0.518095	0.873709	0.862852	epas1b	1
	GO:0030574	collagen catabolic process	1/655	20/18284	0.518095	0.873709	0.862852	mmp17a	1
	GO:0032365	intracellular lipid transport	1/655	20/18284	0.518095	0.873709	0.862852	gramd1a	1
	GO:0038084	vascular endothelial growth factor signaling pathway	1/655	20/18284	0.518095	0.873709	0.862852	ccbe1	1
	GO:0042744	hydrogen peroxide catabolic process	1/655	20/18284	0.518095	0.873709	0.862852	gpx1b	1
	GO:0042761	very long-chain fatty acid biosynthetic process	1/655	20/18284	0.518095	0.873709	0.862852	elovl8b	1
	GO:0044275	cellular carbohydrate catabolic process	1/655	20/18284	0.518095	0.873709	0.862852	ppp1r3b	1
	GO:0046068	cGMP metabolic process	1/655	20/18284	0.518095	0.873709	0.862852	npr2	1
	GO:0048538	thymus development	1/655	20/18284	0.518095	0.873709	0.862852	extl3	1
	GO:0051147	regulation of muscle cell differentiation	1/655	20/18284	0.518095	0.873709	0.862852	prmt5	1
	GO:0090087	regulation of peptide transport	1/655	20/18284	0.518095	0.873709	0.862852	syt9b	1
	GO:0090276	regulation of peptide hormone secretion	1/655	20/18284	0.518095	0.873709	0.862852	syt9b	1
	GO:1901992	positive regulation of mitotic cell cycle phase transition	1/655	20/18284	0.518095	0.873709	0.862852	anxa1b	1
	GO:1990798	pancreas regeneration	1/655	20/18284	0.518095	0.873709	0.862852	fhl1b	1
	GO:2001236	regulation of extrinsic apoptotic signaling pathway	1/655	20/18284	0.518095	0.873709	0.862852	faima	1
	GO:0060026	convergent extension	6/655	161/18284	0.51919	0.873709	0.862852	ptk7b/porcn/lpp/nphp3/swap70b/ephb4a	6
	GO:0007269	neurotransmitter secretion	3/655	77/18284	0.52429	0.873709	0.862852	caskb/napbb/rims3	3
	GO:0008016	regulation of heart contraction	3/655	77/18284	0.52429	0.873709	0.862852	trpm4b.1/sorbs2b/shox2	3
	GO:0051494	negative regulation of cytoskeleton organization	3/655	77/18284	0.52429	0.873709	0.862852	si:ch211-203d1.3/sptbn5/camsap2b	3
	GO:0062012	regulation of small molecule metabolic process	3/655	77/18284	0.52429	0.873709	0.862852	anxa1b/ppp1r3b/pparda	3
	GO:0071375	cellular response to peptide hormone stimulus	3/655	77/18284	0.52429	0.873709	0.862852	tyk2/capn10/slc2a12	3
	GO:0099643	signal release from synapse	3/655	77/18284	0.52429	0.873709	0.862852	caskb/napbb/rims3	3
	GO:1901653	cellular response to peptide	3/655	77/18284	0.52429	0.873709	0.862852	tyk2/capn10/slc2a12	3
	GO:0002244	hematopoietic progenitor cell differentiation	5/655	134/18284	0.526991	0.873709	0.862852	vhl/ptger4a/epas1b/gata2b/tph1b	5
	GO:0000271	polysaccharide biosynthetic process	2/655	49/18284	0.52823	0.873709	0.862852	ugp2a/ppp1r3b	2
	GO:0009247	glycolipid biosynthetic process	2/655	49/18284	0.52823	0.873709	0.862852	pigu/pigk	2
	GO:0030010	establishment of cell polarity	2/655	49/18284	0.52823	0.873709	0.862852	numa1/krit1	2
	GO:0006665	sphingolipid metabolic process	4/655	106/18284	0.529406	0.873709	0.862852	elovl8b/gba3/ormdl3/degs1	4
	GO:0007266	Rho protein signal transduction	4/655	106/18284	0.529406	0.873709	0.862852	arhgef25b/myo9b/stard13a/tnfaip1	4
	GO:1901136	carbohydrate derivative catabolic process	4/655	106/18284	0.529406	0.873709	0.862852	si:ch211-282j22.3/gba3/nudt3b/chia.3	4
	GO:1901617	organic hydroxy compound biosynthetic process	4/655	106/18284	0.529406	0.873709	0.862852	lss/pdxka/oca2/tph1b	4
	GO:0042391	regulation of membrane potential	6/655	163/18284	0.531297	0.873709	0.862852	trpm4b.1/neto1l/gabrr3a/cacna1g/rims3/glra1	6
	GO:0061061	muscle structure development	14/655	389/18284	0.531562	0.873709	0.862852	ogg1/nrap/jam3b/myo5b/alpk2/marcksa/prmt5/lamb2/postnb/boc/ttn.2/ctsd/pbx2/ihhb	14
	GO:0046700	heterocycle catabolic process	9/655	248/18284	0.531947	0.873709	0.862852	entpd5b/tdo2a/entpd3/fastkd2/rc3h2/mov10b.1/pcid2/nudt3b/rnaseh2b	9
	GO:0043244	regulation of protein-containing complex disassembly	3/655	78/18284	0.53303	0.873709	0.862852	fyco1b/sptbn5/camsap2b	3
	GO:0051130	positive regulation of cellular component organization	8/655	220/18284	0.533356	0.873709	0.862852	tiam1b/fyco1b/mief2/zgc:103755/gpc3/anxa1b/ngfa/tenm4	8
	GO:0000132	establishment of mitotic spindle orientation	1/655	21/18284	0.535377	0.873709	0.862852	numa1	1
	GO:0000466	maturation of 5.8S rRNA from tricistronic rRNA transcript (SSU-rRNA, 5.8S rRNA, LSU-rRNA)	1/655	21/18284	0.535377	0.873709	0.862852	eri1	1
	GO:0006120	mitochondrial electron transport, NADH to ubiquinone	1/655	21/18284	0.535377	0.873709	0.862852	ndufs8b	1
	GO:0006144	purine nucleobase metabolic process	1/655	21/18284	0.535377	0.873709	0.862852	urahb	1
	GO:0006471	protein ADP-ribosylation	1/655	21/18284	0.535377	0.873709	0.862852	parp6b	1
	GO:0006695	cholesterol biosynthetic process	1/655	21/18284	0.535377	0.873709	0.862852	lss	1
	GO:0007379	segment specification	1/655	21/18284	0.535377	0.873709	0.862852	ptprub	1
	GO:0009261	ribonucleotide catabolic process	1/655	21/18284	0.535377	0.873709	0.862852	nudt3b	1
	GO:0010257	NADH dehydrogenase complex assembly	1/655	21/18284	0.535377	0.873709	0.862852	ndufs8b	1
	GO:0015749	monosaccharide transmembrane transport	1/655	21/18284	0.535377	0.873709	0.862852	slc2a12	1
	GO:0018200	peptidyl-glutamic acid modification	1/655	21/18284	0.535377	0.873709	0.862852	tpgs2	1
	GO:0019915	lipid storage	1/655	21/18284	0.535377	0.873709	0.862852	pparda	1
	GO:0021952	central nervous system projection neuron axonogenesis	1/655	21/18284	0.535377	0.873709	0.862852	emx3	1
	GO:0030050	vesicle transport along actin filament	1/655	21/18284	0.535377	0.873709	0.862852	myo5b	1
	GO:0030513	positive regulation of BMP signaling pathway	1/655	21/18284	0.535377	0.873709	0.862852	bmp16	1
	GO:0032981	mitochondrial respiratory chain complex I assembly	1/655	21/18284	0.535377	0.873709	0.862852	ndufs8b	1
	GO:0042058	regulation of epidermal growth factor receptor signaling pathway	1/655	21/18284	0.535377	0.873709	0.862852	rhbdf1b	1
	GO:0042130	negative regulation of T cell proliferation	1/655	21/18284	0.535377	0.873709	0.862852	hhla2a.1	1
	GO:0043173	nucleotide salvage	1/655	21/18284	0.535377	0.873709	0.862852	uck1	1
	GO:0045931	positive regulation of mitotic cell cycle	1/655	21/18284	0.535377	0.873709	0.862852	anxa1b	1
	GO:0046058	cAMP metabolic process	1/655	21/18284	0.535377	0.873709	0.862852	adcy1a	1
	GO:0046174	polyol catabolic process	1/655	21/18284	0.535377	0.873709	0.862852	ptena	1
	GO:0048264	determination of ventral identity	1/655	21/18284	0.535377	0.873709	0.862852	ankrd6b	1
	GO:0048639	positive regulation of developmental growth	1/655	21/18284	0.535377	0.873709	0.862852	ngfa	1
	GO:0048934	peripheral nervous system neuron differentiation	1/655	21/18284	0.535377	0.873709	0.862852	neurog1	1
	GO:0048935	peripheral nervous system neuron development	1/655	21/18284	0.535377	0.873709	0.862852	neurog1	1
	GO:0050777	negative regulation of immune response	1/655	21/18284	0.535377	0.873709	0.862852	anxa1b	1
	GO:0050795	regulation of behavior	1/655	21/18284	0.535377	0.873709	0.862852	aanat2	1
	GO:0051568	histone H3-K4 methylation	1/655	21/18284	0.535377	0.873709	0.862852	setd1a	1
	GO:0060078	regulation of postsynaptic membrane potential	1/655	21/18284	0.535377	0.873709	0.862852	neto1l	1
	GO:0070828	heterochromatin organization	1/655	21/18284	0.535377	0.873709	0.862852	znfx1	1
	GO:0099515	actin filament-based transport	1/655	21/18284	0.535377	0.873709	0.862852	myo5b	1
	GO:1901071	glucosamine-containing compound metabolic process	1/655	21/18284	0.535377	0.873709	0.862852	chia.3	1
	GO:1902622	regulation of neutrophil migration	1/655	21/18284	0.535377	0.873709	0.862852	gnb1b	1
	GO:1902653	secondary alcohol biosynthetic process	1/655	21/18284	0.535377	0.873709	0.862852	lss	1
	GO:0007127	meiosis I	2/655	50/18284	0.539162	0.873709	0.862852	spo11/sycp1	2
	GO:0009308	amine metabolic process	2/655	50/18284	0.539162	0.873709	0.862852	tdo2a/odc1	2
	GO:0015718	monocarboxylic acid transport	2/655	50/18284	0.539162	0.873709	0.862852	slc16a1a/anxa1b	2
	GO:0021954	central nervous system neuron development	2/655	50/18284	0.539162	0.873709	0.862852	emx3/neurog1	2
	GO:0030217	T cell differentiation	2/655	50/18284	0.539162	0.873709	0.862852	ptger4a/anxa1b	2
	GO:1902476	chloride transmembrane transport	2/655	50/18284	0.539162	0.873709	0.862852	gabrr3a/glra1	2
	GO:0072521	purine-containing compound metabolic process	10/655	278/18284	0.540036	0.873709	0.862852	npr2/tdo2a/papss2a/acot11b/urahb/acss2l/adcy1a/acot8/nudt3b/aldocb	10
	GO:0048915	posterior lateral line system development	3/655	79/18284	0.541679	0.873709	0.862852	tnfrsf19/gnb1b/neurog1	3
	GO:0070121	Kupffer's vesicle development	3/655	79/18284	0.541679	0.873709	0.862852	enpp2/nphp3/arl6	3
	GO:0048863	stem cell differentiation	9/655	250/18284	0.541694	0.873709	0.862852	vhl/sema4ga/radil/sema5a/epas1b/sema3c/gata2b/tph1b/pparda	9
	GO:0048701	embryonic cranial skeleton morphogenesis	6/655	165/18284	0.543276	0.873709	0.862852	edaradd/fras1/ep300a/kras/prdm5/fzd6	6
	GO:0034655	nucleobase-containing compound catabolic process	8/655	222/18284	0.543686	0.873709	0.862852	entpd5b/entpd3/fastkd2/rc3h2/mov10b.1/pcid2/nudt3b/rnaseh2b	8
	GO:0003407	neural retina development	4/655	108/18284	0.544224	0.873709	0.862852	cyfip2/sdk1b/marcksa/marcksl1b	4
	GO:0006909	phagocytosis	4/655	108/18284	0.544224	0.873709	0.862852	xkr8.1/mertka/si:ch211-180a12.2/anxa1b	4
	GO:0030833	regulation of actin filament polymerization	4/655	108/18284	0.544224	0.873709	0.862852	si:ch211-203d1.3/cyfip2/sptbn5/fam49bb	4
	GO:1901361	organic cyclic compound catabolic process	10/655	279/18284	0.544638	0.873709	0.862852	entpd5b/tdo2a/entpd3/fastkd2/rc3h2/mov10b.1/pcid2/nudt3b/aldh8a1/rnaseh2b	10
	GO:0044270	cellular nitrogen compound catabolic process	9/655	251/18284	0.546538	0.873709	0.862852	entpd5b/tdo2a/entpd3/fastkd2/rc3h2/mov10b.1/pcid2/nudt3b/rnaseh2b	9
	GO:0014031	mesenchymal cell development	5/655	137/18284	0.546749	0.873709	0.862852	sema4ga/radil/sema5a/sema3c/pparda	5
	GO:0014032	neural crest cell development	5/655	137/18284	0.546749	0.873709	0.862852	sema4ga/radil/sema5a/sema3c/pparda	5
	GO:0030509	BMP signaling pathway	5/655	137/18284	0.546749	0.873709	0.862852	bmp16/sost/ndr1/bmp6/igfbp3	5
	GO:0048864	stem cell development	5/655	137/18284	0.546749	0.873709	0.862852	sema4ga/radil/sema5a/sema3c/pparda	5
	GO:0071772	response to BMP	5/655	137/18284	0.546749	0.873709	0.862852	bmp16/sost/ndr1/bmp6/igfbp3	5
	GO:0071773	cellular response to BMP stimulus	5/655	137/18284	0.546749	0.873709	0.862852	bmp16/sost/ndr1/bmp6/igfbp3	5
	GO:0051248	negative regulation of protein metabolic process	11/655	308/18284	0.547405	0.873709	0.862852	zgc:171446/cpeb3/si:dkey-46g23.2/si:ch211-262h13.5/zgc:165453/si:dkey-46g23.5/rc3h2/serpini1/mov10b.1/prkar1ab/spry2	11
	GO:0003401	axis elongation	2/655	51/18284	0.549917	0.873709	0.862852	swap70b/stk25a	2
	GO:0006469	negative regulation of protein kinase activity	2/655	51/18284	0.549917	0.873709	0.862852	prkar1ab/spry2	2
	GO:0010951	negative regulation of endopeptidase activity	2/655	51/18284	0.549917	0.873709	0.862852	si:ch211-262h13.5/serpini1	2
	GO:0034968	histone lysine methylation	2/655	51/18284	0.549917	0.873709	0.862852	setd1a/prdm5	2
	GO:0035249	synaptic transmission, glutamatergic	2/655	51/18284	0.549917	0.873709	0.862852	napbb/grid1b	2
	GO:0036303	lymph vessel morphogenesis	2/655	51/18284	0.549917	0.873709	0.862852	iqsec1a/ccbe1	2
	GO:0042773	ATP synthesis coupled electron transport	2/655	51/18284	0.549917	0.873709	0.862852	sdhaf2/ndufs8b	2
	GO:0051223	regulation of protein transport	2/655	51/18284	0.549917	0.873709	0.862852	rhbdf1b/syt9b	2
	GO:0062197	cellular response to chemical stress	2/655	51/18284	0.549917	0.873709	0.862852	gsr/anxa1b	2
	GO:0070201	regulation of establishment of protein localization	2/655	51/18284	0.549917	0.873709	0.862852	rhbdf1b/syt9b	2
	GO:1903706	regulation of hemopoiesis	2/655	51/18284	0.549917	0.873709	0.862852	ezh2/anxa1b	2
	GO:0071466	cellular response to xenobiotic stimulus	3/655	80/18284	0.550234	0.873709	0.862852	cyp2aa11/cyp2v1/cyp2p6	3
	GO:0031399	regulation of protein modification process	14/655	394/18284	0.551042	0.873709	0.862852	bmp16/ppp1r16b/ndr1/pdgfab/ppp6r2b/unc119a/crlf1b/prkar1ab/bmp6/crlf1a/adcyap1b/spry2/ccng1/ngfa	14
	GO:0006163	purine nucleotide metabolic process	9/655	252/18284	0.551363	0.873709	0.862852	npr2/tdo2a/papss2a/acot11b/acss2l/adcy1a/acot8/nudt3b/aldocb	9
	GO:0051259	protein complex oligomerization	4/655	109/18284	0.551542	0.873709	0.862852	tdo2a/kcnc1a/asic1c/tnfaip1	4
	GO:0006195	purine nucleotide catabolic process	1/655	22/18284	0.552041	0.873709	0.862852	nudt3b	1
	GO:0006303	double-strand break repair via nonhomologous end joining	1/655	22/18284	0.552041	0.873709	0.862852	xrcc6	1
	GO:0009147	pyrimidine nucleoside triphosphate metabolic process	1/655	22/18284	0.552041	0.873709	0.862852	uck1	1
	GO:0010921	regulation of phosphatase activity	1/655	22/18284	0.552041	0.873709	0.862852	ppp6r2b	1
	GO:0018126	protein hydroxylation	1/655	22/18284	0.552041	0.873709	0.862852	zgc:152670	1
	GO:0019362	pyridine nucleotide metabolic process	1/655	22/18284	0.552041	0.873709	0.862852	nmnat1	1
	GO:0021538	epithalamus development	1/655	22/18284	0.552041	0.873709	0.862852	neurog1	1
	GO:0022600	digestive system process	1/655	22/18284	0.552041	0.873709	0.862852	myo5b	1
	GO:0030307	positive regulation of cell growth	1/655	22/18284	0.552041	0.873709	0.862852	ngfa	1
	GO:0030500	regulation of bone mineralization	1/655	22/18284	0.552041	0.873709	0.862852	ecm1b	1
	GO:0032506	cytokinetic process	1/655	22/18284	0.552041	0.873709	0.862852	snx33	1
	GO:0038034	signal transduction in absence of ligand	1/655	22/18284	0.552041	0.873709	0.862852	zgc:153993	1
	GO:0045666	positive regulation of neuron differentiation	1/655	22/18284	0.552041	0.873709	0.862852	neurog1	1
	GO:0045879	negative regulation of smoothened signaling pathway	1/655	22/18284	0.552041	0.873709	0.862852	gpc3	1
	GO:0046496	nicotinamide nucleotide metabolic process	1/655	22/18284	0.552041	0.873709	0.862852	nmnat1	1
	GO:0048702	embryonic neurocranium morphogenesis	1/655	22/18284	0.552041	0.873709	0.862852	prdm5	1
	GO:0060541	respiratory system development	1/655	22/18284	0.552041	0.873709	0.862852	marcksa	1
	GO:0070167	regulation of biomineral tissue development	1/655	22/18284	0.552041	0.873709	0.862852	ecm1b	1
	GO:0070534	protein K63-linked ubiquitination	1/655	22/18284	0.552041	0.873709	0.862852	traf1	1
	GO:0097192	extrinsic apoptotic signaling pathway in absence of ligand	1/655	22/18284	0.552041	0.873709	0.862852	zgc:153993	1
	GO:0098727	maintenance of cell number	1/655	22/18284	0.552041	0.873709	0.862852	epas1b	1
	GO:0110149	regulation of biomineralization	1/655	22/18284	0.552041	0.873709	0.862852	ecm1b	1
	GO:1901184	regulation of ERBB signaling pathway	1/655	22/18284	0.552041	0.873709	0.862852	rhbdf1b	1
	GO:2001243	negative regulation of intrinsic apoptotic signaling pathway	1/655	22/18284	0.552041	0.873709	0.862852	vax1	1
	GO:0043547	positive regulation of GTPase activity	6/655	167/18284	0.55512	0.87632	0.86543	tiam1b/si:dkey-191g9.5/si:dkey-33c9.6/tbc1d10ab/rabgap1l/adcyap1b	6
	GO:0015850	organic hydroxy compound transport	3/655	81/18284	0.558694	0.87632	0.86543	gramd1a/syt9b/rbp4	3
	GO:1904888	cranial skeletal system development	8/655	225/18284	0.559009	0.87632	0.86543	josd1/edaradd/fras1/ep300a/kras/prdm5/sp7/fzd6	8
	GO:0032869	cellular response to insulin stimulus	2/655	52/18284	0.560495	0.87632	0.86543	capn10/slc2a12	2
	GO:0033108	mitochondrial respiratory chain complex assembly	2/655	52/18284	0.560495	0.87632	0.86543	sdhaf2/ndufs8b	2
	GO:0050905	neuromuscular process	2/655	52/18284	0.560495	0.87632	0.86543	smyhc2/cyfip2	2
	GO:1990778	protein localization to cell periphery	4/655	111/18284	0.56599	0.87632	0.86543	arl13a/ehd4/pkp2/efr3ba	4
	GO:0048881	mechanosensory lateral line system development	3/655	82/18284	0.567058	0.87632	0.86543	tnfrsf19/gnb1b/neurog1	3
	GO:0000469	cleavage involved in rRNA processing	1/655	23/18284	0.568108	0.87632	0.86543	eri1	1
	GO:0002027	regulation of heart rate	1/655	23/18284	0.568108	0.87632	0.86543	sorbs2b	1
	GO:0002285	lymphocyte activation involved in immune response	1/655	23/18284	0.568108	0.87632	0.86543	anxa1b	1
	GO:0006026	aminoglycan catabolic process	1/655	23/18284	0.568108	0.87632	0.86543	chia.3	1
	GO:0006305	DNA alkylation	1/655	23/18284	0.568108	0.87632	0.86543	pou5f3	1
	GO:0006306	DNA methylation	1/655	23/18284	0.568108	0.87632	0.86543	pou5f3	1
	GO:0007631	feeding behavior	1/655	23/18284	0.568108	0.87632	0.86543	si:ch211-191i18.4	1
	GO:0009648	photoperiodism	1/655	23/18284	0.568108	0.87632	0.86543	aanat2	1
	GO:0010594	regulation of endothelial cell migration	1/655	23/18284	0.568108	0.87632	0.86543	anxa1b	1
	GO:0015669	gas transport	1/655	23/18284	0.568108	0.87632	0.86543	cygb1	1
	GO:0015909	long-chain fatty acid transport	1/655	23/18284	0.568108	0.87632	0.86543	anxa1b	1
	GO:0032945	negative regulation of mononuclear cell proliferation	1/655	23/18284	0.568108	0.87632	0.86543	hhla2a.1	1
	GO:0034332	adherens junction organization	1/655	23/18284	0.568108	0.87632	0.86543	cdh18a	1
	GO:0042476	odontogenesis	1/655	23/18284	0.568108	0.87632	0.86543	sp7	1
	GO:0042659	regulation of cell fate specification	1/655	23/18284	0.568108	0.87632	0.86543	pou5f3	1
	GO:0042743	hydrogen peroxide metabolic process	1/655	23/18284	0.568108	0.87632	0.86543	gpx1b	1
	GO:0043255	regulation of carbohydrate biosynthetic process	1/655	23/18284	0.568108	0.87632	0.86543	ppp1r3b	1
	GO:0045995	regulation of embryonic development	1/655	23/18284	0.568108	0.87632	0.86543	tenm4	1
	GO:0046928	regulation of neurotransmitter secretion	1/655	23/18284	0.568108	0.87632	0.86543	caskb	1
	GO:0048754	branching morphogenesis of an epithelial tube	1/655	23/18284	0.568108	0.87632	0.86543	unc5b	1
	GO:0050672	negative regulation of lymphocyte proliferation	1/655	23/18284	0.568108	0.87632	0.86543	hhla2a.1	1
	GO:0051294	establishment of spindle orientation	1/655	23/18284	0.568108	0.87632	0.86543	numa1	1
	GO:0060415	muscle tissue morphogenesis	1/655	23/18284	0.568108	0.87632	0.86543	myo5b	1
	GO:0061386	closure of optic fissure	1/655	23/18284	0.568108	0.87632	0.86543	vax1	1
	GO:0070664	negative regulation of leukocyte proliferation	1/655	23/18284	0.568108	0.87632	0.86543	hhla2a.1	1
	GO:0072332	intrinsic apoptotic signaling pathway by p53 class mediator	1/655	23/18284	0.568108	0.87632	0.86543	vax1	1
	GO:0099054	presynapse assembly	1/655	23/18284	0.568108	0.87632	0.86543	slitrk3a	1
	GO:0099172	presynapse organization	1/655	23/18284	0.568108	0.87632	0.86543	slitrk3a	1
	GO:1901989	positive regulation of cell cycle phase transition	1/655	23/18284	0.568108	0.87632	0.86543	anxa1b	1
	GO:0060562	epithelial tube morphogenesis	9/655	256/18284	0.570454	0.878208	0.867295	pkp2/nphp3/ep300a/unc5b/igfbp3/krit1/sox9b/dlx6a/msx1a	9
	GO:0002685	regulation of leukocyte migration	2/655	53/18284	0.570894	0.878208	0.867295	gnb1b/anxa1b	2
	GO:0048840	otolith development	2/655	53/18284	0.570894	0.878208	0.867295	ptena/otomp	2
	GO:1901880	negative regulation of protein depolymerization	2/655	53/18284	0.570894	0.878208	0.867295	sptbn5/camsap2b	2
	GO:0005975	carbohydrate metabolic process	13/655	371/18284	0.572395	0.878784	0.867864	ovgp1/si:dkey-224e22.2/ptena/si:ch211-282j22.3/ugp2a/gba3/dcxr/chia.3/mdh1aa/xylb/gbgt1l4/aldocb/ppp1r3b	13
	GO:0008064	regulation of actin polymerization or depolymerization	4/655	112/18284	0.573117	0.878784	0.867864	si:ch211-203d1.3/cyfip2/sptbn5/fam49bb	4
	GO:0030832	regulation of actin filament length	4/655	112/18284	0.573117	0.878784	0.867864	si:ch211-203d1.3/cyfip2/sptbn5/fam49bb	4
	GO:0098739	import across plasma membrane	4/655	112/18284	0.573117	0.878784	0.867864	slc1a2b/slc1a3a/atp1a1a.5/atp1a1a.3	4
	GO:1901293	nucleoside phosphate biosynthetic process	7/655	199/18284	0.573222	0.878784	0.867864	npr2/ak5/papss2a/acss2l/adcy1a/nmnat1/uck1	7
	GO:0097190	apoptotic signaling pathway	5/655	142/18284	0.578774	0.87948	0.868551	zgc:153993/bnip4/faima/hic1/vax1	5
	GO:0010638	positive regulation of organelle organization	4/655	113/18284	0.580177	0.87948	0.868551	fyco1b/mief2/zgc:103755/anxa1b	4
	GO:0033059	cellular pigmentation	2/655	54/18284	0.581113	0.87948	0.868551	arl6/ift27	2
	GO:0033673	negative regulation of kinase activity	2/655	54/18284	0.581113	0.87948	0.868551	prkar1ab/spry2	2
	GO:0003018	vascular process in circulatory system	3/655	84/18284	0.583491	0.87948	0.868551	trpm4b.1/urp2/tjp2b	3
	GO:0000768	syncytium formation by plasma membrane fusion	1/655	24/18284	0.583599	0.87948	0.868551	jam3b	1
	GO:0001878	response to yeast	1/655	24/18284	0.583599	0.87948	0.868551	mogat2	1
	GO:0006893	Golgi to plasma membrane transport	1/655	24/18284	0.583599	0.87948	0.868551	exoc8	1
	GO:0006949	syncytium formation	1/655	24/18284	0.583599	0.87948	0.868551	jam3b	1
	GO:0007007	inner mitochondrial membrane organization	1/655	24/18284	0.583599	0.87948	0.868551	apoob	1
	GO:0007286	spermatid development	1/655	24/18284	0.583599	0.87948	0.868551	ropn1l	1
	GO:0009065	glutamine family amino acid catabolic process	1/655	24/18284	0.583599	0.87948	0.868551	ddah2	1
	GO:0009220	pyrimidine ribonucleotide biosynthetic process	1/655	24/18284	0.583599	0.87948	0.868551	uck1	1
	GO:0009225	nucleotide-sugar metabolic process	1/655	24/18284	0.583599	0.87948	0.868551	ugp2a	1
	GO:0010976	positive regulation of neuron projection development	1/655	24/18284	0.583599	0.87948	0.868551	tenm4	1
	GO:0017121	plasma membrane phospholipid scrambling	1/655	24/18284	0.583599	0.87948	0.868551	xkr8.1	1
	GO:0031100	animal organ regeneration	1/655	24/18284	0.583599	0.87948	0.868551	fhl1b	1
	GO:0036297	interstrand cross-link repair	1/655	24/18284	0.583599	0.87948	0.868551	faap24	1
	GO:0038061	NIK/NF-kappaB signaling	1/655	24/18284	0.583599	0.87948	0.868551	relb	1
	GO:0045143	homologous chromosome segregation	1/655	24/18284	0.583599	0.87948	0.868551	sycp1	1
	GO:0048644	muscle organ morphogenesis	1/655	24/18284	0.583599	0.87948	0.868551	myo5b	1
	GO:0061035	regulation of cartilage development	1/655	24/18284	0.583599	0.87948	0.868551	sox9b	1
	GO:0097194	execution phase of apoptosis	1/655	24/18284	0.583599	0.87948	0.868551	xkr8.1	1
	GO:0140253	cell-cell fusion	1/655	24/18284	0.583599	0.87948	0.868551	jam3b	1
	GO:2000045	regulation of G1/S transition of mitotic cell cycle	1/655	24/18284	0.583599	0.87948	0.868551	anxa1b	1
	GO:0007517	muscle organ development	7/655	201/18284	0.583843	0.87948	0.868551	myo5b/marcksa/prmt5/lamb2/postnb/ttn.2/pbx2	7
	GO:0050804	modulation of chemical synaptic transmission	5/655	143/18284	0.585033	0.879811	0.868878	neto1l/caskb/rims3/grid1b/ngfa	5
	GO:0099177	regulation of trans-synaptic signaling	5/655	143/18284	0.585033	0.879811	0.868878	neto1l/caskb/rims3/grid1b/ngfa	5
	GO:1901698	response to nitrogen compound	10/655	288/18284	0.585236	0.879811	0.868878	tyk2/nod2/capn10/si:ch211-282j22.3/dnajb9b/sesn1/slc2a12/anxa1b/glra1/lpl	10
	GO:0006090	pyruvate metabolic process	2/655	55/18284	0.591152	0.881392	0.870439	me1/aldocb	2
	GO:0006352	DNA-templated transcription, initiation	2/655	55/18284	0.591152	0.881392	0.870439	taf4a/tfam	2
	GO:0016079	synaptic vesicle exocytosis	2/655	55/18284	0.591152	0.881392	0.870439	napbb/rims3	2
	GO:0055088	lipid homeostasis	2/655	55/18284	0.591152	0.881392	0.870439	si:dkey-10f21.4/ormdl3	2
	GO:0061982	meiosis I cell cycle process	2/655	55/18284	0.591152	0.881392	0.870439	spo11/sycp1	2
	GO:0001817	regulation of cytokine production	3/655	85/18284	0.591557	0.881392	0.870439	trpm4b.1/sulf2a/anxa1b	3
	GO:0031346	positive regulation of cell projection organization	3/655	85/18284	0.591557	0.881392	0.870439	tiam1b/ngfa/tenm4	3
	GO:0002687	positive regulation of leukocyte migration	1/655	25/18284	0.598536	0.881392	0.870439	gnb1b	1
	GO:0003140	determination of left/right asymmetry in lateral mesoderm	1/655	25/18284	0.598536	0.881392	0.870439	ndr1	1
	GO:0007019	microtubule depolymerization	1/655	25/18284	0.598536	0.881392	0.870439	camsap2b	1
	GO:0007157	heterophilic cell-cell adhesion via plasma membrane cell adhesion molecules	1/655	25/18284	0.598536	0.881392	0.870439	tenm4	1
	GO:0009218	pyrimidine ribonucleotide metabolic process	1/655	25/18284	0.598536	0.881392	0.870439	uck1	1
	GO:0014046	dopamine secretion	1/655	25/18284	0.598536	0.881392	0.870439	syt9b	1
	GO:0014059	regulation of dopamine secretion	1/655	25/18284	0.598536	0.881392	0.870439	syt9b	1
	GO:0016574	histone ubiquitination	1/655	25/18284	0.598536	0.881392	0.870439	ube2b	1
	GO:0031279	regulation of cyclase activity	1/655	25/18284	0.598536	0.881392	0.870439	adgrv1	1
	GO:0043652	engulfment of apoptotic cell	1/655	25/18284	0.598536	0.881392	0.870439	xkr8.1	1
	GO:0048515	spermatid differentiation	1/655	25/18284	0.598536	0.881392	0.870439	ropn1l	1
	GO:0051339	regulation of lyase activity	1/655	25/18284	0.598536	0.881392	0.870439	adgrv1	1
	GO:0072114	pronephros morphogenesis	1/655	25/18284	0.598536	0.881392	0.870439	camk2g2	1
	GO:0072348	sulfur compound transport	1/655	25/18284	0.598536	0.881392	0.870439	slc25a19	1
	GO:0097352	autophagosome maturation	1/655	25/18284	0.598536	0.881392	0.870439	fyco1b	1
	GO:0098930	axonal transport	1/655	25/18284	0.598536	0.881392	0.870439	mapk8ip3	1
	GO:1901568	fatty acid derivative metabolic process	1/655	25/18284	0.598536	0.881392	0.870439	hmgcll1	1
	GO:1903532	positive regulation of secretion by cell	1/655	25/18284	0.598536	0.881392	0.870439	cacna1g	1
	GO:0060485	mesenchyme development	8/655	233/18284	0.598738	0.881392	0.870439	ndr1/sema4ga/radil/sema5a/sema3c/sox9b/pparda/ek1	8
	GO:0021510	spinal cord development	3/655	86/18284	0.599522	0.881392	0.870439	sulf2a/olig2/neurog1	3
	GO:0051249	regulation of lymphocyte activation	4/655	116/18284	0.600952	0.881392	0.870439	si:ch211-180a12.2/hhla2a.1/fam49bb/anxa1b	4
	GO:0048762	mesenchymal cell differentiation	6/655	175/18284	0.600996	0.881392	0.870439	sema4ga/radil/sema5a/sema3c/pparda/ek1	6
	GO:0009583	detection of light stimulus	2/655	56/18284	0.601011	0.881392	0.870439	rgrb/exorh	2
	GO:0021517	ventral spinal cord development	2/655	56/18284	0.601011	0.881392	0.870439	sulf2a/olig2	2
	GO:0022408	negative regulation of cell-cell adhesion	2/655	56/18284	0.601011	0.881392	0.870439	hhla2a.1/anxa1b	2
	GO:0034637	cellular carbohydrate biosynthetic process	2/655	56/18284	0.601011	0.881392	0.870439	ugp2a/ppp1r3b	2
	GO:0072009	nephron epithelium development	2/655	56/18284	0.601011	0.881392	0.870439	iqgap2/etv5a	2
	GO:0045893	positive regulation of transcription, DNA-templated	16/655	465/18284	0.601816	0.881392	0.870439	yaf2/ep300a/bicral/ppargc1b/trim13/arnt/gsx1/gata2b/srfb/ftr67/adcyap1b/meis1a/pparda/tefa/pou5f3/neurog1	16
	GO:1902680	positive regulation of RNA biosynthetic process	16/655	465/18284	0.601816	0.881392	0.870439	yaf2/ep300a/bicral/ppargc1b/trim13/arnt/gsx1/gata2b/srfb/ftr67/adcyap1b/meis1a/pparda/tefa/pou5f3/neurog1	16
	GO:1903508	positive regulation of nucleic acid-templated transcription	16/655	465/18284	0.601816	0.881392	0.870439	yaf2/ep300a/bicral/ppargc1b/trim13/arnt/gsx1/gata2b/srfb/ftr67/adcyap1b/meis1a/pparda/tefa/pou5f3/neurog1	16
	GO:0048562	embryonic organ morphogenesis	15/655	437/18284	0.604578	0.881392	0.870439	pkp2/edaradd/fras1/nphp3/ep300a/kras/prdm5/igfbp3/fzd6/vax1/znf503/epha4a/sox9b/msx1a/hoxd9a	15
	GO:0030162	regulation of proteolysis	7/655	205/18284	0.60469	0.881392	0.870439	zgc:171446/cyfip2/si:dkey-46g23.2/si:ch211-262h13.5/zgc:165453/si:dkey-46g23.5/serpini1	7
	GO:0014902	myotube differentiation	3/655	87/18284	0.607384	0.881392	0.870439	jam3b/prmt5/pbx2	3
	GO:0030510	regulation of BMP signaling pathway	3/655	87/18284	0.607384	0.881392	0.870439	bmp16/sost/igfbp3	3
	GO:0030004	cellular monovalent inorganic cation homeostasis	2/655	57/18284	0.610689	0.881392	0.870439	atp1a1a.5/atp1a1a.3	2
	GO:1903008	organelle disassembly	2/655	57/18284	0.610689	0.881392	0.870439	spata18/mtif3	2
	GO:0007156	homophilic cell adhesion via plasma membrane adhesion molecules	6/655	177/18284	0.612061	0.881392	0.870439	zgc:165604/cdh18a/robo4/sdk1b/cdh4/tenm4	6
	GO:0010941	regulation of cell death	17/655	497/18284	0.612699	0.881392	0.870439	cntf/traf1/si:dkey-29h14.10/si:ch211-108d22.2/ogg1/nod2/zgc:153993/yaf2/zgc:158343/bnip4/epas1b/mtdhb/faima/vax1/anxa1b/pim2/ngfa	17
	GO:0001649	osteoblast differentiation	1/655	26/18284	0.612938	0.881392	0.870439	sp7	1
	GO:0002072	optic cup morphogenesis involved in camera-type eye development	1/655	26/18284	0.612938	0.881392	0.870439	vax1	1
	GO:0006284	base-excision repair	1/655	26/18284	0.612938	0.881392	0.870439	ogg1	1
	GO:0006383	transcription by RNA polymerase III	1/655	26/18284	0.612938	0.881392	0.870439	zgc:171971	1
	GO:0006446	regulation of translational initiation	1/655	26/18284	0.612938	0.881392	0.870439	mif4gda	1
	GO:0010453	regulation of cell fate commitment	1/655	26/18284	0.612938	0.881392	0.870439	pou5f3	1
	GO:0021955	central nervous system neuron axonogenesis	1/655	26/18284	0.612938	0.881392	0.870439	emx3	1
	GO:0032392	DNA geometric change	1/655	26/18284	0.612938	0.881392	0.870439	anxa1b	1
	GO:0032508	DNA duplex unwinding	1/655	26/18284	0.612938	0.881392	0.870439	anxa1b	1
	GO:0035384	thioester biosynthetic process	1/655	26/18284	0.612938	0.881392	0.870439	acss2l	1
	GO:0040001	establishment of mitotic spindle localization	1/655	26/18284	0.612938	0.881392	0.870439	numa1	1
	GO:0043467	regulation of generation of precursor metabolites and energy	1/655	26/18284	0.612938	0.881392	0.870439	ppp1r3b	1
	GO:0046631	alpha-beta T cell activation	1/655	26/18284	0.612938	0.881392	0.870439	anxa1b	1
	GO:0046785	microtubule polymerization	1/655	26/18284	0.612938	0.881392	0.870439	zgc:103755	1
	GO:0046847	filopodium assembly	1/655	26/18284	0.612938	0.881392	0.870439	robo4	1
	GO:0051588	regulation of neurotransmitter transport	1/655	26/18284	0.612938	0.881392	0.870439	caskb	1
	GO:0061138	morphogenesis of a branching epithelium	1/655	26/18284	0.612938	0.881392	0.870439	unc5b	1
	GO:0071616	acyl-CoA biosynthetic process	1/655	26/18284	0.612938	0.881392	0.870439	acss2l	1
	GO:0072015	glomerular visceral epithelial cell development	1/655	26/18284	0.612938	0.881392	0.870439	iqgap2	1
	GO:0072080	nephron tubule development	1/655	26/18284	0.612938	0.881392	0.870439	etv5a	1
	GO:0072310	glomerular epithelial cell development	1/655	26/18284	0.612938	0.881392	0.870439	iqgap2	1
	GO:1902806	regulation of cell cycle G1/S phase transition	1/655	26/18284	0.612938	0.881392	0.870439	anxa1b	1
	GO:1903432	regulation of TORC1 signaling	1/655	26/18284	0.612938	0.881392	0.870439	sesn1	1
	GO:0090407	organophosphate biosynthetic process	13/655	382/18284	0.614814	0.88233	0.871366	npr2/ak5/pip5k1ca/pdxka/papss2a/pigu/acss2l/ptdss1b/adcy1a/nmnat1/uck1/pigk/pemt	13
	GO:0002460	adaptive immune response based on somatic recombination of immune receptors built from immunoglobulin superfamily domains	3/655	88/18284	0.615142	0.88233	0.871366	trpm4b.1/si:ch211-180a12.2/anxa1b	3
	GO:0072006	nephron development	3/655	88/18284	0.615142	0.88233	0.871366	iqgap2/sulf2a/etv5a	3
	GO:1902903	regulation of supramolecular fiber organization	6/655	178/18284	0.617529	0.88233	0.871366	si:ch211-203d1.3/cyfip2/sptbn5/camsap2b/zgc:103755/fam49bb	6
	GO:0009267	cellular response to starvation	2/655	58/18284	0.620187	0.88233	0.871366	prkag3a/sesn1	2
	GO:0030837	negative regulation of actin filament polymerization	2/655	58/18284	0.620187	0.88233	0.871366	si:ch211-203d1.3/sptbn5	2
	GO:0032272	negative regulation of protein polymerization	2/655	58/18284	0.620187	0.88233	0.871366	si:ch211-203d1.3/sptbn5	2
	GO:0051348	negative regulation of transferase activity	2/655	58/18284	0.620187	0.88233	0.871366	prkar1ab/spry2	2
	GO:0061157	mRNA destabilization	2/655	58/18284	0.620187	0.88233	0.871366	rc3h2/mov10b.1	2
	GO:0043066	negative regulation of apoptotic process	9/655	267/18284	0.621016	0.88233	0.871366	cntf/ogg1/yaf2/zgc:158343/mtdhb/faima/vax1/pim2/ngfa	9
	GO:0001708	cell fate specification	4/655	119/18284	0.621095	0.88233	0.871366	dusp4/olig2/pou5f3/ihhb	4
	GO:0035725	sodium ion transmembrane transport	4/655	119/18284	0.621095	0.88233	0.871366	slc6a16a/asic1c/atp1a1a.5/atp1a1a.3	4
	GO:0045892	negative regulation of transcription, DNA-templated	12/655	355/18284	0.622648	0.88233	0.871366	cbx7b/brms1/cbx3a/ripply3/l3mbtl2/erfl3/gata2b/hic1/prdm5/znf503/sox9b/pparda	12
	GO:0060027	convergent extension involved in gastrulation	3/655	89/18284	0.622797	0.88233	0.871366	porcn/lpp/swap70b	3
	GO:0048839	inner ear development	6/655	179/18284	0.622953	0.88233	0.871366	ptena/otomp/esrrga/igfbp3/sox9b/msx1a	6
	GO:1902679	negative regulation of RNA biosynthetic process	12/655	356/18284	0.626513	0.88233	0.871366	cbx7b/brms1/cbx3a/ripply3/l3mbtl2/erfl3/gata2b/hic1/prdm5/znf503/sox9b/pparda	12
	GO:1903507	negative regulation of nucleic acid-templated transcription	12/655	356/18284	0.626513	0.88233	0.871366	cbx7b/brms1/cbx3a/ripply3/l3mbtl2/erfl3/gata2b/hic1/prdm5/znf503/sox9b/pparda	12
	GO:0001738	morphogenesis of a polarized epithelium	1/655	27/18284	0.626823	0.88233	0.871366	nphp1	1
	GO:0007586	digestion	1/655	27/18284	0.626823	0.88233	0.871366	myo5b	1
	GO:0010821	regulation of mitochondrion organization	1/655	27/18284	0.626823	0.88233	0.871366	mief2	1
	GO:0015872	dopamine transport	1/655	27/18284	0.626823	0.88233	0.871366	syt9b	1
	GO:0015918	sterol transport	1/655	27/18284	0.626823	0.88233	0.871366	gramd1a	1
	GO:0021854	hypothalamus development	1/655	27/18284	0.626823	0.88233	0.871366	ndr1	1
	GO:0033002	muscle cell proliferation	1/655	27/18284	0.626823	0.88233	0.871366	npr2	1
	GO:0038202	TORC1 signaling	1/655	27/18284	0.626823	0.88233	0.871366	sesn1	1
	GO:0048920	posterior lateral line neuromast primordium migration	1/655	27/18284	0.626823	0.88233	0.871366	gnb1b	1
	GO:0050432	catecholamine secretion	1/655	27/18284	0.626823	0.88233	0.871366	syt9b	1
	GO:0050433	regulation of catecholamine secretion	1/655	27/18284	0.626823	0.88233	0.871366	syt9b	1
	GO:0061326	renal tubule development	1/655	27/18284	0.626823	0.88233	0.871366	etv5a	1
	GO:0009896	positive regulation of catabolic process	5/655	150/18284	0.627389	0.88233	0.871366	fyco1b/rc3h2/mov10b.1/sesn1/gpc3	5
	GO:0071417	cellular response to organonitrogen compound	5/655	150/18284	0.627389	0.88233	0.871366	tyk2/capn10/sesn1/slc2a12/glra1	5
	GO:0021515	cell differentiation in spinal cord	2/655	59/18284	0.629506	0.88233	0.871366	sulf2a/olig2	2
	GO:0022037	metencephalon development	2/655	59/18284	0.629506	0.88233	0.871366	mdga2a/olig2	2
	GO:0032868	response to insulin	2/655	59/18284	0.629506	0.88233	0.871366	capn10/slc2a12	2
	GO:0043242	negative regulation of protein-containing complex disassembly	2/655	59/18284	0.629506	0.88233	0.871366	sptbn5/camsap2b	2
	GO:0050779	RNA destabilization	2/655	59/18284	0.629506	0.88233	0.871366	rc3h2/mov10b.1	2
	GO:0030855	epithelial cell differentiation	9/655	269/18284	0.629872	0.88233	0.871366	ppp1r16b/iqgap2/tnfrsf19/tjp2b/anxa1b/etv5a/krit1/sox9b/pdx1	9
	GO:0006479	protein methylation	3/655	90/18284	0.630347	0.88233	0.871366	setd1a/prdm5/prmt5	3
	GO:0008213	protein alkylation	3/655	90/18284	0.630347	0.88233	0.871366	setd1a/prdm5/prmt5	3
	GO:0043488	regulation of mRNA stability	3/655	90/18284	0.630347	0.88233	0.871366	fastkd2/rc3h2/mov10b.1	3
	GO:1901700	response to oxygen-containing compound	12/655	357/18284	0.630357	0.88233	0.871366	tyk2/nod2/capn10/si:ch211-282j22.3/ptger4a/hhla2a.1/gpx1b/sesn1/slc2a12/anxa1b/glra1/rbp4	12
	GO:0044057	regulation of system process	5/655	151/18284	0.633223	0.88233	0.871366	trpm4b.1/neto1l/sorbs2b/shox2/tenm4	5
	GO:0043583	ear development	6/655	181/18284	0.633669	0.88233	0.871366	ptena/otomp/esrrga/igfbp3/sox9b/msx1a	6
	GO:0031327	negative regulation of cellular biosynthetic process	16/655	475/18284	0.635759	0.88233	0.871366	cbx7b/cpeb3/brms1/cbx3a/ripply3/l3mbtl2/erfl3/rc3h2/mov10b.1/ormdl3/gata2b/hic1/prdm5/znf503/sox9b/pparda	16
	GO:0019932	second-messenger-mediated signaling	3/655	91/18284	0.637792	0.88233	0.871366	enpp2/ksr2/ppp1r9a	3
	GO:0006165	nucleoside diphosphate phosphorylation	2/655	60/18284	0.638645	0.88233	0.871366	ak5/aldocb	2
	GO:0006720	isoprenoid metabolic process	2/655	60/18284	0.638645	0.88233	0.871366	lss/aldh8a1	2
	GO:0061014	positive regulation of mRNA catabolic process	2/655	60/18284	0.638645	0.88233	0.871366	rc3h2/mov10b.1	2
	GO:1901879	regulation of protein depolymerization	2/655	60/18284	0.638645	0.88233	0.871366	sptbn5/camsap2b	2
	GO:0008654	phospholipid biosynthetic process	5/655	152/18284	0.639001	0.88233	0.871366	pip5k1ca/pigu/ptdss1b/pigk/pemt	5
	GO:0014033	neural crest cell differentiation	5/655	152/18284	0.639001	0.88233	0.871366	sema4ga/radil/sema5a/sema3c/pparda	5
	GO:0055001	muscle cell development	7/655	212/18284	0.639807	0.88233	0.871366	ogg1/nrap/alpk2/prmt5/ttn.2/pbx2/ihhb	7
	GO:0000038	very long-chain fatty acid metabolic process	1/655	28/18284	0.640212	0.88233	0.871366	elovl8b	1
	GO:0000578	embryonic axis specification	1/655	28/18284	0.640212	0.88233	0.871366	ndr1	1
	GO:0002699	positive regulation of immune effector process	1/655	28/18284	0.640212	0.88233	0.871366	anxa1b	1
	GO:0006024	glycosaminoglycan biosynthetic process	1/655	28/18284	0.640212	0.88233	0.871366	glcea	1
	GO:0006879	cellular iron ion homeostasis	1/655	28/18284	0.640212	0.88233	0.871366	zgc:173594	1
	GO:0010632	regulation of epithelial cell migration	1/655	28/18284	0.640212	0.88233	0.871366	anxa1b	1
	GO:0021761	limbic system development	1/655	28/18284	0.640212	0.88233	0.871366	ndr1	1
	GO:0030149	sphingolipid catabolic process	1/655	28/18284	0.640212	0.88233	0.871366	gba3	1
	GO:0030866	cortical actin cytoskeleton organization	1/655	28/18284	0.640212	0.88233	0.871366	fmnl2b	1
	GO:0045927	positive regulation of growth	1/655	28/18284	0.640212	0.88233	0.871366	ngfa	1
	GO:0046466	membrane lipid catabolic process	1/655	28/18284	0.640212	0.88233	0.871366	gba3	1
	GO:0048010	vascular endothelial growth factor receptor signaling pathway	1/655	28/18284	0.640212	0.88233	0.871366	vhl	1
	GO:0048368	lateral mesoderm development	1/655	28/18284	0.640212	0.88233	0.871366	ndr1	1
	GO:0048883	neuromast primordium migration	1/655	28/18284	0.640212	0.88233	0.871366	gnb1b	1
	GO:0051047	positive regulation of secretion	1/655	28/18284	0.640212	0.88233	0.871366	cacna1g	1
	GO:0043069	negative regulation of programmed cell death	9/655	272/18284	0.642945	0.88233	0.871366	cntf/ogg1/yaf2/zgc:158343/mtdhb/faima/vax1/pim2/ngfa	9
	GO:0009260	ribonucleotide biosynthetic process	5/655	153/18284	0.644722	0.88233	0.871366	npr2/papss2a/acss2l/adcy1a/uck1	5
	GO:0071695	anatomical structure maturation	3/655	92/18284	0.645131	0.88233	0.871366	ropn1l/gldn/adgrb3	3
	GO:0046939	nucleotide phosphorylation	2/655	61/18284	0.647607	0.88233	0.871366	ak5/aldocb	2
	GO:0050931	pigment cell differentiation	2/655	61/18284	0.647607	0.88233	0.871366	oca2/sox9b	2
	GO:0060216	definitive hemopoiesis	2/655	61/18284	0.647607	0.88233	0.871366	gata2b/lpl	2
	GO:1990573	potassium ion import across plasma membrane	2/655	61/18284	0.647607	0.88233	0.871366	atp1a1a.5/atp1a1a.3	2
	GO:0009890	negative regulation of biosynthetic process	16/655	479/18284	0.648932	0.88233	0.871366	cbx7b/cpeb3/brms1/cbx3a/ripply3/l3mbtl2/erfl3/rc3h2/mov10b.1/ormdl3/gata2b/hic1/prdm5/znf503/sox9b/pparda	16
	GO:0003007	heart morphogenesis	8/655	244/18284	0.650286	0.88233	0.871366	ripply3/pkp2/myo5b/nphp3/alpk2/ep300a/krit1/pbx2	8
	GO:0070588	calcium ion transmembrane transport	5/655	154/18284	0.650386	0.88233	0.871366	cacna1g/cacna2d1a/atp2b1b/atp2b2/slc24a3	5
	GO:0090092	regulation of transmembrane receptor protein serine/threonine kinase signaling pathway	5/655	154/18284	0.650386	0.88233	0.871366	bmp16/sost/ndr1/bmp6/igfbp3	5
	GO:0006661	phosphatidylinositol biosynthetic process	3/655	93/18284	0.652365	0.88233	0.871366	pip5k1ca/pigu/pigk	3
	GO:0042472	inner ear morphogenesis	3/655	93/18284	0.652365	0.88233	0.871366	igfbp3/sox9b/msx1a	3
	GO:0052548	regulation of endopeptidase activity	3/655	93/18284	0.652365	0.88233	0.871366	cyfip2/si:ch211-262h13.5/serpini1	3
	GO:0003206	cardiac chamber morphogenesis	1/655	29/18284	0.65312	0.88233	0.871366	myo5b	1
	GO:0006221	pyrimidine nucleotide biosynthetic process	1/655	29/18284	0.65312	0.88233	0.871366	uck1	1
	GO:0007173	epidermal growth factor receptor signaling pathway	1/655	29/18284	0.65312	0.88233	0.871366	rhbdf1b	1
	GO:0009620	response to fungus	1/655	29/18284	0.65312	0.88233	0.871366	mogat2	1
	GO:0032924	activin receptor signaling pathway	1/655	29/18284	0.65312	0.88233	0.871366	ndr1	1
	GO:0032963	collagen metabolic process	1/655	29/18284	0.65312	0.88233	0.871366	mmp17a	1
	GO:0034219	carbohydrate transmembrane transport	1/655	29/18284	0.65312	0.88233	0.871366	slc2a12	1
	GO:0042558	pteridine-containing compound metabolic process	1/655	29/18284	0.65312	0.88233	0.871366	mthfd2	1
	GO:0051937	catecholamine transport	1/655	29/18284	0.65312	0.88233	0.871366	syt9b	1
	GO:0060059	embryonic retina morphogenesis in camera-type eye	1/655	29/18284	0.65312	0.88233	0.871366	pbx2	1
	GO:0060972	left/right pattern formation	1/655	29/18284	0.65312	0.88233	0.871366	nphp3	1
	GO:0071222	cellular response to lipopolysaccharide	1/655	29/18284	0.65312	0.88233	0.871366	hhla2a.1	1
	GO:0071902	positive regulation of protein serine/threonine kinase activity	1/655	29/18284	0.65312	0.88233	0.871366	pdgfab	1
	GO:0072384	organelle transport along microtubule	1/655	29/18284	0.65312	0.88233	0.871366	fyco1b	1
	GO:0045321	leukocyte activation	7/655	215/18284	0.654294	0.88233	0.871366	dicp3.3/si:ch211-180a12.2/ptena/ptger4a/hhla2a.1/fam49bb/anxa1b	7
	GO:0051345	positive regulation of hydrolase activity	7/655	215/18284	0.654294	0.88233	0.871366	tiam1b/si:dkey-191g9.5/cyfip2/si:dkey-33c9.6/tbc1d10ab/rabgap1l/adcyap1b	7
	GO:0034248	regulation of cellular amide metabolic process	6/655	185/18284	0.654555	0.88233	0.871366	cpeb3/rc3h2/mov10b.1/dph1/ormdl3/mif4gda	6
	GO:1901701	cellular response to oxygen-containing compound	8/655	245/18284	0.654779	0.88233	0.871366	tyk2/capn10/ptger4a/hhla2a.1/sesn1/slc2a12/anxa1b/glra1	8
	GO:0009953	dorsal/ventral pattern formation	5/655	155/18284	0.655993	0.88233	0.871366	ndr1/glcea/ankrd6b/spry2/pou5f3	5
	GO:0001702	gastrulation with mouth forming second	2/655	62/18284	0.656391	0.88233	0.871366	ankrd6b/pou5f3	2
	GO:0009142	nucleoside triphosphate biosynthetic process	2/655	62/18284	0.656391	0.88233	0.871366	ak5/uck1	2
	GO:0032835	glomerulus development	2/655	62/18284	0.656391	0.88233	0.871366	iqgap2/sulf2a	2
	GO:0044264	cellular polysaccharide metabolic process	2/655	62/18284	0.656391	0.88233	0.871366	ugp2a/ppp1r3b	2
	GO:0071478	cellular response to radiation	2/655	62/18284	0.656391	0.88233	0.871366	xrcc6/tefa	2
	GO:0002694	regulation of leukocyte activation	4/655	125/18284	0.659411	0.88233	0.871366	si:ch211-180a12.2/hhla2a.1/fam49bb/anxa1b	4
	GO:0098657	import into cell	4/655	125/18284	0.659411	0.88233	0.871366	slc1a2b/slc1a3a/atp1a1a.5/atp1a1a.3	4
	GO:0001816	cytokine production	3/655	94/18284	0.659492	0.88233	0.871366	trpm4b.1/sulf2a/anxa1b	3
	GO:0042471	ear morphogenesis	3/655	94/18284	0.659492	0.88233	0.871366	igfbp3/sox9b/msx1a	3
	GO:0061013	regulation of mRNA catabolic process	3/655	94/18284	0.659492	0.88233	0.871366	fastkd2/rc3h2/mov10b.1	3
	GO:0060070	canonical Wnt signaling pathway	6/655	186/18284	0.65966	0.88233	0.871366	porcn/rnf25/prdm5/fam53b/gpc3/ankrd6b	6
	GO:0045165	cell fate commitment	6/655	187/18284	0.664719	0.88233	0.871366	gata2b/dusp4/zdhhc16a/olig2/pou5f3/ihhb	6
	GO:0046649	lymphocyte activation	6/655	187/18284	0.664719	0.88233	0.871366	dicp3.3/si:ch211-180a12.2/ptger4a/hhla2a.1/fam49bb/anxa1b	6
	GO:0002683	negative regulation of immune system process	2/655	63/18284	0.664999	0.88233	0.871366	hhla2a.1/anxa1b	2
	GO:0005976	polysaccharide metabolic process	2/655	63/18284	0.664999	0.88233	0.871366	ugp2a/ppp1r3b	2
	GO:0006911	phagocytosis, engulfment	2/655	63/18284	0.664999	0.88233	0.871366	xkr8.1/si:ch211-180a12.2	2
	GO:0007416	synapse assembly	2/655	63/18284	0.664999	0.88233	0.871366	slitrk3a/sdk1b	2
	GO:0022904	respiratory electron transport chain	2/655	63/18284	0.664999	0.88233	0.871366	sdhaf2/ndufs8b	2
	GO:0000460	maturation of 5.8S rRNA	1/655	30/18284	0.665567	0.88233	0.871366	eri1	1
	GO:0003009	skeletal muscle contraction	1/655	30/18284	0.665567	0.88233	0.871366	smyhc2	1
	GO:0008299	isoprenoid biosynthetic process	1/655	30/18284	0.665567	0.88233	0.871366	lss	1
	GO:0009069	serine family amino acid metabolic process	1/655	30/18284	0.665567	0.88233	0.871366	tha1	1
	GO:0009395	phospholipid catabolic process	1/655	30/18284	0.665567	0.88233	0.871366	enpp2	1
	GO:0019226	transmission of nerve impulse	1/655	30/18284	0.665567	0.88233	0.871366	cacna1g	1
	GO:0048665	neuron fate specification	1/655	30/18284	0.665567	0.88233	0.871366	olig2	1
	GO:0051952	regulation of amine transport	1/655	30/18284	0.665567	0.88233	0.871366	syt9b	1
	GO:0060914	heart formation	1/655	30/18284	0.665567	0.88233	0.871366	ripply3	1
	GO:0071219	cellular response to molecule of bacterial origin	1/655	30/18284	0.665567	0.88233	0.871366	hhla2a.1	1
	GO:0072523	purine-containing compound catabolic process	1/655	30/18284	0.665567	0.88233	0.871366	nudt3b	1
	GO:1902036	regulation of hematopoietic stem cell differentiation	1/655	30/18284	0.665567	0.88233	0.871366	tph1b	1
	GO:0031503	protein-containing complex localization	3/655	95/18284	0.666514	0.88233	0.871366	kif5ab/ift27/ift57	3
	GO:0043487	regulation of RNA stability	3/655	95/18284	0.666514	0.88233	0.871366	fastkd2/rc3h2/mov10b.1	3
	GO:0006401	RNA catabolic process	5/655	157/18284	0.667032	0.88233	0.871366	fastkd2/rc3h2/mov10b.1/pcid2/rnaseh2b	5
	GO:0046390	ribose phosphate biosynthetic process	5/655	157/18284	0.667032	0.88233	0.871366	npr2/papss2a/acss2l/adcy1a/uck1	5
	GO:0008283	cell population proliferation	14/655	426/18284	0.667552	0.88233	0.871366	npr2/ptena/pdgfab/erbb4b/kdm6bb/hhla2a.1/junba/sp7/anxa1b/etv5a/spry2/il11ra/meis1a/ihhb	14
	GO:0007610	behavior	6/655	188/18284	0.66973	0.88233	0.871366	si:ch211-191i18.4/ugp2a/fhl1b/slc1a2b/aanat2/ngfa	6
	GO:0050865	regulation of cell activation	4/655	127/18284	0.671586	0.88233	0.871366	si:ch211-180a12.2/hhla2a.1/fam49bb/anxa1b	4
	GO:0017148	negative regulation of translation	3/655	96/18284	0.673429	0.88233	0.871366	cpeb3/rc3h2/mov10b.1	3
	GO:0043065	positive regulation of apoptotic process	3/655	96/18284	0.673429	0.88233	0.871366	zgc:153993/bnip4/anxa1b	3
	GO:0072659	protein localization to plasma membrane	3/655	96/18284	0.673429	0.88233	0.871366	ehd4/pkp2/efr3ba	3
	GO:0097530	granulocyte migration	3/655	96/18284	0.673429	0.88233	0.871366	gnb1b/anxa1b/aanat2	3
	GO:0007596	blood coagulation	2/655	64/18284	0.673433	0.88233	0.871366	f13a1b/f2	2
	GO:0018022	peptidyl-lysine methylation	2/655	64/18284	0.673433	0.88233	0.871366	setd1a/prdm5	2
	GO:0031669	cellular response to nutrient levels	2/655	64/18284	0.673433	0.88233	0.871366	prkag3a/sesn1	2
	GO:0032006	regulation of TOR signaling	2/655	64/18284	0.673433	0.88233	0.871366	sesn1/ift57	2
	GO:0051607	defense response to virus	2/655	64/18284	0.673433	0.88233	0.871366	nod2/sec14l1	2
	GO:0090101	negative regulation of transmembrane receptor protein serine/threonine kinase signaling pathway	2/655	64/18284	0.673433	0.88233	0.871366	sost/igfbp3	2
	GO:0140013	meiotic nuclear division	2/655	64/18284	0.673433	0.88233	0.871366	spo11/sycp1	2
	GO:0140546	defense response to symbiont	2/655	64/18284	0.673433	0.88233	0.871366	nod2/sec14l1	2
	GO:1902600	proton transmembrane transport	2/655	64/18284	0.673433	0.88233	0.871366	atp1a1a.5/atp1a1a.3	2
	GO:0001763	morphogenesis of a branching structure	1/655	31/18284	0.677567	0.88233	0.871366	unc5b	1
	GO:0006220	pyrimidine nucleotide metabolic process	1/655	31/18284	0.677567	0.88233	0.871366	uck1	1
	GO:0015837	amine transport	1/655	31/18284	0.677567	0.88233	0.871366	syt9b	1
	GO:0021522	spinal cord motor neuron differentiation	1/655	31/18284	0.677567	0.88233	0.871366	olig2	1
	GO:0032007	negative regulation of TOR signaling	1/655	31/18284	0.677567	0.88233	0.871366	sesn1	1
	GO:0043628	ncRNA 3'-end processing	1/655	31/18284	0.677567	0.88233	0.871366	eri1	1
	GO:0046164	alcohol catabolic process	1/655	31/18284	0.677567	0.88233	0.871366	ptena	1
	GO:0061318	renal filtration cell differentiation	1/655	31/18284	0.677567	0.88233	0.871366	iqgap2	1
	GO:0072010	glomerular epithelium development	1/655	31/18284	0.677567	0.88233	0.871366	iqgap2	1
	GO:0072112	glomerular visceral epithelial cell differentiation	1/655	31/18284	0.677567	0.88233	0.871366	iqgap2	1
	GO:0072311	glomerular epithelial cell differentiation	1/655	31/18284	0.677567	0.88233	0.871366	iqgap2	1
	GO:0072528	pyrimidine-containing compound biosynthetic process	1/655	31/18284	0.677567	0.88233	0.871366	uck1	1
	GO:1902414	protein localization to cell junction	1/655	31/18284	0.677567	0.88233	0.871366	tjp2b	1
	GO:0043068	positive regulation of programmed cell death	3/655	97/18284	0.680239	0.88233	0.871366	zgc:153993/bnip4/anxa1b	3
	GO:0051050	positive regulation of transport	3/655	97/18284	0.680239	0.88233	0.871366	cacna1g/gpc3/anxa1b	3
	GO:1903522	regulation of blood circulation	3/655	97/18284	0.680239	0.88233	0.871366	trpm4b.1/sorbs2b/shox2	3
	GO:0006400	tRNA modification	2/655	65/18284	0.681694	0.88233	0.871366	osgep/osgepl1	2
	GO:0007599	hemostasis	2/655	65/18284	0.681694	0.88233	0.871366	f13a1b/f2	2
	GO:0090090	negative regulation of canonical Wnt signaling pathway	2/655	65/18284	0.681694	0.88233	0.871366	gpc3/ankrd6b	2
	GO:2001233	regulation of apoptotic signaling pathway	2/655	65/18284	0.681694	0.88233	0.871366	faima/vax1	2
	GO:0051258	protein polymerization	5/655	160/18284	0.683152	0.88233	0.871366	si:ch211-203d1.3/cyfip2/sptbn5/zgc:103755/fam49bb	5
	GO:0030041	actin filament polymerization	4/655	129/18284	0.683457	0.88233	0.871366	si:ch211-203d1.3/cyfip2/sptbn5/fam49bb	4
	GO:0010942	positive regulation of cell death	3/655	98/18284	0.686942	0.88233	0.871366	zgc:153993/bnip4/anxa1b	3
	GO:0006368	transcription elongation from RNA polymerase II promoter	1/655	32/18284	0.689137	0.88233	0.871366	pcid2	1
	GO:0006493	protein O-linked glycosylation	1/655	32/18284	0.689137	0.88233	0.871366	gxylt1b	1
	GO:0006939	smooth muscle contraction	1/655	32/18284	0.689137	0.88233	0.871366	sulf2a	1
	GO:0009636	response to toxic substance	1/655	32/18284	0.689137	0.88233	0.871366	arnt	1
	GO:0010906	regulation of glucose metabolic process	1/655	32/18284	0.689137	0.88233	0.871366	ppp1r3b	1
	GO:0016126	sterol biosynthetic process	1/655	32/18284	0.689137	0.88233	0.871366	lss	1
	GO:0046148	pigment biosynthetic process	1/655	32/18284	0.689137	0.88233	0.871366	oca2	1
	GO:0046856	phosphatidylinositol dephosphorylation	1/655	32/18284	0.689137	0.88233	0.871366	ptena	1
	GO:0051262	protein tetramerization	1/655	32/18284	0.689137	0.88233	0.871366	tdo2a	1
	GO:0051293	establishment of spindle localization	1/655	32/18284	0.689137	0.88233	0.871366	numa1	1
	GO:0051653	spindle localization	1/655	32/18284	0.689137	0.88233	0.871366	numa1	1
	GO:0071216	cellular response to biotic stimulus	1/655	32/18284	0.689137	0.88233	0.871366	hhla2a.1	1
	GO:1902105	regulation of leukocyte differentiation	1/655	32/18284	0.689137	0.88233	0.871366	anxa1b	1
	GO:2001242	regulation of intrinsic apoptotic signaling pathway	1/655	32/18284	0.689137	0.88233	0.871366	vax1	1
	GO:0031331	positive regulation of cellular catabolic process	4/655	130/18284	0.689278	0.88233	0.871366	fyco1b/rc3h2/mov10b.1/sesn1	4
	GO:0051656	establishment of organelle localization	6/655	192/18284	0.689295	0.88233	0.871366	fyco1b/kif5ab/numa1/myo5b/arl6/ift27	6
	GO:0031333	negative regulation of protein-containing complex assembly	2/655	66/18284	0.689782	0.88233	0.871366	si:ch211-203d1.3/sptbn5	2
	GO:0031668	cellular response to extracellular stimulus	2/655	66/18284	0.689782	0.88233	0.871366	prkag3a/sesn1	2
	GO:0048916	posterior lateral line development	2/655	66/18284	0.689782	0.88233	0.871366	tnfrsf19/gnb1b	2
	GO:0006974	cellular response to DNA damage stimulus	14/655	433/18284	0.690697	0.88233	0.871366	prdm2a/vhl/ogg1/zgc:153993/faap24/lig1/rad52/spata18/ube2b/hic1/spo11/sycp1/zdhhc16a/xrcc6	14
	GO:0002684	positive regulation of immune system process	7/655	223/18284	0.691179	0.88233	0.871366	si:ch211-180a12.2/ezh2/il10rb/hhla2a.1/gnb1b/fam49bb/anxa1b	7
	GO:0010558	negative regulation of macromolecule biosynthetic process	15/655	463/18284	0.691803	0.88233	0.871366	cbx7b/cpeb3/brms1/cbx3a/ripply3/l3mbtl2/erfl3/rc3h2/mov10b.1/gata2b/hic1/prdm5/znf503/sox9b/pparda	15
	GO:0008285	negative regulation of cell population proliferation	3/655	99/18284	0.69354	0.88233	0.871366	ptena/hhla2a.1/etv5a	3
	GO:0003006	developmental process involved in reproduction	5/655	162/18284	0.693603	0.88233	0.871366	ropn1l/zp3.2/dazap1/theg/spata6	5
	GO:1901699	cellular response to nitrogen compound	5/655	162/18284	0.693603	0.88233	0.871366	tyk2/capn10/sesn1/slc2a12/glra1	5
	GO:0009165	nucleotide biosynthetic process	6/655	193/18284	0.694065	0.88233	0.871366	npr2/papss2a/acss2l/adcy1a/nmnat1/uck1	6
	GO:0022411	cellular component disassembly	6/655	193/18284	0.694065	0.88233	0.871366	fyco1b/sptbn5/napbb/camsap2b/spata18/mtif3	6
	GO:0030258	lipid modification	4/655	131/18284	0.695024	0.88233	0.871366	porcn/ptena/alox5b.3/gbgt1l4	4
	GO:0016482	cytosolic transport	2/655	67/18284	0.697701	0.88233	0.871366	ptpn23b/ankrd27	2
	GO:0035150	regulation of tube size	2/655	67/18284	0.697701	0.88233	0.871366	trpm4b.1/urp2	2
	GO:0035296	regulation of tube diameter	2/655	67/18284	0.697701	0.88233	0.871366	trpm4b.1/urp2	2
	GO:0050817	coagulation	2/655	67/18284	0.697701	0.88233	0.871366	f13a1b/f2	2
	GO:0090305	nucleic acid phosphodiester bond hydrolysis	2/655	67/18284	0.697701	0.88233	0.871366	eri1/spo11	2
	GO:0097746	blood vessel diameter maintenance	2/655	67/18284	0.697701	0.88233	0.871366	trpm4b.1/urp2	2
	GO:0007276	gamete generation	5/655	163/18284	0.69874	0.88233	0.871366	ropn1l/zp3.2/dazap1/theg/spata6	5
	GO:0015980	energy derivation by oxidation of organic compounds	5/655	163/18284	0.69874	0.88233	0.871366	sdhaf2/ugp2a/ndufs8b/mdh1aa/ppp1r3b	5
	GO:0009799	specification of symmetry	10/655	316/18284	0.6996	0.88233	0.871366	enpp2/ndr1/pkp2/nphp3/ep300a/arl6/sesn1/ift57/ankrd6b/pdx1	10
	GO:0009855	determination of bilateral symmetry	10/655	316/18284	0.6996	0.88233	0.871366	enpp2/ndr1/pkp2/nphp3/ep300a/arl6/sesn1/ift57/ankrd6b/pdx1	10
	GO:0001841	neural tube formation	1/655	33/18284	0.700293	0.88233	0.871366	dlx6a	1
	GO:0002274	myeloid leukocyte activation	1/655	33/18284	0.700293	0.88233	0.871366	ptena	1
	GO:0006687	glycosphingolipid metabolic process	1/655	33/18284	0.700293	0.88233	0.871366	gba3	1
	GO:0009112	nucleobase metabolic process	1/655	33/18284	0.700293	0.88233	0.871366	urahb	1
	GO:0009166	nucleotide catabolic process	1/655	33/18284	0.700293	0.88233	0.871366	nudt3b	1
	GO:0015844	monoamine transport	1/655	33/18284	0.700293	0.88233	0.871366	syt9b	1
	GO:0031532	actin cytoskeleton reorganization	1/655	33/18284	0.700293	0.88233	0.871366	anxa1b	1
	GO:0032273	positive regulation of protein polymerization	1/655	33/18284	0.700293	0.88233	0.871366	zgc:103755	1
	GO:0050879	multicellular organismal movement	1/655	33/18284	0.700293	0.88233	0.871366	smyhc2	1
	GO:0050881	musculoskeletal movement	1/655	33/18284	0.700293	0.88233	0.871366	smyhc2	1
	GO:0002181	cytoplasmic translation	2/655	68/18284	0.705452	0.885	0.874002	cpeb3/dph1	2
	GO:0030098	lymphocyte differentiation	2/655	68/18284	0.705452	0.885	0.874002	ptger4a/anxa1b	2
	GO:0030433	ubiquitin-dependent ERAD pathway	2/655	68/18284	0.705452	0.885	0.874002	si:ch211-282j22.3/dnajb9b	2
	GO:0071496	cellular response to external stimulus	2/655	68/18284	0.705452	0.885	0.874002	prkag3a/sesn1	2
	GO:0046488	phosphatidylinositol metabolic process	4/655	133/18284	0.706286	0.885	0.874002	pip5k1ca/ptena/pigu/pigk	4
	GO:0006836	neurotransmitter transport	3/655	101/18284	0.70642	0.885	0.874002	caskb/napbb/rims3	3
	GO:0007626	locomotory behavior	3/655	101/18284	0.70642	0.885	0.874002	ugp2a/fhl1b/slc1a2b	3
	GO:0009060	aerobic respiration	3/655	101/18284	0.70642	0.885	0.874002	sdhaf2/ndufs8b/mdh1aa	3
	GO:0007368	determination of left/right symmetry	9/655	288/18284	0.708133	0.885	0.874002	enpp2/ndr1/pkp2/nphp3/ep300a/arl6/sesn1/ift57/pdx1	9
	GO:0006091	generation of precursor metabolites and energy	7/655	227/18284	0.708641	0.885	0.874002	hmgcll1/sdhaf2/ugp2a/ndufs8b/mdh1aa/aldocb/ppp1r3b	7
	GO:0003351	epithelial cilium movement involved in extracellular fluid movement	1/655	34/18284	0.711049	0.885	0.874002	ift57	1
	GO:0006040	amino sugar metabolic process	1/655	34/18284	0.711049	0.885	0.874002	chia.3	1
	GO:0006289	nucleotide-excision repair	1/655	34/18284	0.711049	0.885	0.874002	ogg1	1
	GO:0006367	transcription initiation from RNA polymerase II promoter	1/655	34/18284	0.711049	0.885	0.874002	taf4a	1
	GO:0006406	mRNA export from nucleus	1/655	34/18284	0.711049	0.885	0.874002	pcid2	1
	GO:0006858	extracellular transport	1/655	34/18284	0.711049	0.885	0.874002	ift57	1
	GO:0006910	phagocytosis, recognition	1/655	34/18284	0.711049	0.885	0.874002	si:ch211-180a12.2	1
	GO:0048919	posterior lateral line neuromast development	1/655	34/18284	0.711049	0.885	0.874002	tnfrsf19	1
	GO:0051668	localization within membrane	9/655	289/18284	0.711941	0.885	0.874002	arl13a/ehd4/pkp2/exoc8/myo5b/efr3ba/ptpn23b/gpc1b/gpc3	9
	GO:0002011	morphogenesis of an epithelial sheet	3/655	102/18284	0.712702	0.885	0.874002	rhocb/vax1/pou5f3	3
	GO:0010927	cellular component assembly involved in morphogenesis	3/655	102/18284	0.712702	0.885	0.874002	nrap/ttn.2/tenm4	3
	GO:0021700	developmental maturation	3/655	102/18284	0.712702	0.885	0.874002	ropn1l/gldn/adgrb3	3
	GO:0022407	regulation of cell-cell adhesion	3/655	102/18284	0.712702	0.885	0.874002	hhla2a.1/fam49bb/anxa1b	3
	GO:0007422	peripheral nervous system development	2/655	69/18284	0.713037	0.885	0.874002	ngfa/neurog1	2
	GO:0014904	myotube cell development	2/655	69/18284	0.713037	0.885	0.874002	prmt5/pbx2	2
	GO:0042594	response to starvation	2/655	69/18284	0.713037	0.885	0.874002	prkag3a/sesn1	2
	GO:0048741	skeletal muscle fiber development	2/655	69/18284	0.713037	0.885	0.874002	prmt5/pbx2	2
	GO:0044087	regulation of cellular component biogenesis	9/655	290/18284	0.715718	0.887082	0.876058	si:ch211-203d1.3/slitrk3a/cyfip2/sptbn5/napbb/ormdl3/zgc:103755/fam49bb/ek1	9
	GO:0001505	regulation of neurotransmitter levels	3/655	103/18284	0.718881	0.887082	0.876058	caskb/napbb/rims3	3
	GO:0055002	striated muscle cell development	3/655	103/18284	0.718881	0.887082	0.876058	nrap/ttn.2/ihhb	3
	GO:0099003	vesicle-mediated transport in synapse	3/655	103/18284	0.718881	0.887082	0.876058	napbb/itsn2a/rims3	3
	GO:0099504	synaptic vesicle cycle	3/655	103/18284	0.718881	0.887082	0.876058	napbb/itsn2a/rims3	3
	GO:0001933	negative regulation of protein phosphorylation	2/655	70/18284	0.720457	0.887082	0.876058	prkar1ab/spry2	2
	GO:0007162	negative regulation of cell adhesion	2/655	70/18284	0.720457	0.887082	0.876058	hhla2a.1/anxa1b	2
	GO:0009141	nucleoside triphosphate metabolic process	2/655	70/18284	0.720457	0.887082	0.876058	ak5/uck1	2
	GO:0022900	electron transport chain	2/655	70/18284	0.720457	0.887082	0.876058	sdhaf2/ndufs8b	2
	GO:0010675	regulation of cellular carbohydrate metabolic process	1/655	35/18284	0.72142	0.887082	0.876058	ppp1r3b	1
	GO:0044728	DNA methylation or demethylation	1/655	35/18284	0.72142	0.887082	0.876058	pou5f3	1
	GO:0050806	positive regulation of synaptic transmission	1/655	35/18284	0.72142	0.887082	0.876058	rims3	1
	GO:0060993	kidney morphogenesis	1/655	35/18284	0.72142	0.887082	0.876058	camk2g2	1
	GO:0071103	DNA conformation change	1/655	35/18284	0.72142	0.887082	0.876058	anxa1b	1
	GO:0071346	cellular response to interferon-gamma	1/655	35/18284	0.72142	0.887082	0.876058	nod2	1
	GO:0085029	extracellular matrix assembly	1/655	35/18284	0.72142	0.887082	0.876058	lamb2	1
	GO:2000736	regulation of stem cell differentiation	1/655	35/18284	0.72142	0.887082	0.876058	tph1b	1
	GO:0006402	mRNA catabolic process	4/655	136/18284	0.722608	0.887573	0.876543	fastkd2/rc3h2/mov10b.1/pcid2	4
	GO:0007519	skeletal muscle tissue development	4/655	136/18284	0.722608	0.887573	0.876543	marcksa/prmt5/ttn.2/pbx2	4
	GO:0048609	multicellular organismal reproductive process	5/655	168/18284	0.723525	0.887728	0.876697	ropn1l/zp3.2/dazap1/theg/spata6	5
	GO:0010817	regulation of hormone levels	3/655	104/18284	0.724956	0.887728	0.876697	aldh8a1/syt9b/anxa1b	3
	GO:0031667	response to nutrient levels	3/655	104/18284	0.724956	0.887728	0.876697	si:ch211-191i18.4/prkag3a/sesn1	3
	GO:0060341	regulation of cellular localization	3/655	104/18284	0.724956	0.887728	0.876697	ift27/gpc1b/gpc3	3
	GO:0060548	negative regulation of cell death	9/655	293/18284	0.726852	0.887728	0.876697	cntf/ogg1/yaf2/zgc:158343/mtdhb/faima/vax1/pim2/ngfa	9
	GO:0019751	polyol metabolic process	2/655	71/18284	0.727715	0.887728	0.876697	ptena/nudt3b	2
	GO:0055076	transition metal ion homeostasis	2/655	71/18284	0.727715	0.887728	0.876697	zgc:173594/cutc	2
	GO:0009152	purine ribonucleotide biosynthetic process	4/655	137/18284	0.727897	0.887728	0.876697	npr2/papss2a/acss2l/adcy1a	4
	GO:0032504	multicellular organism reproduction	5/655	169/18284	0.728302	0.887728	0.876697	ropn1l/zp3.2/dazap1/theg/spata6	5
	GO:0051253	negative regulation of RNA metabolic process	12/655	385/18284	0.729144	0.887728	0.876697	cbx7b/brms1/cbx3a/ripply3/l3mbtl2/erfl3/gata2b/hic1/prdm5/znf503/sox9b/pparda	12
	GO:0008033	tRNA processing	3/655	105/18284	0.730928	0.887728	0.876697	rpp25b/osgep/osgepl1	3
	GO:2000113	negative regulation of cellular macromolecule biosynthetic process	3/655	105/18284	0.730928	0.887728	0.876697	cpeb3/rc3h2/mov10b.1	3
	GO:0001838	embryonic epithelial tube formation	1/655	36/18284	0.731419	0.887728	0.876697	dlx6a	1
	GO:0030901	midbrain development	1/655	36/18284	0.731419	0.887728	0.876697	pbx2	1
	GO:0030968	endoplasmic reticulum unfolded protein response	1/655	36/18284	0.731419	0.887728	0.876697	zgc:85858	1
	GO:0031334	positive regulation of protein-containing complex assembly	1/655	36/18284	0.731419	0.887728	0.876697	zgc:103755	1
	GO:0034341	response to interferon-gamma	1/655	36/18284	0.731419	0.887728	0.876697	nod2	1
	GO:0048546	digestive tract morphogenesis	1/655	36/18284	0.731419	0.887728	0.876697	myo5b	1
	GO:0060900	embryonic camera-type eye formation	1/655	36/18284	0.731419	0.887728	0.876697	vax1	1
	GO:0072331	signal transduction by p53 class mediator	1/655	36/18284	0.731419	0.887728	0.876697	vax1	1
	GO:1901532	regulation of hematopoietic progenitor cell differentiation	1/655	36/18284	0.731419	0.887728	0.876697	tph1b	1
	GO:2001056	positive regulation of cysteine-type endopeptidase activity	1/655	36/18284	0.731419	0.887728	0.876697	cyfip2	1
	GO:0006310	DNA recombination	5/655	170/18284	0.73302	0.889192	0.878143	lig1/rad52/spo11/sycp1/xrcc6	5
	GO:0006006	glucose metabolic process	2/655	72/18284	0.734812	0.890405	0.879341	dcxr/ppp1r3b	2
	GO:0016052	carbohydrate catabolic process	2/655	72/18284	0.734812	0.890405	0.879341	aldocb/ppp1r3b	2
	GO:0009991	response to extracellular stimulus	3/655	106/18284	0.736798	0.891919	0.880835	si:ch211-191i18.4/prkag3a/sesn1	3
	GO:0006644	phospholipid metabolic process	8/655	265/18284	0.737251	0.891919	0.880835	enpp2/pip5k1ca/ptena/pigu/ptdss1b/acp6/pigk/pemt	8
	GO:0042692	muscle cell differentiation	8/655	265/18284	0.737251	0.891919	0.880835	ogg1/nrap/jam3b/alpk2/prmt5/ttn.2/pbx2/ihhb	8
	GO:0002831	regulation of response to biotic stimulus	1/655	37/18284	0.741059	0.892085	0.880999	sec14l1	1
	GO:0006109	regulation of carbohydrate metabolic process	1/655	37/18284	0.741059	0.892085	0.880999	ppp1r3b	1
	GO:0006304	DNA modification	1/655	37/18284	0.741059	0.892085	0.880999	pou5f3	1
	GO:0006641	triglyceride metabolic process	1/655	37/18284	0.741059	0.892085	0.880999	lpl	1
	GO:0021575	hindbrain morphogenesis	1/655	37/18284	0.741059	0.892085	0.880999	neurog1	1
	GO:0033500	carbohydrate homeostasis	1/655	37/18284	0.741059	0.892085	0.880999	pdx1	1
	GO:0042593	glucose homeostasis	1/655	37/18284	0.741059	0.892085	0.880999	pdx1	1
	GO:0048645	animal organ formation	1/655	37/18284	0.741059	0.892085	0.880999	ripply3	1
	GO:0060028	convergent extension involved in axis elongation	1/655	37/18284	0.741059	0.892085	0.880999	swap70b	1
	GO:0030903	notochord development	2/655	73/18284	0.741751	0.892085	0.880999	pappa2/col4a4	2
	GO:0034728	nucleosome organization	2/655	73/18284	0.741751	0.892085	0.880999	ttn.2/pou5f3	2
	GO:0005996	monosaccharide metabolic process	3/655	107/18284	0.742565	0.892459	0.881368	dcxr/xylb/ppp1r3b	3
	GO:0051247	positive regulation of protein metabolic process	11/655	359/18284	0.743303	0.892459	0.881368	bmp16/cyfip2/ndr1/pdgfab/unc119a/crlf1b/bmp6/crlf1a/gpc3/adcyap1b/ngfa	11
	GO:0032984	protein-containing complex disassembly	4/655	140/18284	0.743311	0.892459	0.881368	fyco1b/sptbn5/napbb/camsap2b	4
	GO:0003002	regionalization	13/655	420/18284	0.743649	0.892459	0.881368	ndr1/epha3/ripply3/nphp3/rfng/glcea/ankrd6b/spry2/ptprub/krit1/epha4a/hoxd9a/pou5f3	13
	GO:0000041	transition metal ion transport	2/655	74/18284	0.748535	0.89525	0.884125	zgc:173594/otomp	2
	GO:0006119	oxidative phosphorylation	2/655	74/18284	0.748535	0.89525	0.884125	sdhaf2/ndufs8b	2
	GO:0007009	plasma membrane organization	2/655	74/18284	0.748535	0.89525	0.884125	xkr8.1/snx33	2
	GO:0007030	Golgi organization	2/655	74/18284	0.748535	0.89525	0.884125	fam174b/atp8b3	2
	GO:0000422	autophagy of mitochondrion	1/655	38/18284	0.750354	0.89525	0.884125	spata18	1
	GO:0001837	epithelial to mesenchymal transition	1/655	38/18284	0.750354	0.89525	0.884125	ek1	1
	GO:0006900	vesicle budding from membrane	1/655	38/18284	0.750354	0.89525	0.884125	chmp5a	1
	GO:0018208	peptidyl-proline modification	1/655	38/18284	0.750354	0.89525	0.884125	zgc:152670	1
	GO:0031647	regulation of protein stability	1/655	38/18284	0.750354	0.89525	0.884125	adgrv1	1
	GO:0061726	mitochondrion disassembly	1/655	38/18284	0.750354	0.89525	0.884125	spata18	1
	GO:0070555	response to interleukin-1	1/655	38/18284	0.750354	0.89525	0.884125	anxa1b	1
	GO:0006281	DNA repair	10/655	331/18284	0.752023	0.896431	0.885292	prdm2a/vhl/ogg1/faap24/lig1/rad52/ube2b/spo11/sycp1/xrcc6	10
	GO:0010506	regulation of autophagy	2/655	75/18284	0.755165	0.896431	0.885292	fyco1b/sesn1	2
	GO:0036503	ERAD pathway	2/655	75/18284	0.755165	0.896431	0.885292	si:ch211-282j22.3/dnajb9b	2
	GO:1903131	mononuclear cell differentiation	2/655	75/18284	0.755165	0.896431	0.885292	ptger4a/anxa1b	2
	GO:0006954	inflammatory response	6/655	207/18284	0.75568	0.896431	0.885292	relb/ptger4a/anxa1b/f2/ptgs1/pparda	6
	GO:0098742	cell-cell adhesion via plasma-membrane adhesion molecules	6/655	207/18284	0.75568	0.896431	0.885292	zgc:165604/cdh18a/robo4/sdk1b/cdh4/tenm4	6
	GO:2000112	regulation of cellular macromolecule biosynthetic process	6/655	207/18284	0.75568	0.896431	0.885292	cpeb3/rc3h2/mov10b.1/dph1/mif4gda/ppp1r3b	6
	GO:0048703	embryonic viscerocranium morphogenesis	3/655	110/18284	0.759266	0.896431	0.885292	edaradd/fras1/prdm5	3
	GO:0000079	regulation of cyclin-dependent protein serine/threonine kinase activity	1/655	39/18284	0.759316	0.896431	0.885292	ccng1	1
	GO:0000288	nuclear-transcribed mRNA catabolic process, deadenylation-dependent decay	1/655	39/18284	0.759316	0.896431	0.885292	rc3h2	1
	GO:0001523	retinoid metabolic process	1/655	39/18284	0.759316	0.896431	0.885292	aldh8a1	1
	GO:0006418	tRNA aminoacylation for protein translation	1/655	39/18284	0.759316	0.896431	0.885292	sars2	1
	GO:0010950	positive regulation of endopeptidase activity	1/655	39/18284	0.759316	0.896431	0.885292	cyfip2	1
	GO:0010952	positive regulation of peptidase activity	1/655	39/18284	0.759316	0.896431	0.885292	cyfip2	1
	GO:0042310	vasoconstriction	1/655	39/18284	0.759316	0.896431	0.885292	trpm4b.1	1
	GO:0050807	regulation of synapse organization	1/655	39/18284	0.759316	0.896431	0.885292	slitrk3a	1
	GO:0050871	positive regulation of B cell activation	1/655	39/18284	0.759316	0.896431	0.885292	si:ch211-180a12.2	1
	GO:0061351	neural precursor cell proliferation	1/655	39/18284	0.759316	0.896431	0.885292	ihhb	1
	GO:1903510	mucopolysaccharide metabolic process	1/655	39/18284	0.759316	0.896431	0.885292	glcea	1
	GO:1904029	regulation of cyclin-dependent protein kinase activity	1/655	39/18284	0.759316	0.896431	0.885292	ccng1	1
	GO:0006022	aminoglycan metabolic process	2/655	76/18284	0.761643	0.897765	0.886609	chia.3/glcea	2
	GO:0071621	granulocyte chemotaxis	2/655	76/18284	0.761643	0.897765	0.886609	anxa1b/aanat2	2
	GO:0090504	epiboly	2/655	76/18284	0.761643	0.897765	0.886609	rhocb/pou5f3	2
	GO:0043473	pigmentation	4/655	144/18284	0.762819	0.89868	0.887513	oca2/arl6/ift27/sox9b	4
	GO:0007188	adenylate cyclase-modulating G protein-coupled receptor signaling pathway	6/655	209/18284	0.763694	0.89924	0.888065	adgre5b.3/adgrd1/adgrb3/ptger4a/adcy1a/adcyap1b	6
	GO:0097529	myeloid leukocyte migration	3/655	111/18284	0.764635	0.899877	0.888694	gnb1b/anxa1b/aanat2	3
	GO:0006766	vitamin metabolic process	1/655	40/18284	0.767957	0.900037	0.888852	pdxka	1
	GO:0016101	diterpenoid metabolic process	1/655	40/18284	0.767957	0.900037	0.888852	aldh8a1	1
	GO:0048488	synaptic vesicle endocytosis	1/655	40/18284	0.767957	0.900037	0.888852	itsn2a	1
	GO:0070509	calcium ion import	1/655	40/18284	0.767957	0.900037	0.888852	cacna1g	1
	GO:0140238	presynaptic endocytosis	1/655	40/18284	0.767957	0.900037	0.888852	itsn2a	1
	GO:1901616	organic hydroxy compound catabolic process	1/655	40/18284	0.767957	0.900037	0.888852	ptena	1
	GO:0031929	TOR signaling	2/655	77/18284	0.767973	0.900037	0.888852	sesn1/ift57	2
	GO:0042326	negative regulation of phosphorylation	2/655	77/18284	0.767973	0.900037	0.888852	prkar1ab/spry2	2
	GO:0006417	regulation of translation	5/655	178/18284	0.768625	0.900332	0.889144	cpeb3/rc3h2/mov10b.1/dph1/mif4gda	5
	GO:0030099	myeloid cell differentiation	6/655	211/18284	0.771512	0.903243	0.892019	ptena/vhl/slc25a38a/kdm6bb/hdac9b/cicb	6
	GO:0000956	nuclear-transcribed mRNA catabolic process	2/655	78/18284	0.774155	0.905475	0.894223	rc3h2/pcid2	2
	GO:0032270	positive regulation of cellular protein metabolic process	10/655	338/18284	0.774223	0.905475	0.894223	bmp16/cyfip2/ndr1/pdgfab/unc119a/crlf1b/bmp6/crlf1a/adcyap1b/ngfa	10
	GO:0006023	aminoglycan biosynthetic process	1/655	41/18284	0.776287	0.905522	0.894269	glcea	1
	GO:0009156	ribonucleoside monophosphate biosynthetic process	1/655	41/18284	0.776287	0.905522	0.894269	uck1	1
	GO:0045214	sarcomere organization	1/655	41/18284	0.776287	0.905522	0.894269	ttn.2	1
	GO:0097120	receptor localization to synapse	1/655	41/18284	0.776287	0.905522	0.894269	kif5ab	1
	GO:0006164	purine nucleotide biosynthetic process	4/655	147/18284	0.776679	0.905522	0.894269	npr2/papss2a/acss2l/adcy1a	4
	GO:0008154	actin polymerization or depolymerization	4/655	147/18284	0.776679	0.905522	0.894269	si:ch211-203d1.3/cyfip2/sptbn5/fam49bb	4
	GO:0033043	regulation of organelle organization	14/655	463/18284	0.778605	0.906799	0.89553	si:ch211-203d1.3/fyco1b/cyfip2/mief2/sptbn5/iqgap2/camsap2b/rnd1b/zgc:103755/rhocb/mapre3b/fam49bb/anxa1b/ek1	14
	GO:0002250	adaptive immune response	3/655	114/18284	0.780159	0.906799	0.89553	trpm4b.1/si:ch211-180a12.2/anxa1b	3
	GO:0048882	lateral line development	3/655	114/18284	0.780159	0.906799	0.89553	tnfrsf19/gnb1b/neurog1	3
	GO:0007218	neuropeptide signaling pathway	2/655	79/18284	0.780194	0.906799	0.89553	adcyap1b/glra1	2
	GO:0048884	neuromast development	2/655	79/18284	0.780194	0.906799	0.89553	tnfrsf19/neurog1	2
	GO:1903046	meiotic cell cycle process	2/655	79/18284	0.780194	0.906799	0.89553	spo11/sycp1	2
	GO:0006816	calcium ion transport	5/655	181/18284	0.781009	0.907278	0.896003	cacna1g/cacna2d1a/atp2b1b/atp2b2/slc24a3	5
	GO:0006096	glycolytic process	1/655	42/18284	0.78432	0.907841	0.89656	aldocb	1
	GO:0006354	DNA-templated transcription, elongation	1/655	42/18284	0.78432	0.907841	0.89656	pcid2	1
	GO:0030336	negative regulation of cell migration	1/655	42/18284	0.78432	0.907841	0.89656	tnfrsf19	1
	GO:0030917	midbrain-hindbrain boundary development	1/655	42/18284	0.78432	0.907841	0.89656	pou5f3	1
	GO:0039019	pronephric nephron development	1/655	42/18284	0.78432	0.907841	0.89656	etv5a	1
	GO:0043039	tRNA aminoacylation	1/655	42/18284	0.78432	0.907841	0.89656	sars2	1
	GO:0072666	establishment of protein localization to vacuole	1/655	42/18284	0.78432	0.907841	0.89656	ptpn23b	1
	GO:0071824	protein-DNA complex subunit organization	3/655	115/18284	0.785143	0.908327	0.897039	rad52/ttn.2/pou5f3	3
	GO:0048066	developmental pigmentation	2/655	80/18284	0.78609	0.908488	0.897198	oca2/sox9b	2
	GO:0050878	regulation of body fluid levels	2/655	80/18284	0.78609	0.908488	0.897198	f13a1b/f2	2
	GO:0050900	leukocyte migration	4/655	150/18284	0.789893	0.910712	0.899395	itga6l/gnb1b/anxa1b/aanat2	4
	GO:0008202	steroid metabolic process	3/655	116/18284	0.790033	0.910712	0.899395	lss/hsd3b2/hsd3b7	3
	GO:0006757	ATP generation from ADP	1/655	43/18284	0.792064	0.910712	0.899395	aldocb	1
	GO:0042440	pigment metabolic process	1/655	43/18284	0.792064	0.910712	0.899395	oca2	1
	GO:0043038	amino acid activation	1/655	43/18284	0.792064	0.910712	0.899395	sars2	1
	GO:0045132	meiotic chromosome segregation	1/655	43/18284	0.792064	0.910712	0.899395	sycp1	1
	GO:0050864	regulation of B cell activation	1/655	43/18284	0.792064	0.910712	0.899395	si:ch211-180a12.2	1
	GO:0051271	negative regulation of cellular component movement	1/655	43/18284	0.792064	0.910712	0.899395	tnfrsf19	1
	GO:0051693	actin filament capping	1/655	43/18284	0.792064	0.910712	0.899395	sptbn5	1
	GO:2000146	negative regulation of cell motility	1/655	43/18284	0.792064	0.910712	0.899395	tnfrsf19	1
	GO:0043543	protein acylation	3/655	117/18284	0.79483	0.913425	0.902075	porcn/ep300a/zdhhc16a	3
	GO:0002449	lymphocyte mediated immunity	2/655	82/18284	0.797467	0.915987	0.904604	trpm4b.1/si:ch211-180a12.2	2
	GO:0006730	one-carbon metabolic process	1/655	44/18284	0.799531	0.916025	0.904642	mthfd2	1
	GO:0009124	nucleoside monophosphate biosynthetic process	1/655	44/18284	0.799531	0.916025	0.904642	uck1	1
	GO:0032496	response to lipopolysaccharide	1/655	44/18284	0.799531	0.916025	0.904642	hhla2a.1	1
	GO:0090068	positive regulation of cell cycle process	1/655	44/18284	0.799531	0.916025	0.904642	anxa1b	1
	GO:0045333	cellular respiration	3/655	118/18284	0.799536	0.916025	0.904642	sdhaf2/ndufs8b/mdh1aa	3
	GO:0110053	regulation of actin filament organization	4/655	153/18284	0.802474	0.918534	0.90712	si:ch211-203d1.3/cyfip2/sptbn5/fam49bb	4
	GO:0009952	anterior/posterior pattern specification	7/655	252/18284	0.802572	0.918534	0.90712	ndr1/epha3/ptprub/krit1/epha4a/hoxd9a/pou5f3	7
	GO:0031497	chromatin assembly	2/655	83/18284	0.802952	0.918534	0.90712	znfx1/ttn.2	2
	GO:0072594	establishment of protein localization to organelle	5/655	187/18284	0.804235	0.919534	0.908108	timm23b/tomm7/ptpn23b/chchd4b/fam53b	5
	GO:0000082	G1/S transition of mitotic cell cycle	1/655	45/18284	0.806729	0.919582	0.908154	anxa1b	1
	GO:0002221	pattern recognition receptor signaling pathway	1/655	45/18284	0.806729	0.919582	0.908154	sec14l1	1
	GO:0002455	humoral immune response mediated by circulating immunoglobulin	1/655	45/18284	0.806729	0.919582	0.908154	si:ch211-180a12.2	1
	GO:0006892	post-Golgi vesicle-mediated transport	1/655	45/18284	0.806729	0.919582	0.908154	exoc8	1
	GO:0006958	complement activation, classical pathway	1/655	45/18284	0.806729	0.919582	0.908154	si:ch211-180a12.2	1
	GO:0036465	synaptic vesicle recycling	1/655	45/18284	0.806729	0.919582	0.908154	itsn2a	1
	GO:0002757	immune response-activating signal transduction	2/655	84/18284	0.808304	0.92091	0.909466	si:ch211-180a12.2/il10rb	2
	GO:0006399	tRNA metabolic process	4/655	155/18284	0.810517	0.920958	0.909514	rpp25b/osgep/sars2/osgepl1	4
	GO:0045944	positive regulation of transcription by RNA polymerase II	9/655	319/18284	0.811048	0.920958	0.909514	ep300a/ppargc1b/gsx1/gata2b/srfb/adcyap1b/meis1a/pparda/neurog1	9
	GO:0021536	diencephalon development	2/655	85/18284	0.813527	0.920958	0.909514	ndr1/neurog1	2
	GO:0003146	heart jogging	1/655	46/18284	0.81367	0.920958	0.909514	nphp3	1
	GO:0003205	cardiac chamber development	1/655	46/18284	0.81367	0.920958	0.909514	myo5b	1
	GO:0021591	ventricular system development	1/655	46/18284	0.81367	0.920958	0.909514	rfng	1
	GO:0030834	regulation of actin filament depolymerization	1/655	46/18284	0.81367	0.920958	0.909514	sptbn5	1
	GO:0030835	negative regulation of actin filament depolymerization	1/655	46/18284	0.81367	0.920958	0.909514	sptbn5	1
	GO:0034754	cellular hormone metabolic process	1/655	46/18284	0.81367	0.920958	0.909514	aldh8a1	1
	GO:0046916	cellular transition metal ion homeostasis	1/655	46/18284	0.81367	0.920958	0.909514	zgc:173594	1
	GO:0050803	regulation of synapse structure or activity	1/655	46/18284	0.81367	0.920958	0.909514	slitrk3a	1
	GO:0050853	B cell receptor signaling pathway	1/655	46/18284	0.81367	0.920958	0.909514	si:ch211-180a12.2	1
	GO:0090501	RNA phosphodiester bond hydrolysis	1/655	46/18284	0.81367	0.920958	0.909514	eri1	1
	GO:0072522	purine-containing compound biosynthetic process	4/655	156/18284	0.814437	0.921363	0.909914	npr2/papss2a/acss2l/adcy1a	4
	GO:0000723	telomere maintenance	1/655	47/18284	0.820362	0.925273	0.913775	xrcc6	1
	GO:0006405	RNA export from nucleus	1/655	47/18284	0.820362	0.925273	0.913775	pcid2	1
	GO:0009161	ribonucleoside monophosphate metabolic process	1/655	47/18284	0.820362	0.925273	0.913775	uck1	1
	GO:0044843	cell cycle G1/S phase transition	1/655	47/18284	0.820362	0.925273	0.913775	anxa1b	1
	GO:0046031	ADP metabolic process	1/655	47/18284	0.820362	0.925273	0.913775	aldocb	1
	GO:0072527	pyrimidine-containing compound metabolic process	1/655	47/18284	0.820362	0.925273	0.913775	uck1	1
	GO:1901615	organic hydroxy compound metabolic process	6/655	225/18284	0.820887	0.925401	0.913902	lss/ptena/pdxka/oca2/nudt3b/tph1b	6
	GO:0051261	protein depolymerization	2/655	87/18284	0.823593	0.926947	0.915428	sptbn5/camsap2b	2
	GO:1901990	regulation of mitotic cell cycle phase transition	2/655	87/18284	0.823593	0.926947	0.915428	swap70b/anxa1b	2
	GO:0010639	negative regulation of organelle organization	3/655	124/18284	0.825904	0.926947	0.915428	si:ch211-203d1.3/sptbn5/camsap2b	3
	GO:0006487	protein N-linked glycosylation	1/655	48/18284	0.826814	0.926947	0.915428	alg14	1
[truncated: 250 more rows]

## Sheet: ddx4 E4△_up_GO
	ID	Description	GeneRatio	BgRatio	pvalue	p.adjust	qvalue	geneID	Count
	GO:0061564	axon development	20/308	455/18284	9.69229e-05	0.163606	0.157933	slitrk3a/tiam1b/col12a1a/cyfip2/kif5ab/ptena/arhgef25b/myo5b/efnb3a/robo4/nrcama/sema3c/ascc1/extl3/fam53b/boc/ncam1b/emx3/ek1/tenm4	20
	GO:0007169	transmembrane receptor protein tyrosine kinase signaling pathway	15/308	332/18284	0.000539579	0.276664	0.267072	tyk2/ddr1/pdgfab/sall4/efnb3a/rhbdf1b/ccbe1/extl3/igfbp3/zdhhc16a/gpc1b/sulf2a/lcp2a/ephb4a/ek1	15
	GO:0007409	axonogenesis	17/308	425/18284	0.000927844	0.276664	0.267072	slitrk3a/tiam1b/cyfip2/kif5ab/arhgef25b/efnb3a/robo4/nrcama/sema3c/ascc1/extl3/fam53b/boc/ncam1b/emx3/ek1/tenm4	17
	GO:0048667	cell morphogenesis involved in neuron differentiation	18/308	468/18284	0.00103511	0.276664	0.267072	slitrk3a/tiam1b/cyfip2/kif5ab/arhgef25b/efnb3a/robo4/nrcama/sema3c/ascc1/extl3/fam53b/ctnnd2a/boc/ncam1b/emx3/ek1/tenm4	18
	GO:0030201	heparan sulfate proteoglycan metabolic process	4/308	28/18284	0.00117502	0.276664	0.267072	hs6st1a/ext1b/extl3/sulf2a	4
	GO:0032787	monocarboxylic acid metabolic process	13/308	293/18284	0.00146814	0.276664	0.267072	gad1a/pnpla8/gamt/me1/acot11b/agxt2/acss2l/acot8/aldocb/anxa1b/ptgs1/pparda/lpl	13
	GO:0040036	regulation of fibroblast growth factor receptor signaling pathway	4/308	30/18284	0.0015317	0.276664	0.267072	sall4/extl3/gpc1b/sulf2a	4
	GO:0048812	neuron projection morphogenesis	18/308	487/18284	0.00161216	0.276664	0.267072	slitrk3a/tiam1b/cyfip2/kif5ab/arhgef25b/efnb3a/robo4/nrcama/sema3c/ascc1/extl3/fam53b/ctnnd2a/boc/ncam1b/emx3/ek1/tenm4	18
	GO:0120039	plasma membrane bounded cell projection morphogenesis	18/308	488/18284	0.00164888	0.276664	0.267072	slitrk3a/tiam1b/cyfip2/kif5ab/arhgef25b/efnb3a/robo4/nrcama/sema3c/ascc1/extl3/fam53b/ctnnd2a/boc/ncam1b/emx3/ek1/tenm4	18
	GO:0021782	glial cell development	7/308	102/18284	0.00169578	0.276664	0.267072	sptbn5/mxra8a/itgb1a/sulf2a/lamb2/olig2/tenm4	7
	GO:0048858	cell projection morphogenesis	18/308	492/18284	0.00180291	0.276664	0.267072	slitrk3a/tiam1b/cyfip2/kif5ab/arhgef25b/efnb3a/robo4/nrcama/sema3c/ascc1/extl3/fam53b/ctnnd2a/boc/ncam1b/emx3/ek1/tenm4	18
	GO:0032990	cell part morphogenesis	18/308	499/18284	0.00210172	0.295643	0.285392	slitrk3a/tiam1b/cyfip2/kif5ab/arhgef25b/efnb3a/robo4/nrcama/sema3c/ascc1/extl3/fam53b/ctnnd2a/boc/ncam1b/emx3/ek1/tenm4	18
	GO:0007411	axon guidance	12/308	277/18284	0.002687	0.333623	0.322056	cyfip2/kif5ab/arhgef25b/efnb3a/robo4/nrcama/sema3c/extl3/boc/ncam1b/ek1/tenm4	12
	GO:0097485	neuron projection guidance	12/308	278/18284	0.00276701	0.333623	0.322056	cyfip2/kif5ab/arhgef25b/efnb3a/robo4/nrcama/sema3c/extl3/boc/ncam1b/ek1/tenm4	12
	GO:0003179	heart valve morphogenesis	3/308	19/18284	0.00375518	0.396172	0.382436	itgb1a/slc2a12/krit1	3
	GO:0048013	ephrin receptor signaling pathway	3/308	19/18284	0.00375518	0.396172	0.382436	efnb3a/ephb4a/ek1	3
	GO:0042063	gliogenesis	8/308	156/18284	0.00500616	0.497082	0.479847	sptbn5/mxra8a/itgb1a/sulf2a/anxa1b/lamb2/olig2/tenm4	8
	GO:0048514	blood vessel morphogenesis	15/308	426/18284	0.00598018	0.509233	0.491577	ppp1r16b/ptena/angpt4/jam3b/adgrb3/robo4/colec12/cfi/itgb1a/ccbe1/hdac9b/anxa1b/krit1/ptgs1/ephb4a	15
	GO:0060319	primitive erythrocyte differentiation	3/308	23/18284	0.00653083	0.509233	0.491577	kdm6bb/hdac9b/cicb	3
	GO:0008543	fibroblast growth factor receptor signaling pathway	5/308	71/18284	0.00690762	0.509233	0.491577	sall4/extl3/zdhhc16a/gpc1b/sulf2a	5
	GO:0044344	cellular response to fibroblast growth factor stimulus	5/308	72/18284	0.00732324	0.509233	0.491577	sall4/extl3/zdhhc16a/gpc1b/sulf2a	5
	GO:0071774	response to fibroblast growth factor	5/308	72/18284	0.00732324	0.509233	0.491577	sall4/extl3/zdhhc16a/gpc1b/sulf2a	5
	GO:0008015	blood circulation	11/308	276/18284	0.00734574	0.509233	0.491577	urp2/erap1a/sorbs2b/alpk2/tjp2b/junba/shox2/slc2a12/krit1/ttn.2/ptgs1	11
	GO:0015012	heparan sulfate proteoglycan biosynthetic process	3/308	24/18284	0.00737195	0.509233	0.491577	hs6st1a/ext1b/extl3	3
	GO:0001568	blood vessel development	16/308	480/18284	0.00764772	0.509233	0.491577	amotl1/ppp1r16b/ptena/angpt4/jam3b/adgrb3/robo4/colec12/cfi/itgb1a/ccbe1/hdac9b/anxa1b/krit1/ptgs1/ephb4a	16
	GO:0048738	cardiac muscle tissue development	6/308	104/18284	0.00832377	0.509233	0.491577	npr2/ogg1/nrap/myo5b/alpk2/ttn.2	6
	GO:0003013	circulatory system process	11/308	282/18284	0.00856151	0.509233	0.491577	urp2/erap1a/sorbs2b/alpk2/tjp2b/junba/shox2/slc2a12/krit1/ttn.2/ptgs1	11
	GO:0010876	lipid localization	10/308	246/18284	0.00908914	0.509233	0.491577	xkr8.1/si:cabz01007807.1/osbpl5/myo5b/atp8b3/atp10b/gramd1a/anxa1b/pparda/rbp4	10
	GO:0001885	endothelial cell development	3/308	26/18284	0.00923855	0.509233	0.491577	ppp1r16b/tjp2b/krit1	3
	GO:0014706	striated muscle tissue development	6/308	107/18284	0.00951066	0.509233	0.491577	npr2/ogg1/nrap/myo5b/alpk2/ttn.2	6
	GO:0010001	glial cell differentiation	7/308	140/18284	0.00963493	0.509233	0.491577	sptbn5/mxra8a/itgb1a/sulf2a/lamb2/olig2/tenm4	7
	GO:0030198	extracellular matrix organization	8/308	176/18284	0.0100858	0.509233	0.491577	col5a1/col5a2b/scara3/col4a4/col4a3/sulf2a/lamb2/postnb	8
	GO:0043062	extracellular structure organization	8/308	176/18284	0.0100858	0.509233	0.491577	col5a1/col5a2b/scara3/col4a4/col4a3/sulf2a/lamb2/postnb	8
	GO:0045229	external encapsulating structure organization	8/308	177/18284	0.0104139	0.509233	0.491577	col5a1/col5a2b/scara3/col4a4/col4a3/sulf2a/lamb2/postnb	8
	GO:1901606	alpha-amino acid catabolic process	5/308	79/18284	0.010731	0.509233	0.491577	tdo2a/ddah2/agxt2/hmgcll1/tha1	5
	GO:0034394	protein localization to cell surface	2/308	10/18284	0.0116409	0.509233	0.491577	pigu/pigk	2
	GO:0045920	negative regulation of exocytosis	2/308	10/18284	0.0116409	0.509233	0.491577	il1rapl1a/anxa1b	2
	GO:0006690	icosanoid metabolic process	3/308	30/18284	0.0137319	0.509233	0.491577	pnpla8/anxa1b/ptgs1	3
	GO:0014003	oligodendrocyte development	3/308	30/18284	0.0137319	0.509233	0.491577	sulf2a/olig2/tenm4	3
	GO:0001952	regulation of cell-matrix adhesion	2/308	11/18284	0.0140707	0.509233	0.491577	robo4/ek1	2
	GO:0002063	chondrocyte development	2/308	11/18284	0.0140707	0.509233	0.491577	sulf2a/tsku	2
	GO:0016203	muscle attachment	2/308	11/18284	0.0140707	0.509233	0.491577	lamb2/postnb	2
	GO:0045597	positive regulation of cell differentiation	7/308	151/18284	0.0141771	0.509233	0.491577	tiam1b/aamdc/faima/anxa1b/boc/olig2/tenm4	7
	GO:0006869	lipid transport	9/308	227/18284	0.0150836	0.509233	0.491577	xkr8.1/si:cabz01007807.1/osbpl5/myo5b/atp8b3/atp10b/gramd1a/anxa1b/rbp4	9
	GO:0042330	taxis	14/308	434/18284	0.015784	0.509233	0.491577	cyfip2/kif5ab/arhgef25b/efnb3a/robo4/nrcama/sema3c/ascc1/extl3/anxa1b/boc/ncam1b/ek1/tenm4	14
	GO:0016525	negative regulation of angiogenesis	3/308	32/18284	0.0163682	0.509233	0.491577	ptena/adgrb3/krit1	3
	GO:2000181	negative regulation of blood vessel morphogenesis	3/308	32/18284	0.0163682	0.509233	0.491577	ptena/adgrb3/krit1	3
	GO:0002474	antigen processing and presentation of peptide antigen via MHC class I	2/308	12/18284	0.0166988	0.509233	0.491577	zmp:0000001138/erap1a	2
	GO:0019369	arachidonic acid metabolic process	2/308	12/18284	0.0166988	0.509233	0.491577	pnpla8/ptgs1	2
	GO:0042551	neuron maturation	2/308	12/18284	0.0166988	0.509233	0.491577	gldn/adgrb3	2
	GO:0061028	establishment of endothelial barrier	2/308	12/18284	0.0166988	0.509233	0.491577	ppp1r16b/tjp2b	2
	GO:0060215	primitive hemopoiesis	4/308	59/18284	0.0173998	0.509233	0.491577	kdm6bb/hdac9b/etv5a/cicb	4
	GO:0090288	negative regulation of cellular response to growth factor stimulus	4/308	59/18284	0.0173998	0.509233	0.491577	sost/igfbp3/gpc1b/sulf2a	4
	GO:0003170	heart valve development	3/308	33/18284	0.0177852	0.509233	0.491577	itgb1a/slc2a12/krit1	3
	GO:1901343	negative regulation of vasculature development	3/308	33/18284	0.0177852	0.509233	0.491577	ptena/adgrb3/krit1	3
	GO:0009063	cellular amino acid catabolic process	5/308	90/18284	0.0180456	0.509233	0.491577	tdo2a/ddah2/agxt2/hmgcll1/tha1	5
	GO:0045765	regulation of angiogenesis	5/308	90/18284	0.0180456	0.509233	0.491577	ppp1r16b/ptena/adgrb3/itgb1a/krit1	5
	GO:0006029	proteoglycan metabolic process	4/308	60/18284	0.0184024	0.509233	0.491577	hs6st1a/ext1b/extl3/sulf2a	4
	GO:0006637	acyl-CoA metabolic process	4/308	60/18284	0.0184024	0.509233	0.491577	tdo2a/acot11b/acss2l/acot8	4
	GO:0035383	thioester metabolic process	4/308	60/18284	0.0184024	0.509233	0.491577	tdo2a/acot11b/acss2l/acot8	4
	GO:0050769	positive regulation of neurogenesis	4/308	60/18284	0.0184024	0.509233	0.491577	tiam1b/faima/olig2/tenm4	4
	GO:0001516	prostaglandin biosynthetic process	2/308	13/18284	0.0195178	0.514781	0.496933	anxa1b/ptgs1	2
	GO:0046457	prostanoid biosynthetic process	2/308	13/18284	0.0195178	0.514781	0.496933	anxa1b/ptgs1	2
	GO:0090303	positive regulation of wound healing	2/308	13/18284	0.0195178	0.514781	0.496933	anxa1b/f2	2
	GO:0051094	positive regulation of developmental process	9/308	238/18284	0.0198737	0.516106	0.498211	tiam1b/itgb1a/aamdc/zgc:110006/faima/anxa1b/boc/olig2/tenm4	9
	GO:0014065	phosphatidylinositol 3-kinase signaling	3/308	36/18284	0.022434	0.559039	0.539656	ptena/pdgfab/itgb1a	3
	GO:0040037	negative regulation of fibroblast growth factor receptor signaling pathway	2/308	14/18284	0.0225205	0.559039	0.539656	gpc1b/sulf2a	2
	GO:1903670	regulation of sprouting angiogenesis	2/308	14/18284	0.0225205	0.559039	0.539656	ppp1r16b/itgb1a	2
	GO:1901342	regulation of vasculature development	5/308	97/18284	0.0240915	0.56125	0.54179	ppp1r16b/ptena/adgrb3/itgb1a/krit1	5
	GO:1903034	regulation of response to wounding	3/308	37/18284	0.0241165	0.56125	0.54179	col12a1a/anxa1b/f2	3
	GO:0060047	heart contraction	7/308	169/18284	0.024619	0.56125	0.54179	sorbs2b/alpk2/junba/shox2/slc2a12/krit1/ttn.2	7
	GO:0006935	chemotaxis	13/308	417/18284	0.0250451	0.56125	0.54179	cyfip2/kif5ab/arhgef25b/efnb3a/robo4/nrcama/sema3c/extl3/anxa1b/boc/ncam1b/ek1/tenm4	13
	GO:0021603	cranial nerve formation	2/308	15/18284	0.0257001	0.56125	0.54179	klf7b/mdga2a	2
	GO:0033559	unsaturated fatty acid metabolic process	3/308	38/18284	0.0258653	0.56125	0.54179	pnpla8/anxa1b/ptgs1	3
	GO:0003015	heart process	7/308	173/18284	0.0275083	0.56125	0.54179	sorbs2b/alpk2/junba/shox2/slc2a12/krit1/ttn.2	7
	GO:0055013	cardiac muscle cell development	3/308	39/18284	0.0276805	0.56125	0.54179	ogg1/nrap/alpk2	3
	GO:0006692	prostanoid metabolic process	2/308	16/18284	0.0290497	0.56125	0.54179	anxa1b/ptgs1	2
	GO:0006693	prostaglandin metabolic process	2/308	16/18284	0.0290497	0.56125	0.54179	anxa1b/ptgs1	2
	GO:0060841	venous blood vessel development	2/308	16/18284	0.0290497	0.56125	0.54179	ccbe1/ephb4a	2
	GO:0045595	regulation of cell differentiation	13/308	426/18284	0.02909	0.56125	0.54179	akt1/tiam1b/aamdc/sema3c/faima/anxa1b/boc/olig2/krit1/glra1/ek1/cdh4/tenm4	13
	GO:0009306	protein secretion	4/308	70/18284	0.0304054	0.56125	0.54179	porcn/rhbdf1b/syt9b/anxa1b	4
	GO:0035592	establishment of protein localization to extracellular region	4/308	70/18284	0.0304054	0.56125	0.54179	porcn/rhbdf1b/syt9b/anxa1b	4
	GO:0006081	cellular aldehyde metabolic process	3/308	41/18284	0.0315091	0.56125	0.54179	aldh3a1/pdxka/agxt2	3
	GO:0045332	phospholipid translocation	3/308	41/18284	0.0315091	0.56125	0.54179	xkr8.1/atp8b3/atp10b	3
	GO:0071248	cellular response to metal ion	3/308	41/18284	0.0315091	0.56125	0.54179	syt9b/adgrv1/glra1	3
	GO:0051962	positive regulation of nervous system development	4/308	71/18284	0.0318083	0.56125	0.54179	tiam1b/faima/olig2/tenm4	4
	GO:0071692	protein localization to extracellular region	4/308	71/18284	0.0318083	0.56125	0.54179	porcn/rhbdf1b/syt9b/anxa1b	4
	GO:0098609	cell-cell adhesion	13/308	433/18284	0.0325512	0.56125	0.54179	amotl1/cdh18a/jam3b/pkp2/robo4/nrcama/hhla2a.1/tjp2b/ctnnd2a/anxa1b/boc/cdh4/tenm4	13
	GO:0003181	atrioventricular valve morphogenesis	2/308	17/18284	0.0325628	0.56125	0.54179	itgb1a/krit1	2
	GO:0019217	regulation of fatty acid metabolic process	2/308	17/18284	0.0325628	0.56125	0.54179	anxa1b/pparda	2
	GO:0031638	zymogen activation	2/308	17/18284	0.0325628	0.56125	0.54179	plaua/cyfip2	2
	GO:0062013	positive regulation of small molecule metabolic process	2/308	17/18284	0.0325628	0.56125	0.54179	anxa1b/pparda	2
	GO:1903036	positive regulation of response to wounding	2/308	17/18284	0.0325628	0.56125	0.54179	anxa1b/f2	2
	GO:0007015	actin filament organization	11/308	346/18284	0.0332209	0.56125	0.54179	cyfip2/nrap/fscn1b/sptbn5/myo5b/sorbs2b/ppp1r9a/shroom1/rnd1b/marcksl1b/tpm4b	11
	GO:0001945	lymph vessel development	4/308	72/18284	0.0332486	0.56125	0.54179	ccbe1/junba/hdac9b/ephb4a	4
	GO:0034204	lipid translocation	3/308	42/18284	0.0335219	0.56125	0.54179	xkr8.1/atp8b3/atp10b	3
	GO:0055006	cardiac cell development	3/308	42/18284	0.0335219	0.56125	0.54179	ogg1/nrap/alpk2	3
	GO:0071241	cellular response to inorganic substance	3/308	42/18284	0.0335219	0.56125	0.54179	syt9b/adgrv1/glra1	3
	GO:0033993	response to lipid	6/308	143/18284	0.0342715	0.56125	0.54179	hhla2a.1/spata18/arnt/anxa1b/pparda/rbp4	6
	GO:0010720	positive regulation of cell development	4/308	73/18284	0.0347264	0.56125	0.54179	tiam1b/faima/olig2/tenm4	4
	GO:0035265	organ growth	3/308	43/18284	0.0356001	0.56125	0.54179	npr2/myo5b/tsku	3
	GO:0001525	angiogenesis	11/308	350/18284	0.0356461	0.56125	0.54179	ppp1r16b/ptena/angpt4/jam3b/adgrb3/robo4/itgb1a/ccbe1/hdac9b/anxa1b/krit1	11
	GO:0021548	pons development	2/308	18/18284	0.0362329	0.56125	0.54179	mdga2a/olig2	2
	GO:0042102	positive regulation of T cell proliferation	2/308	18/18284	0.0362329	0.56125	0.54179	hhla2a.1/anxa1b	2
	GO:0046456	icosanoid biosynthetic process	2/308	18/18284	0.0362329	0.56125	0.54179	anxa1b/ptgs1	2
	GO:1903531	negative regulation of secretion by cell	2/308	18/18284	0.0362329	0.56125	0.54179	il1rapl1a/anxa1b	2
	GO:0033865	nucleoside bisphosphate metabolic process	4/308	74/18284	0.0362418	0.56125	0.54179	tdo2a/acot11b/acss2l/acot8	4
	GO:0033875	ribonucleoside bisphosphate metabolic process	4/308	74/18284	0.0362418	0.56125	0.54179	tdo2a/acot11b/acss2l/acot8	4
	GO:0034032	purine nucleoside bisphosphate metabolic process	4/308	74/18284	0.0362418	0.56125	0.54179	tdo2a/acot11b/acss2l/acot8	4
	GO:0034097	response to cytokine	7/308	184/18284	0.0366187	0.561931	0.542448	dicp3.3/tyk2/cntf/nod2/il10rb/lifrb/anxa1b	7
	GO:0015833	peptide transport	3/308	44/18284	0.0377432	0.568268	0.548565	syt9b/anxa1b/slco1d1	3
	GO:0010035	response to inorganic substance	5/308	110/18284	0.0384695	0.568268	0.548565	syt9b/adgrv1/anxa1b/cygb1/glra1	5
	GO:0006631	fatty acid metabolic process	7/308	187/18284	0.0394112	0.568268	0.548565	pnpla8/acot11b/acot8/anxa1b/ptgs1/pparda/lpl	7
	GO:0031290	retinal ganglion cell axon guidance	3/308	45/18284	0.0399508	0.568268	0.548565	cyfip2/extl3/boc	3
	GO:0097035	regulation of membrane lipid distribution	3/308	45/18284	0.0399508	0.568268	0.548565	xkr8.1/atp8b3/atp10b	3
	GO:0006084	acetyl-CoA metabolic process	2/308	19/18284	0.0400538	0.568268	0.548565	tdo2a/acss2l	2
	GO:0032511	late endosome to vacuole transport via multivesicular body sorting pathway	2/308	19/18284	0.0400538	0.568268	0.548565	ptpn23b/chmp5a	2
	GO:0055017	cardiac muscle tissue growth	2/308	19/18284	0.0400538	0.568268	0.548565	npr2/myo5b	2
	GO:0051240	positive regulation of multicellular organismal process	8/308	229/18284	0.040651	0.568268	0.548565	tiam1b/itgb1a/faima/sulf2a/anxa1b/f2/olig2/tenm4	8
	GO:0021675	nerve development	4/308	77/18284	0.0410143	0.568268	0.548565	klf7b/sulf2a/mdga2a/cdh4	4
	GO:0048545	response to steroid hormone	3/308	46/18284	0.0422225	0.568268	0.548565	spata18/arnt/anxa1b	3
	GO:0042157	lipoprotein metabolic process	5/308	113/18284	0.0423952	0.568268	0.548565	si:cabz01007807.1/porcn/pigu/pigk/zdhhc16a	5
	GO:0015748	organophosphate ester transport	4/308	78/18284	0.0426805	0.568268	0.548565	xkr8.1/atp8b3/atp10b/slc25a19	4
	GO:0060173	limb development	4/308	78/18284	0.0426805	0.568268	0.548565	sall4/arl6/extl3/etv5a	4
	GO:0032946	positive regulation of mononuclear cell proliferation	2/308	20/18284	0.0440195	0.568268	0.548565	hhla2a.1/anxa1b	2
	GO:0050671	positive regulation of lymphocyte proliferation	2/308	20/18284	0.0440195	0.568268	0.548565	hhla2a.1/anxa1b	2
	GO:0050974	detection of mechanical stimulus involved in sensory perception	2/308	20/18284	0.0440195	0.568268	0.548565	pigu/pigk	2
	GO:0051048	negative regulation of secretion	2/308	20/18284	0.0440195	0.568268	0.548565	il1rapl1a/anxa1b	2
	GO:0060996	dendritic spine development	2/308	20/18284	0.0440195	0.568268	0.548565	zgc:110006/ctnnd2a	2
	GO:0070665	positive regulation of leukocyte proliferation	2/308	20/18284	0.0440195	0.568268	0.548565	hhla2a.1/anxa1b	2
	GO:0017157	regulation of exocytosis	4/308	79/18284	0.0443845	0.568268	0.548565	il1rapl1a/sept4a/syt9b/anxa1b	4
	GO:2000026	regulation of multicellular organismal development	12/308	408/18284	0.044438	0.568268	0.548565	ecm1b/tiam1b/ppp1r16b/ptena/adgrb3/itgb1a/sema3c/faima/anxa1b/olig2/krit1/tenm4	12
	GO:0006497	protein lipidation	4/308	80/18284	0.0461262	0.58441	0.564148	porcn/pigu/pigk/zdhhc16a	4
	GO:0001822	kidney development	7/308	194/18284	0.0464586	0.58441	0.564148	camk2g2/iqgap2/nphp3/ift27/sulf2a/etv5a/ptgs1	7
	GO:0045446	endothelial cell differentiation	3/308	48/18284	0.0469559	0.58441	0.564148	ppp1r16b/tjp2b/krit1	3
	GO:0072001	renal system development	7/308	195/18284	0.047527	0.58441	0.564148	camk2g2/iqgap2/nphp3/ift27/sulf2a/etv5a/ptgs1	7
	GO:0046395	carboxylic acid catabolic process	6/308	155/18284	0.0476006	0.58441	0.564148	tdo2a/ddah2/agxt2/hmgcll1/acot8/tha1	6
	GO:0071229	cellular response to acid chemical	2/308	21/18284	0.0481238	0.58441	0.564148	sesn1/glra1	2
	GO:0071230	cellular response to amino acid stimulus	2/308	21/18284	0.0481238	0.58441	0.564148	sesn1/glra1	2
	GO:0042158	lipoprotein biosynthetic process	4/308	82/18284	0.0497223	0.598369	0.577622	porcn/pigu/pigk/zdhhc16a	4
	GO:0016054	organic acid catabolic process	6/308	157/18284	0.050094	0.598369	0.577622	tdo2a/ddah2/agxt2/hmgcll1/acot8/tha1	6
	GO:0009612	response to mechanical stimulus	3/308	50/18284	0.0519389	0.598369	0.577622	pigu/pigk/alpl	3
	GO:0030166	proteoglycan biosynthetic process	3/308	50/18284	0.0519389	0.598369	0.577622	hs6st1a/ext1b/extl3	3
	GO:0001655	urogenital system development	7/308	199/18284	0.0519569	0.598369	0.577622	camk2g2/iqgap2/nphp3/ift27/sulf2a/etv5a/ptgs1	7
	GO:0006482	protein demethylation	2/308	22/18284	0.0523613	0.598369	0.577622	kdm6bb/kdm2ba	2
	GO:0008214	protein dealkylation	2/308	22/18284	0.0523613	0.598369	0.577622	kdm6bb/kdm2ba	2
	GO:0060419	heart growth	2/308	22/18284	0.0523613	0.598369	0.577622	npr2/myo5b	2
	GO:0021953	central nervous system neuron differentiation	5/308	120/18284	0.0524636	0.598369	0.577622	zgc:110006/zdhhc16a/sulf2a/olig2/emx3	5
	GO:0006820	anion transport	9/308	286/18284	0.0538333	0.606035	0.585023	slc38a3b/gabrr3a/clcn6/slc13a2/slc25a19/anxa1b/slco1d1/slc1a3a/glra1	9
	GO:0019221	cytokine-mediated signaling pathway	6/308	160/18284	0.0539819	0.606035	0.585023	dicp3.3/tyk2/cntf/nod2/il10rb/lifrb	6
	GO:0043542	endothelial cell migration	3/308	51/18284	0.0545224	0.606035	0.585023	robo4/ccbe1/anxa1b	3
	GO:0090287	regulation of cellular response to growth factor stimulus	6/308	161/18284	0.0553174	0.606035	0.585023	sost/sall4/extl3/igfbp3/gpc1b/sulf2a	6
	GO:0001676	long-chain fatty acid metabolic process	2/308	23/18284	0.0567261	0.606035	0.585023	pnpla8/ptgs1	2
	GO:0021537	telencephalon development	2/308	23/18284	0.0567261	0.606035	0.585023	zdhhc16a/emx3	2
	GO:0021602	cranial nerve morphogenesis	2/308	23/18284	0.0567261	0.606035	0.585023	klf7b/mdga2a	2
	GO:0043524	negative regulation of neuron apoptotic process	2/308	23/18284	0.0567261	0.606035	0.585023	cntf/ogg1	2
	GO:0045834	positive regulation of lipid metabolic process	2/308	23/18284	0.0567261	0.606035	0.585023	anxa1b/pparda	2
	GO:0061041	regulation of wound healing	2/308	23/18284	0.0567261	0.606035	0.585023	anxa1b/f2	2
	GO:0010038	response to metal ion	4/308	87/18284	0.0593671	0.616226	0.59486	syt9b/adgrv1/cygb1/glra1	4
	GO:0031214	biomineral tissue development	3/308	53/18284	0.0598703	0.616226	0.59486	ecm1b/ptena/alpl	3
	GO:0048015	phosphatidylinositol-mediated signaling	3/308	53/18284	0.0598703	0.616226	0.59486	ptena/pdgfab/itgb1a	3
	GO:0048483	autonomic nervous system development	3/308	53/18284	0.0598703	0.616226	0.59486	sema3c/mdga2a/gfra1a	3
	GO:0055007	cardiac muscle cell differentiation	3/308	53/18284	0.0598703	0.616226	0.59486	ogg1/nrap/alpk2	3
	GO:0110148	biomineralization	3/308	53/18284	0.0598703	0.616226	0.59486	ecm1b/ptena/alpl	3
	GO:0010810	regulation of cell-substrate adhesion	2/308	24/18284	0.0612128	0.622453	0.600871	robo4/ek1	2
	GO:0021879	forebrain neuron differentiation	2/308	24/18284	0.0612128	0.622453	0.600871	zdhhc16a/emx3	2
	GO:0007601	visual perception	6/308	167/18284	0.0637479	0.636101	0.614046	si:cabz01076231.1/unc119a/myo3b/nphp3/rgrb/arl6	6
	GO:0071345	cellular response to cytokine stimulus	6/308	167/18284	0.0637479	0.636101	0.614046	dicp3.3/tyk2/cntf/nod2/il10rb/lifrb	6
	GO:0009259	ribonucleotide metabolic process	8/308	252/18284	0.0640849	0.636101	0.614046	npr2/tdo2a/acot11b/acss2l/acot8/nudt3b/uck1/aldocb	8
	GO:0021514	ventral spinal cord interneuron differentiation	2/308	25/18284	0.0658161	0.636101	0.614046	sulf2a/olig2	2
	GO:1901215	negative regulation of neuron death	2/308	25/18284	0.0658161	0.636101	0.614046	cntf/ogg1	2
	GO:0071363	cellular response to growth factor stimulus	9/308	298/18284	0.0661249	0.636101	0.614046	sost/sall4/ccbe1/extl3/igfbp3/zdhhc16a/gpc1b/sulf2a/anxa1b	9
	GO:0070848	response to growth factor	9/308	299/18284	0.0672229	0.636101	0.614046	sost/sall4/ccbe1/extl3/igfbp3/zdhhc16a/gpc1b/sulf2a/anxa1b	9
	GO:0001570	vasculogenesis	3/308	56/18284	0.0683327	0.636101	0.614046	colec12/krit1/ptgs1	3
	GO:0045664	regulation of neuron differentiation	3/308	56/18284	0.0683327	0.636101	0.614046	akt1/glra1/cdh4	3
	GO:0048709	oligodendrocyte differentiation	3/308	56/18284	0.0683327	0.636101	0.614046	sulf2a/olig2/tenm4	3
	GO:0001101	response to acid chemical	2/308	26/18284	0.0705309	0.636101	0.614046	sesn1/glra1	2
	GO:0003171	atrioventricular valve development	2/308	26/18284	0.0705309	0.636101	0.614046	itgb1a/krit1	2
	GO:0006636	unsaturated fatty acid biosynthetic process	2/308	26/18284	0.0705309	0.636101	0.614046	anxa1b/ptgs1	2
	GO:0035118	embryonic pectoral fin morphogenesis	2/308	26/18284	0.0705309	0.636101	0.614046	sall4/extl3	2
	GO:0043200	response to amino acid	2/308	26/18284	0.0705309	0.636101	0.614046	sesn1/glra1	2
	GO:0048857	neural nucleus development	2/308	26/18284	0.0705309	0.636101	0.614046	mdga2a/olig2	2
	GO:0048017	inositol lipid-mediated signaling	3/308	57/18284	0.0712679	0.636101	0.614046	ptena/pdgfab/itgb1a	3
	GO:0019693	ribose phosphate metabolic process	8/308	258/18284	0.0713432	0.636101	0.614046	npr2/tdo2a/acot11b/acss2l/acot8/nudt3b/uck1/aldocb	8
	GO:0035162	embryonic hemopoiesis	4/308	93/18284	0.0721551	0.636101	0.614046	kdm6bb/hdac9b/etv5a/cicb	4
	GO:0050953	sensory perception of light stimulus	6/308	173/18284	0.0728945	0.636101	0.614046	si:cabz01076231.1/unc119a/myo3b/nphp3/rgrb/arl6	6
	GO:0022603	regulation of anatomical structure morphogenesis	10/308	350/18284	0.073276	0.636101	0.614046	tiam1b/ppp1r16b/ptena/adgrb3/itgb1a/rnd1b/sema3c/anxa1b/krit1/tenm4	10
	GO:0060348	bone development	3/308	58/18284	0.0742589	0.636101	0.614046	sp7/sulf2a/tsku	3
	GO:1901652	response to peptide	4/308	94/18284	0.0744126	0.636101	0.614046	tyk2/nod2/slc2a12/anxa1b	4
	GO:0021872	forebrain generation of neurons	2/308	27/18284	0.0753522	0.636101	0.614046	zdhhc16a/emx3	2
	GO:0030278	regulation of ossification	2/308	27/18284	0.0753522	0.636101	0.614046	ecm1b/sost	2
	GO:0030317	flagellated sperm motility	2/308	27/18284	0.0753522	0.636101	0.614046	dnah1/si:dkey-162b23.4	2
	GO:0035924	cellular response to vascular endothelial growth factor stimulus	2/308	27/18284	0.0753522	0.636101	0.614046	ccbe1/anxa1b	2
	GO:0045324	late endosome to vacuole transport	2/308	27/18284	0.0753522	0.636101	0.614046	ptpn23b/chmp5a	2
	GO:0050982	detection of mechanical stimulus	2/308	27/18284	0.0753522	0.636101	0.614046	pigu/pigk	2
	GO:0071383	cellular response to steroid hormone stimulus	2/308	27/18284	0.0753522	0.636101	0.614046	arnt/anxa1b	2
	GO:0097722	sperm motility	2/308	27/18284	0.0753522	0.636101	0.614046	dnah1/si:dkey-162b23.4	2
	GO:0009967	positive regulation of signal transduction	12/308	446/18284	0.0757436	0.636101	0.614046	dicp3.3/nod2/pdgfab/sall4/robo4/extl3/arnt/adgrv1/fam53b/sulf2a/ankrd6b/stk19	12
	GO:0021545	cranial nerve development	3/308	59/18284	0.077305	0.636101	0.614046	klf7b/mdga2a/cdh4	3
	GO:0042886	amide transport	3/308	59/18284	0.077305	0.636101	0.614046	syt9b/anxa1b/slco1d1	3
	GO:0045785	positive regulation of cell adhesion	3/308	59/18284	0.077305	0.636101	0.614046	robo4/hhla2a.1/anxa1b	3
	GO:0002064	epithelial cell development	4/308	96/18284	0.0790337	0.636101	0.614046	ppp1r16b/iqgap2/tjp2b/krit1	4
	GO:0006506	GPI anchor biosynthetic process	2/308	28/18284	0.0802749	0.636101	0.614046	pigu/pigk	2
	GO:0010565	regulation of cellular ketone metabolic process	2/308	28/18284	0.0802749	0.636101	0.614046	anxa1b/pparda	2
	GO:0030073	insulin secretion	2/308	28/18284	0.0802749	0.636101	0.614046	syt9b/anxa1b	2
	GO:0030199	collagen fibril organization	2/308	28/18284	0.0802749	0.636101	0.614046	col5a1/col4a4	2
	GO:0032402	melanosome transport	2/308	28/18284	0.0802749	0.636101	0.614046	arl6/ift27	2
	GO:0032509	endosome transport via multivesicular body sorting pathway	2/308	28/18284	0.0802749	0.636101	0.614046	ptpn23b/chmp5a	2
	GO:0050708	regulation of protein secretion	2/308	28/18284	0.0802749	0.636101	0.614046	rhbdf1b/syt9b	2
	GO:0051904	pigment granule transport	2/308	28/18284	0.0802749	0.636101	0.614046	arl6/ift27	2
	GO:0071985	multivesicular body sorting pathway	2/308	28/18284	0.0802749	0.636101	0.614046	ptpn23b/chmp5a	2
	GO:0003158	endothelium development	3/308	60/18284	0.0804051	0.636101	0.614046	ppp1r16b/tjp2b/krit1	3
	GO:0044282	small molecule catabolic process	7/308	221/18284	0.0808672	0.636101	0.614046	tdo2a/ddah2/ptena/agxt2/hmgcll1/acot8/tha1	7
	GO:0046394	carboxylic acid biosynthetic process	6/308	178/18284	0.0810616	0.636101	0.614046	gad1a/gamt/tha1/anxa1b/ptgs1/lpl	6
	GO:0051241	negative regulation of multicellular organismal process	6/308	178/18284	0.0810616	0.636101	0.614046	sost/ptena/adgrb3/sema3c/anxa1b/krit1	6
	GO:0001503	ossification	4/308	97/18284	0.0813969	0.636101	0.614046	ecm1b/sost/sp7/alpl	4
	GO:1903530	regulation of secretion by cell	5/308	137/18284	0.0822214	0.639584	0.617408	il1rapl1a/rhbdf1b/sept4a/syt9b/anxa1b	5
	GO:0008217	regulation of blood pressure	3/308	61/18284	0.0835585	0.642754	0.620468	urp2/erap1a/ptgs1	3
	GO:0061640	cytoskeleton-dependent cytokinesis	3/308	61/18284	0.0835585	0.642754	0.620468	snx33/unc119a/sept4a	3
	GO:0098656	anion transmembrane transport	5/308	138/18284	0.0842025	0.642754	0.620468	gabrr3a/slc13a2/slc25a19/slc1a3a/glra1	5
	GO:0016053	organic acid biosynthetic process	6/308	180/18284	0.0844662	0.642754	0.620468	gad1a/gamt/tha1/anxa1b/ptgs1/lpl	6
	GO:0031103	axon regeneration	2/308	29/18284	0.0852944	0.642754	0.620468	col12a1a/ptena	2
	GO:0032401	establishment of melanosome localization	2/308	29/18284	0.0852944	0.642754	0.620468	arl6/ift27	2
	GO:0048002	antigen processing and presentation of peptide antigen	2/308	29/18284	0.0852944	0.642754	0.620468	zmp:0000001138/erap1a	2
	GO:0032940	secretion by cell	8/308	269/18284	0.0859031	0.644464	0.622119	porcn/il1rapl1a/exoc8/si:ch211-266g18.6/rhbdf1b/sept4a/syt9b/anxa1b	8
	GO:0006470	protein dephosphorylation	6/308	183/18284	0.0897195	0.651336	0.628753	ppp1r16b/ptena/ppm1h/ppm1lb/ppp2r2bb/ptprub	6
	GO:0035107	appendage morphogenesis	3/308	63/18284	0.0900212	0.651336	0.628753	sall4/extl3/etv5a	3
	GO:0000302	response to reactive oxygen species	2/308	30/18284	0.090406	0.651336	0.628753	sesn1/anxa1b	2
	GO:0006505	GPI anchor metabolic process	2/308	30/18284	0.090406	0.651336	0.628753	pigu/pigk	2
	GO:0043094	cellular metabolic compound salvage	2/308	30/18284	0.090406	0.651336	0.628753	pdxka/uck1	2
	GO:0045109	intermediate filament organization	2/308	30/18284	0.090406	0.651336	0.628753	pkp2/zgc:65851	2
	GO:0030335	positive regulation of cell migration	4/308	101/18284	0.091193	0.651336	0.628753	pdgfab/sema3c/gnb1b/anxa1b	4
	GO:0051046	regulation of secretion	5/308	142/18284	0.0923767	0.651336	0.628753	il1rapl1a/rhbdf1b/sept4a/syt9b/anxa1b	5
	GO:0009755	hormone-mediated signaling pathway	3/308	64/18284	0.0933288	0.651336	0.628753	lifrb/arnt/pparda	3
	GO:0015914	phospholipid transport	3/308	64/18284	0.0933288	0.651336	0.628753	xkr8.1/atp8b3/atp10b	3
	GO:0006887	exocytosis	6/308	186/18284	0.0951471	0.651336	0.628753	il1rapl1a/exoc8/si:ch211-266g18.6/sept4a/syt9b/anxa1b	6
	GO:0032400	melanosome localization	2/308	31/18284	0.0956052	0.651336	0.628753	arl6/ift27	2
	GO:0048678	response to axon injury	2/308	31/18284	0.0956052	0.651336	0.628753	col12a1a/ptena	2
	GO:0034330	cell junction organization	8/308	276/18284	0.0960115	0.651336	0.628753	slitrk3a/ppfia4/cdh18a/pkp2/ascc1/tjp2b/ctnnd2a/ek1	8
	GO:0060041	retina development in camera-type eye	8/308	276/18284	0.0960115	0.651336	0.628753	cyfip2/sptbn5/cfi/itgb1a/marcksl1b/lamb2/ctsd/cdh4	8
	GO:0051093	negative regulation of developmental process	6/308	188/18284	0.0988613	0.651336	0.628753	akt1/ptena/adgrb3/sema3c/anxa1b/krit1	6
	GO:0016055	Wnt signaling pathway	8/308	279/18284	0.100543	0.651336	0.628753	porcn/sost/nphp3/ndrg2/rgs3a/fam53b/sulf2a/ankrd6b	8
	GO:0198738	cell-cell signaling by wnt	8/308	279/18284	0.100543	0.651336	0.628753	porcn/sost/nphp3/ndrg2/rgs3a/fam53b/sulf2a/ankrd6b	8
	GO:0002790	peptide secretion	2/308	32/18284	0.100888	0.651336	0.628753	syt9b/anxa1b	2
	GO:0008088	axo-dendritic transport	2/308	32/18284	0.100888	0.651336	0.628753	kif5ab/klc3	2
	GO:0030072	peptide hormone secretion	2/308	32/18284	0.100888	0.651336	0.628753	syt9b/anxa1b	2
	GO:0035138	pectoral fin morphogenesis	2/308	32/18284	0.100888	0.651336	0.628753	sall4/extl3	2
	GO:0043491	protein kinase B signaling	2/308	32/18284	0.100888	0.651336	0.628753	akt1/ptena	2
	GO:0043588	skin development	2/308	32/18284	0.100888	0.651336	0.628753	myo5b/anxa1b	2
	GO:0046883	regulation of hormone secretion	2/308	32/18284	0.100888	0.651336	0.628753	syt9b/anxa1b	2
	GO:0050868	negative regulation of T cell activation	2/308	32/18284	0.100888	0.651336	0.628753	hhla2a.1/anxa1b	2
	GO:0051905	establishment of pigment granule localization	2/308	32/18284	0.100888	0.651336	0.628753	arl6/ift27	2
	GO:1901888	regulation of cell junction assembly	2/308	32/18284	0.100888	0.651336	0.628753	slitrk3a/ek1	2
	GO:1903038	negative regulation of leukocyte cell-cell adhesion	2/308	32/18284	0.100888	0.651336	0.628753	hhla2a.1/anxa1b	2
	GO:0072330	monocarboxylic acid biosynthetic process	4/308	105/18284	0.101524	0.651336	0.628753	gamt/anxa1b/ptgs1/lpl	4
	GO:0009150	purine ribonucleotide metabolic process	7/308	234/18284	0.10158	0.651336	0.628753	npr2/tdo2a/acot11b/acss2l/acot8/nudt3b/aldocb	7
	GO:0010631	epithelial cell migration	3/308	67/18284	0.103545	0.651336	0.628753	robo4/ccbe1/anxa1b	3
	GO:0051051	negative regulation of transport	3/308	67/18284	0.103545	0.651336	0.628753	il1rapl1a/unc119a/anxa1b	3
	GO:0045216	cell-cell junction organization	4/308	106/18284	0.104188	0.651336	0.628753	cdh18a/pkp2/tjp2b/ctnnd2a	4
	GO:0010975	regulation of neuron projection development	5/308	148/18284	0.105371	0.651336	0.628753	tiam1b/col12a1a/ogg1/sema3c/tenm4	5
	GO:0060627	regulation of vesicle-mediated transport	5/308	148/18284	0.105371	0.651336	0.628753	il1rapl1a/unc119a/sept4a/syt9b/anxa1b	5
	GO:0002062	chondrocyte differentiation	2/308	33/18284	0.106249	0.651336	0.628753	sulf2a/tsku	2
	GO:0035113	embryonic appendage morphogenesis	2/308	33/18284	0.106249	0.651336	0.628753	sall4/extl3	2
	GO:0060349	bone morphogenesis	2/308	33/18284	0.106249	0.651336	0.628753	sp7/tsku	2
	GO:0033339	pectoral fin development	3/308	68/18284	0.107045	0.651336	0.628753	sall4/arl6/extl3	3
	GO:0032870	cellular response to hormone stimulus	6/308	193/18284	0.108478	0.651336	0.628753	tyk2/lifrb/arnt/slc2a12/anxa1b/pparda	6
	GO:0060284	regulation of cell development	6/308	193/18284	0.108478	0.651336	0.628753	tiam1b/sema3c/faima/olig2/cdh4/tenm4	6
	GO:0051650	establishment of vesicle localization	4/308	108/18284	0.109611	0.651336	0.628753	kif5ab/myo5b/arl6/ift27	4
	GO:2000147	positive regulation of cell motility	4/308	108/18284	0.109611	0.651336	0.628753	pdgfab/sema3c/gnb1b/anxa1b	4
	GO:0031102	neuron projection regeneration	2/308	34/18284	0.111685	0.651336	0.628753	col12a1a/ptena	2
	GO:0043523	regulation of neuron apoptotic process	2/308	34/18284	0.111685	0.651336	0.628753	cntf/ogg1	2
	GO:0043647	inositol phosphate metabolic process	2/308	34/18284	0.111685	0.651336	0.628753	ptena/nudt3b	2
	GO:0051272	positive regulation of cellular component movement	4/308	109/18284	0.112369	0.651336	0.628753	pdgfab/sema3c/gnb1b/anxa1b	4
	GO:0006753	nucleoside phosphate metabolic process	9/308	334/18284	0.112886	0.651336	0.628753	entpd5b/npr2/tdo2a/acot11b/acss2l/acot8/nudt3b/uck1/aldocb	9
	GO:0009725	response to hormone	7/308	241/18284	0.113825	0.651336	0.628753	tyk2/lifrb/spata18/arnt/slc2a12/anxa1b/pparda	7
	GO:0006664	glycolipid metabolic process	3/308	70/18284	0.114181	0.651336	0.628753	pigu/gba3/pigk	3
	GO:1903509	liposaccharide metabolic process	3/308	70/18284	0.114181	0.651336	0.628753	pigu/gba3/pigk	3
	GO:0046903	secretion	8/308	288/18284	0.114844	0.651336	0.628753	porcn/il1rapl1a/exoc8/si:ch211-266g18.6/rhbdf1b/sept4a/syt9b/anxa1b	8
	GO:0051250	negative regulation of lymphocyte activation	2/308	35/18284	0.117193	0.651336	0.628753	hhla2a.1/anxa1b	2
	GO:0051875	pigment granule localization	2/308	35/18284	0.117193	0.651336	0.628753	arl6/ift27	2
	GO:0071277	cellular response to calcium ion	2/308	35/18284	0.117193	0.651336	0.628753	syt9b/adgrv1	2
	GO:0035051	cardiocyte differentiation	3/308	71/18284	0.117815	0.651336	0.628753	ogg1/nrap/alpk2	3
	GO:0090132	epithelium migration	3/308	71/18284	0.117815	0.651336	0.628753	robo4/ccbe1/anxa1b	3
	GO:0030705	cytoskeleton-dependent intracellular transport	4/308	111/18284	0.117976	0.651336	0.628753	kif5ab/klc3/myo5b/ift27	4
	GO:0030155	regulation of cell adhesion	5/308	154/18284	0.119215	0.651336	0.628753	plaua/robo4/hhla2a.1/anxa1b/ek1	5
	GO:1901605	alpha-amino acid metabolic process	5/308	154/18284	0.119215	0.651336	0.628753	tdo2a/ddah2/agxt2/hmgcll1/tha1	5
	GO:0140352	export from cell	8/308	291/18284	0.119844	0.651336	0.628753	porcn/il1rapl1a/exoc8/si:ch211-266g18.6/rhbdf1b/sept4a/syt9b/anxa1b	8
	GO:1905114	cell surface receptor signaling pathway involved in cell-cell signaling	8/308	291/18284	0.119844	0.651336	0.628753	porcn/sost/nphp3/ndrg2/rgs3a/fam53b/sulf2a/ankrd6b	8
	GO:0040017	positive regulation of locomotion	4/308	112/18284	0.120825	0.651336	0.628753	pdgfab/sema3c/gnb1b/anxa1b	4
	GO:0051648	vesicle localization	4/308	112/18284	0.120825	0.651336	0.628753	kif5ab/myo5b/arl6/ift27	4
	GO:0071396	cellular response to lipid	3/308	72/18284	0.121492	0.651336	0.628753	hhla2a.1/arnt/anxa1b	3
	GO:0098876	vesicle-mediated transport to the plasma membrane	3/308	72/18284	0.121492	0.651336	0.628753	exoc8/myo5b/ptpn23b	3
	GO:0043277	apoptotic cell clearance	2/308	36/18284	0.122767	0.651336	0.628753	xkr8.1/anxa1b	2
	GO:0070988	demethylation	2/308	36/18284	0.122767	0.651336	0.628753	kdm6bb/kdm2ba	2
	GO:0061061	muscle structure development	10/308	389/18284	0.123051	0.651336	0.628753	ogg1/nrap/jam3b/myo5b/alpk2/lamb2/postnb/boc/ttn.2/ctsd	10
	GO:0042180	cellular ketone metabolic process	3/308	73/18284	0.125211	0.651336	0.628753	tdo2a/anxa1b/pparda	3
	GO:0015711	organic anion transport	5/308	157/18284	0.126443	0.651336	0.628753	slc38a3b/slc25a19/anxa1b/slco1d1/slc1a3a	5
	GO:0050767	regulation of neurogenesis	5/308	157/18284	0.126443	0.651336	0.628753	tiam1b/sema3c/faima/olig2/tenm4	5
	GO:0046578	regulation of Ras protein signal transduction	4/308	114/18284	0.12661	0.651336	0.628753	arhgef25b/robo4/stard13a/stk19	4
	GO:0048736	appendage development	4/308	114/18284	0.12661	0.651336	0.628753	sall4/arl6/extl3/etv5a	4
	GO:0002366	leukocyte activation involved in immune response	2/308	37/18284	0.128404	0.651336	0.628753	ptena/anxa1b	2
	GO:0002695	negative regulation of leukocyte activation	2/308	37/18284	0.128404	0.651336	0.628753	hhla2a.1/anxa1b	2
	GO:0008630	intrinsic apoptotic signaling pathway in response to DNA damage	2/308	37/18284	0.128404	0.651336	0.628753	zgc:153993/hic1	2
	GO:0046579	positive regulation of Ras protein signal transduction	2/308	37/18284	0.128404	0.651336	0.628753	robo4/stk19	2
	GO:0050866	negative regulation of cell activation	2/308	37/18284	0.128404	0.651336	0.628753	hhla2a.1/anxa1b	2
	GO:0051057	positive regulation of small GTPase mediated signal transduction	2/308	37/18284	0.128404	0.651336	0.628753	robo4/stk19	2
	GO:0060294	cilium movement involved in cell motility	2/308	37/18284	0.128404	0.651336	0.628753	dnah1/si:dkey-162b23.4	2
	GO:1902533	positive regulation of intracellular signal transduction	7/308	249/18284	0.128724	0.651336	0.628753	dicp3.3/nod2/pdgfab/robo4/adgrv1/ankrd6b/stk19	7
	GO:0031099	regeneration	6/308	203/18284	0.129088	0.651336	0.628753	col12a1a/ptena/kdm6bb/fam53b/fhl1b/anxa1b	6
	GO:0010647	positive regulation of cell communication	12/308	493/18284	0.130343	0.651336	0.628753	dicp3.3/nod2/pdgfab/sall4/robo4/extl3/arnt/adgrv1/fam53b/sulf2a/ankrd6b/stk19	12
	GO:0023056	positive regulation of signaling	12/308	494/18284	0.131697	0.651336	0.628753	dicp3.3/nod2/pdgfab/sall4/robo4/extl3/arnt/adgrv1/fam53b/sulf2a/ankrd6b/stk19	12
	GO:0002263	cell activation involved in immune response	2/308	38/18284	0.1341	0.651336	0.628753	ptena/anxa1b	2
	GO:0042129	regulation of T cell proliferation	2/308	38/18284	0.1341	0.651336	0.628753	hhla2a.1/anxa1b	2
	GO:0043534	blood vessel endothelial cell migration	2/308	38/18284	0.1341	0.651336	0.628753	ccbe1/anxa1b	2
	GO:0051592	response to calcium ion	2/308	38/18284	0.1341	0.651336	0.628753	syt9b/adgrv1	2
	GO:0006163	purine nucleotide metabolic process	7/308	252/18284	0.134554	0.651336	0.628753	npr2/tdo2a/acot11b/acss2l/acot8/nudt3b/aldocb	7
	GO:0000281	mitotic cytokinesis	2/308	39/18284	0.139853	0.651336	0.628753	snx33/unc119a	2
	GO:0008038	neuron recognition	2/308	39/18284	0.139853	0.651336	0.628753	robo4/ek1	2
	GO:0010970	transport along microtubule	3/308	77/18284	0.140482	0.651336	0.628753	kif5ab/klc3/ift27	3
	GO:0045596	negative regulation of cell differentiation	4/308	120/18284	0.14464	0.651336	0.628753	akt1/sema3c/anxa1b/krit1	4
	GO:0018345	protein palmitoylation	2/308	40/18284	0.145657	0.651336	0.628753	porcn/zdhhc16a	2
	GO:0042098	T cell proliferation	2/308	40/18284	0.145657	0.651336	0.628753	hhla2a.1/anxa1b	2
	GO:0046879	hormone secretion	2/308	40/18284	0.145657	0.651336	0.628753	syt9b/anxa1b	2
	GO:0048484	enteric nervous system development	2/308	40/18284	0.145657	0.651336	0.628753	sema3c/gfra1a	2
	GO:0033674	positive regulation of kinase activity	4/308	121/18284	0.147738	0.651336	0.628753	ddr1/pdgfab/unc119a/ek1	4
	GO:0090130	tissue migration	3/308	79/18284	0.148342	0.651336	0.628753	robo4/ccbe1/anxa1b	3
	GO:0046474	glycerophospholipid biosynthetic process	4/308	122/18284	0.150862	0.651336	0.628753	pip5k1ca/pigu/pigk/pemt	4
	GO:0035850	epithelial cell differentiation involved in kidney development	2/308	41/18284	0.151511	0.651336	0.628753	iqgap2/etv5a	2
	GO:0050870	positive regulation of T cell activation	2/308	41/18284	0.151511	0.651336	0.628753	hhla2a.1/anxa1b	2
	GO:1903039	positive regulation of leukocyte cell-cell adhesion	2/308	41/18284	0.151511	0.651336	0.628753	hhla2a.1/anxa1b	2
	GO:0007264	small GTPase mediated signal transduction	8/308	309/18284	0.152191	0.651336	0.628753	tiam1b/arhgef25b/ksr2/myo9b/robo4/stard13a/rnd1b/stk19	8
	GO:0070371	ERK1 and ERK2 cascade	3/308	80/18284	0.152324	0.651336	0.628753	dicp3.3/pdgfab/itgb1a	3
	GO:0001709	cell fate determination	1/308	10/18284	0.156276	0.651336	0.628753	olig2	1
	GO:0002294	CD4-positive, alpha-beta T cell differentiation involved in immune response	1/308	10/18284	0.156276	0.651336	0.628753	anxa1b	1
	GO:0006085	acetyl-CoA biosynthetic process	1/308	10/18284	0.156276	0.651336	0.628753	acss2l	1
	GO:0010717	regulation of epithelial to mesenchymal transition	1/308	10/18284	0.156276	0.651336	0.628753	ek1	1
	GO:0016239	positive regulation of macroautophagy	1/308	10/18284	0.156276	0.651336	0.628753	sesn1	1
	GO:0019433	triglyceride catabolic process	1/308	10/18284	0.156276	0.651336	0.628753	lpl	1
	GO:0021520	spinal cord motor neuron cell fate specification	1/308	10/18284	0.156276	0.651336	0.628753	olig2	1
	GO:0031033	myosin filament organization	1/308	10/18284	0.156276	0.651336	0.628753	ttn.2	1
	GO:0031960	response to corticosteroid	1/308	10/18284	0.156276	0.651336	0.628753	anxa1b	1
	GO:0032878	regulation of establishment or maintenance of cell polarity	1/308	10/18284	0.156276	0.651336	0.628753	krit1	1
	GO:0035999	tetrahydrofolate interconversion	1/308	10/18284	0.156276	0.651336	0.628753	mthfd2	1
	GO:0042093	T-helper cell differentiation	1/308	10/18284	0.156276	0.651336	0.628753	anxa1b	1
	GO:0042953	lipoprotein transport	1/308	10/18284	0.156276	0.651336	0.628753	unc119a	1
	GO:0043567	regulation of insulin-like growth factor receptor signaling pathway	1/308	10/18284	0.156276	0.651336	0.628753	igfbp3	1
	GO:0044872	lipoprotein localization	1/308	10/18284	0.156276	0.651336	0.628753	unc119a	1
	GO:0045685	regulation of glial cell differentiation	1/308	10/18284	0.156276	0.651336	0.628753	tenm4	1
	GO:0046185	aldehyde catabolic process	1/308	10/18284	0.156276	0.651336	0.628753	agxt2	1
	GO:0048008	platelet-derived growth factor receptor signaling pathway	1/308	10/18284	0.156276	0.651336	0.628753	pdgfab	1
	GO:0051384	response to glucocorticoid	1/308	10/18284	0.156276	0.651336	0.628753	anxa1b	1
	GO:0061383	trabecula morphogenesis	1/308	10/18284	0.156276	0.651336	0.628753	kdm6bb	1
	GO:0061384	heart trabecula morphogenesis	1/308	10/18284	0.156276	0.651336	0.628753	kdm6bb	1
	GO:0070189	kynurenine metabolic process	1/308	10/18284	0.156276	0.651336	0.628753	tdo2a	1
	GO:0090050	positive regulation of cell migration involved in sprouting angiogenesis	1/308	10/18284	0.156276	0.651336	0.628753	anxa1b	1
	GO:0099116	tRNA 5'-end processing	1/308	10/18284	0.156276	0.651336	0.628753	rpp25b	1
	GO:0099174	regulation of presynapse organization	1/308	10/18284	0.156276	0.651336	0.628753	slitrk3a	1
	GO:1905606	regulation of presynapse assembly	1/308	10/18284	0.156276	0.651336	0.628753	slitrk3a	1
	GO:2001057	reactive nitrogen species metabolic process	1/308	10/18284	0.156276	0.651336	0.628753	ddah2	1
	GO:2001222	regulation of neuron migration	1/308	10/18284	0.156276	0.651336	0.628753	mdga2a	1
	GO:0015850	organic hydroxy compound transport	3/308	81/18284	0.15634	0.651336	0.628753	gramd1a/syt9b/rbp4	3
	GO:0016311	dephosphorylation	7/308	263/18284	0.157007	0.651336	0.628753	ppp1r16b/ptena/ppm1h/ppm1lb/ppp2r2bb/alpl/ptprub	7
	GO:0034329	cell junction assembly	5/308	169/18284	0.157263	0.651336	0.628753	slitrk3a/cdh18a/pkp2/ctnnd2a/ek1	5
	GO:0009914	hormone transport	2/308	42/18284	0.157411	0.651336	0.628753	syt9b/anxa1b	2
	GO:0030514	negative regulation of BMP signaling pathway	2/308	42/18284	0.157411	0.651336	0.628753	sost/igfbp3	2
	GO:0032944	regulation of mononuclear cell proliferation	2/308	42/18284	0.157411	0.651336	0.628753	hhla2a.1/anxa1b	2
	GO:0050670	regulation of lymphocyte proliferation	2/308	42/18284	0.157411	0.651336	0.628753	hhla2a.1/anxa1b	2
	GO:0061005	cell differentiation involved in kidney development	2/308	42/18284	0.157411	0.651336	0.628753	iqgap2/etv5a	2
	GO:0070663	regulation of leukocyte proliferation	2/308	42/18284	0.157411	0.651336	0.628753	hhla2a.1/anxa1b	2
	GO:0120254	olefinic compound metabolic process	2/308	42/18284	0.157411	0.651336	0.628753	pnpla8/ptgs1	2
	GO:1901214	regulation of neuron death	2/308	42/18284	0.157411	0.651336	0.628753	cntf/ogg1	2
	GO:0006936	muscle contraction	4/308	125/18284	0.160384	0.651336	0.628753	smyhc2/sulf2a/myom2a/tpm4b	4
	GO:0010243	response to organonitrogen compound	7/308	265/18284	0.161265	0.651336	0.628753	tyk2/nod2/sesn1/slc2a12/anxa1b/glra1/lpl	7
	GO:0016575	histone deacetylation	2/308	43/18284	0.163353	0.651336	0.628753	brms1/hdac9b	2
	GO:0030282	bone mineralization	2/308	43/18284	0.163353	0.651336	0.628753	ecm1b/alpl	2
	GO:0048663	neuron fate commitment	2/308	43/18284	0.163353	0.651336	0.628753	zdhhc16a/olig2	2
	GO:0009628	response to abiotic stimulus	9/308	365/18284	0.164714	0.651336	0.628753	camk2g2/eml1/pigu/rgrb/arnt/pigk/alpl/anxa1b/tefa	9
	GO:0044283	small molecule biosynthetic process	8/308	316/18284	0.165806	0.651336	0.628753	gad1a/gamt/pdxka/hmgcll1/tha1/anxa1b/ptgs1/lpl	8
	GO:0002262	myeloid cell homeostasis	4/308	127/18284	0.166851	0.651336	0.628753	kdm6bb/hdac9b/anxa1b/cicb	4
	GO:0006633	fatty acid biosynthetic process	3/308	84/18284	0.16858	0.651336	0.628753	anxa1b/ptgs1/lpl	3
	GO:0006476	protein deacetylation	2/308	44/18284	0.169334	0.651336	0.628753	brms1/hdac9b	2
	GO:0022409	positive regulation of cell-cell adhesion	2/308	44/18284	0.169334	0.651336	0.628753	hhla2a.1/anxa1b	2
	GO:0032456	endocytic recycling	2/308	44/18284	0.169334	0.651336	0.628753	myo5b/ptpn23b	2
	GO:0033627	cell adhesion mediated by integrin	2/308	44/18284	0.169334	0.651336	0.628753	plaua/itgb1a	2
	GO:0051402	neuron apoptotic process	2/308	44/18284	0.169334	0.651336	0.628753	cntf/ogg1	2
	GO:0006520	cellular amino acid metabolic process	6/308	221/18284	0.170474	0.651336	0.628753	gad1a/tdo2a/ddah2/agxt2/hmgcll1/tha1	6
	GO:0001780	neutrophil homeostasis	1/308	11/18284	0.170497	0.651336	0.628753	anxa1b	1
	GO:0006222	UMP biosynthetic process	1/308	11/18284	0.170497	0.651336	0.628753	uck1	1
	GO:0006544	glycine metabolic process	1/308	11/18284	0.170497	0.651336	0.628753	tha1	1
	GO:0009134	nucleoside diphosphate catabolic process	1/308	11/18284	0.170497	0.651336	0.628753	entpd5b	1
	GO:0009173	pyrimidine ribonucleoside monophosphate metabolic process	1/308	11/18284	0.170497	0.651336	0.628753	uck1	1
	GO:0009174	pyrimidine ribonucleoside monophosphate biosynthetic process	1/308	11/18284	0.170497	0.651336	0.628753	uck1	1
	GO:0010092	specification of animal organ identity	1/308	11/18284	0.170497	0.651336	0.628753	ripply3	1
	GO:0010165	response to X-ray	1/308	11/18284	0.170497	0.651336	0.628753	anxa1b	1
	GO:0010517	regulation of phospholipase activity	1/308	11/18284	0.170497	0.651336	0.628753	anxa1b	1
	GO:0010883	regulation of lipid storage	1/308	11/18284	0.170497	0.651336	0.628753	pparda	1
	GO:0018401	peptidyl-proline hydroxylation to 4-hydroxy-L-proline	1/308	11/18284	0.170497	0.651336	0.628753	zgc:152670	1
	GO:0030259	lipid glycosylation	1/308	11/18284	0.170497	0.651336	0.628753	gbgt1l4	1
	GO:0031641	regulation of myelination	1/308	11/18284	0.170497	0.651336	0.628753	tenm4	1
	GO:0032309	icosanoid secretion	1/308	11/18284	0.170497	0.651336	0.628753	anxa1b	1
	GO:0032836	glomerular basement membrane development	1/308	11/18284	0.170497	0.651336	0.628753	sulf2a	1
	GO:0035279	mRNA cleavage involved in gene silencing by miRNA	1/308	11/18284	0.170497	0.651336	0.628753	mov10b.1	1
	GO:0036089	cleavage furrow formation	1/308	11/18284	0.170497	0.651336	0.628753	snx33	1
	GO:0042407	cristae formation	1/308	11/18284	0.170497	0.651336	0.628753	apoob	1
	GO:0043367	CD4-positive, alpha-beta T cell differentiation	1/308	11/18284	0.170497	0.651336	0.628753	anxa1b	1
	GO:0043536	positive regulation of blood vessel endothelial cell migration	1/308	11/18284	0.170497	0.651336	0.628753	anxa1b	1
	GO:0045444	fat cell differentiation	1/308	11/18284	0.170497	0.651336	0.628753	aamdc	1
	GO:0045663	positive regulation of myoblast differentiation	1/308	11/18284	0.170497	0.651336	0.628753	boc	1
	GO:0046049	UMP metabolic process	1/308	11/18284	0.170497	0.651336	0.628753	uck1	1
	GO:0046323	glucose import	1/308	11/18284	0.170497	0.651336	0.628753	slc2a12	1
	GO:0048679	regulation of axon regeneration	1/308	11/18284	0.170497	0.651336	0.628753	col12a1a	1
	GO:0050482	arachidonic acid secretion	1/308	11/18284	0.170497	0.651336	0.628753	anxa1b	1
	GO:0070262	peptidyl-serine dephosphorylation	1/308	11/18284	0.170497	0.651336	0.628753	ppp2r2bb	1
	GO:0070570	regulation of neuron projection regeneration	1/308	11/18284	0.170497	0.651336	0.628753	col12a1a	1
	GO:0070782	phosphatidylserine exposure on apoptotic cell surface	1/308	11/18284	0.170497	0.651336	0.628753	xkr8.1	1
	GO:0071027	nuclear RNA surveillance	1/308	11/18284	0.170497	0.651336	0.628753	pcid2	1
	GO:0071028	nuclear mRNA surveillance	1/308	11/18284	0.170497	0.651336	0.628753	pcid2	1
	GO:0089718	amino acid import across plasma membrane	1/308	11/18284	0.170497	0.651336	0.628753	slc1a3a	1
	GO:0097475	motor neuron migration	1/308	11/18284	0.170497	0.651336	0.628753	mdga2a	1
	GO:1902106	negative regulation of leukocyte differentiation	1/308	11/18284	0.170497	0.651336	0.628753	anxa1b	1
	GO:1902107	positive regulation of leukocyte differentiation	1/308	11/18284	0.170497	0.651336	0.628753	anxa1b	1
	GO:1902808	positive regulation of cell cycle G1/S phase transition	1/308	11/18284	0.170497	0.651336	0.628753	anxa1b	1
	GO:1903963	arachidonate transport	1/308	11/18284	0.170497	0.651336	0.628753	anxa1b	1
	GO:0051604	protein maturation	4/308	129/18284	0.17341	0.651336	0.628753	plaua/cyfip2/lipt2/chchd4b	4
	GO:0001819	positive regulation of cytokine production	2/308	45/18284	0.175352	0.651336	0.628753	sulf2a/anxa1b	2
	GO:0030048	actin filament-based movement	2/308	45/18284	0.175352	0.651336	0.628753	myo5b/myo9b	2
	GO:0032943	mononuclear cell proliferation	2/308	45/18284	0.175352	0.651336	0.628753	hhla2a.1/anxa1b	2
	GO:0043648	dicarboxylic acid metabolic process	2/308	45/18284	0.175352	0.651336	0.628753	me1/mdh1aa	2
	GO:0046651	lymphocyte proliferation	2/308	45/18284	0.175352	0.651336	0.628753	hhla2a.1/anxa1b	2
	GO:0070661	leukocyte proliferation	2/308	45/18284	0.175352	0.651336	0.628753	hhla2a.1/anxa1b	2
	GO:1901292	nucleoside phosphate catabolic process	2/308	45/18284	0.175352	0.651336	0.628753	entpd5b/nudt3b	2
	GO:0009117	nucleotide metabolic process	8/308	321/18284	0.175864	0.651336	0.628753	npr2/tdo2a/acot11b/acss2l/acot8/nudt3b/uck1/aldocb	8
	GO:0007043	cell-cell junction assembly	3/308	86/18284	0.176891	0.651336	0.628753	cdh18a/pkp2/ctnnd2a	3
	GO:0009581	detection of external stimulus	3/308	86/18284	0.176891	0.651336	0.628753	pigu/rgrb/pigk	3
	GO:0009582	detection of abiotic stimulus	3/308	86/18284	0.176891	0.651336	0.628753	pigu/rgrb/pigk	3
	GO:0000122	negative regulation of transcription by RNA polymerase II	6/308	224/18284	0.177859	0.651336	0.628753	brms1/cbx3a/ripply3/erfl3/hic1/pparda	6
	GO:0006821	chloride transport	3/308	87/18284	0.181088	0.651336	0.628753	gabrr3a/clcn6/glra1	3
	GO:0001539	cilium or flagellum-dependent cell motility	2/308	46/18284	0.181403	0.651336	0.628753	dnah1/si:dkey-162b23.4	2
	GO:0042462	eye photoreceptor cell development	2/308	46/18284	0.181403	0.651336	0.628753	adgrv1/cdh4	2
	GO:0060285	cilium-dependent cell motility	2/308	46/18284	0.181403	0.651336	0.628753	dnah1/si:dkey-162b23.4	2
	GO:0030111	regulation of Wnt signaling pathway	5/308	178/18284	0.182198	0.651336	0.628753	sost/rgs3a/fam53b/sulf2a/ankrd6b	5
	GO:0051960	regulation of nervous system development	5/308	178/18284	0.182198	0.651336	0.628753	tiam1b/sema3c/faima/olig2/tenm4	5
	GO:0003012	muscle system process	4/308	132/18284	0.183412	0.651336	0.628753	smyhc2/sulf2a/myom2a/tpm4b	4
	GO:0002287	alpha-beta T cell activation involved in immune response	1/308	12/18284	0.184479	0.651336	0.628753	anxa1b	1
	GO:0002292	T cell differentiation involved in immune response	1/308	12/18284	0.184479	0.651336	0.628753	anxa1b	1
	GO:0002293	alpha-beta T cell differentiation involved in immune response	1/308	12/18284	0.184479	0.651336	0.628753	anxa1b	1
	GO:0002698	negative regulation of immune effector process	1/308	12/18284	0.184479	0.651336	0.628753	anxa1b	1
	GO:0003159	morphogenesis of an endothelium	1/308	12/18284	0.184479	0.651336	0.628753	krit1	1
	GO:0003313	heart rudiment development	1/308	12/18284	0.184479	0.651336	0.628753	ogg1	1
	GO:0006677	glycosylceramide metabolic process	1/308	12/18284	0.184479	0.651336	0.628753	gba3	1
	GO:0006734	NADH metabolic process	1/308	12/18284	0.184479	0.651336	0.628753	mdh1aa	1
	GO:0008645	hexose transmembrane transport	1/308	12/18284	0.184479	0.651336	0.628753	slc2a12	1
	GO:0009110	vitamin biosynthetic process	1/308	12/18284	0.184479	0.651336	0.628753	pdxka	1
	GO:0014812	muscle cell migration	1/308	12/18284	0.184479	0.651336	0.628753	anxa1b	1
	GO:0016339	calcium-dependent cell-cell adhesion via plasma membrane cell adhesion molecules	1/308	12/18284	0.184479	0.651336	0.628753	cdh18a	1
	GO:0016973	poly(A)+ mRNA export from nucleus	1/308	12/18284	0.184479	0.651336	0.628753	pcid2	1
	GO:0032612	interleukin-1 production	1/308	12/18284	0.184479	0.651336	0.628753	anxa1b	1
	GO:0032652	regulation of interleukin-1 production	1/308	12/18284	0.184479	0.651336	0.628753	anxa1b	1
	GO:0033564	anterior/posterior axon guidance	1/308	12/18284	0.184479	0.651336	0.628753	extl3	1
	GO:0034471	ncRNA 5'-end processing	1/308	12/18284	0.184479	0.651336	0.628753	rpp25b	1
	GO:0043252	sodium-independent organic anion transport	1/308	12/18284	0.184479	0.651336	0.628753	slco1d1	1
	GO:0046470	phosphatidylcholine metabolic process	1/308	12/18284	0.184479	0.651336	0.628753	pemt	1
	GO:0060191	regulation of lipase activity	1/308	12/18284	0.184479	0.651336	0.628753	anxa1b	1
	GO:0061154	endothelial tube morphogenesis	1/308	12/18284	0.184479	0.651336	0.628753	krit1	1
	GO:0072554	blood vessel lumenization	1/308	12/18284	0.184479	0.651336	0.628753	krit1	1
	GO:0090049	regulation of cell migration involved in sprouting angiogenesis	1/308	12/18284	0.184479	0.651336	0.628753	anxa1b	1
	GO:0097009	energy homeostasis	1/308	12/18284	0.184479	0.651336	0.628753	tsku	1
	GO:1903707	negative regulation of hemopoiesis	1/308	12/18284	0.184479	0.651336	0.628753	anxa1b	1
	GO:1904659	glucose transmembrane transport	1/308	12/18284	0.184479	0.651336	0.628753	slc2a12	1
	GO:2000515	negative regulation of CD4-positive, alpha-beta T cell activation	1/308	12/18284	0.184479	0.651336	0.628753	anxa1b	1
	GO:0007160	cell-matrix adhesion	3/308	88/18284	0.185312	0.651336	0.628753	robo4/itgb1a/ek1	3
	GO:0072006	nephron development	3/308	88/18284	0.185312	0.651336	0.628753	iqgap2/sulf2a/etv5a	3
	GO:0046488	phosphatidylinositol metabolic process	4/308	133/18284	0.186788	0.651336	0.628753	pip5k1ca/ptena/pigu/pigk	4
	GO:0048793	pronephros development	4/308	133/18284	0.186788	0.651336	0.628753	camk2g2/nphp3/etv5a/ptgs1	4
	GO:0051056	regulation of small GTPase mediated signal transduction	4/308	133/18284	0.186788	0.651336	0.628753	arhgef25b/robo4/stard13a/stk19	4
	GO:0045103	intermediate filament-based process	2/308	47/18284	0.187485	0.651336	0.628753	pkp2/zgc:65851	2
	GO:0045104	intermediate filament cytoskeleton organization	2/308	47/18284	0.187485	0.651336	0.628753	pkp2/zgc:65851	2
	GO:0016042	lipid catabolic process	5/308	180/18284	0.18793	0.651336	0.628753	pnpla8/gba3/acot8/iah1/lpl	5
	GO:0006979	response to oxidative stress	3/308	89/18284	0.189562	0.651336	0.628753	sesn1/anxa1b/ptgs1	3
	GO:0072521	purine-containing compound metabolic process	7/308	278/18284	0.190165	0.651336	0.628753	npr2/tdo2a/acot11b/acss2l/acot8/nudt3b/aldocb	7
	GO:0030334	regulation of cell migration	6/308	229/18284	0.19045	0.651336	0.628753	pdgfab/robo4/sema3c/gnb1b/mdga2a/anxa1b	6
	GO:0048589	developmental growth	9/308	380/18284	0.193257	0.651336	0.628753	npr2/myo5b/kdm6bb/sema3c/extl3/stk25a/fam53b/anxa1b/tsku	9
	GO:0001764	neuron migration	2/308	48/18284	0.193595	0.651336	0.628753	mdga2a/olig2	2
	GO:0097191	extrinsic apoptotic signaling pathway	2/308	48/18284	0.193595	0.651336	0.628753	zgc:153993/faima	2
	GO:0002040	sprouting angiogenesis	4/308	135/18284	0.193598	0.651336	0.628753	ppp1r16b/itgb1a/ccbe1/anxa1b	4
	GO:0031589	cell-substrate adhesion	4/308	135/18284	0.193598	0.651336	0.628753	robo4/itgb1a/lamb2/ek1	4
	GO:0000966	RNA 5'-end processing	1/308	13/18284	0.198225	0.651336	0.628753	rpp25b	1
	GO:0003406	retinal pigment epithelium development	1/308	13/18284	0.198225	0.651336	0.628753	ctsd	1
	GO:0008053	mitochondrial fusion	1/308	13/18284	0.198225	0.651336	0.628753	zgc:153993	1
	GO:0009083	branched-chain amino acid catabolic process	1/308	13/18284	0.198225	0.651336	0.628753	hmgcll1	1
	GO:0015695	organic cation transport	1/308	13/18284	0.198225	0.651336	0.628753	slc25a19	1
	GO:0018149	peptide cross-linking	1/308	13/18284	0.198225	0.651336	0.628753	tgm5l	1
	GO:0019511	peptidyl-proline hydroxylation	1/308	13/18284	0.198225	0.651336	0.628753	zgc:152670	1
	GO:0030032	lamellipodium assembly	1/308	13/18284	0.198225	0.651336	0.628753	robo4	1
	GO:0032366	intracellular sterol transport	1/308	13/18284	0.198225	0.651336	0.628753	gramd1a	1
	GO:0042537	benzene-containing compound metabolic process	1/308	13/18284	0.198225	0.651336	0.628753	tdo2a	1
	GO:0071025	RNA surveillance	1/308	13/18284	0.198225	0.651336	0.628753	pcid2	1
	GO:0071715	icosanoid transport	1/308	13/18284	0.198225	0.651336	0.628753	anxa1b	1
	GO:1902882	regulation of response to oxidative stress	1/308	13/18284	0.198225	0.651336	0.628753	sesn1	1
	GO:1902969	mitotic DNA replication	1/308	13/18284	0.198225	0.651336	0.628753	lig1	1
	GO:1903708	positive regulation of hemopoiesis	1/308	13/18284	0.198225	0.651336	0.628753	anxa1b	1
	GO:2000514	regulation of CD4-positive, alpha-beta T cell activation	1/308	13/18284	0.198225	0.651336	0.628753	anxa1b	1
	GO:0009247	glycolipid biosynthetic process	2/308	49/18284	0.199731	0.651336	0.628753	pigu/pigk	2
	GO:0030010	establishment of cell polarity	2/308	49/18284	0.199731	0.651336	0.628753	numa1/krit1	2
	GO:0007018	microtubule-based movement	6/308	233/18284	0.200763	0.651336	0.628753	dnah1/kif5ab/si:dkey-162b23.4/kif26ba/klc3/ift27	6
	GO:0007265	Ras protein signal transduction	6/308	233/18284	0.200763	0.651336	0.628753	arhgef25b/ksr2/myo9b/robo4/stard13a/stk19	6
	GO:0000910	cytokinesis	3/308	92/18284	0.202456	0.651336	0.628753	snx33/unc119a/sept4a	3
	GO:0030178	negative regulation of Wnt signaling pathway	3/308	92/18284	0.202456	0.651336	0.628753	sost/rgs3a/ankrd6b	3
	GO:0045017	glycerolipid biosynthetic process	4/308	138/18284	0.203957	0.651336	0.628753	pip5k1ca/pigu/pigk/pemt	4
	GO:0051347	positive regulation of transferase activity	4/308	138/18284	0.203957	0.651336	0.628753	ddr1/pdgfab/unc119a/ek1	4
	GO:0019882	antigen processing and presentation	2/308	50/18284	0.205888	0.651336	0.628753	zmp:0000001138/erap1a	2
	GO:1902476	chloride transmembrane transport	2/308	50/18284	0.205888	0.651336	0.628753	gabrr3a/glra1	2
	GO:0006661	phosphatidylinositol biosynthetic process	3/308	93/18284	0.2068	0.651336	0.628753	pip5k1ca/pigu/pigk	3
	GO:0043434	response to peptide hormone	3/308	93/18284	0.2068	0.651336	0.628753	tyk2/slc2a12/anxa1b	3
	GO:0046434	organophosphate catabolic process	3/308	93/18284	0.2068	0.651336	0.628753	entpd5b/ptena/nudt3b	3
	GO:0048871	multicellular organismal homeostasis	3/308	93/18284	0.2068	0.651336	0.628753	tjp2b/sulf2a/tsku	3
	GO:0016197	endosomal transport	4/308	139/18284	0.207446	0.651336	0.628753	snx33/myo5b/ptpn23b/chmp5a	4
	GO:0060537	muscle tissue development	6/308	236/18284	0.20863	0.651336	0.628753	npr2/ogg1/nrap/myo5b/alpk2/ttn.2	6
	GO:0060560	developmental growth involved in morphogenesis	5/308	188/18284	0.211479	0.651336	0.628753	myo5b/sema3c/extl3/stk25a/fam53b	5
	GO:0002275	myeloid cell activation involved in immune response	1/308	14/18284	0.211741	0.651336	0.628753	ptena	1
	GO:0006271	DNA strand elongation involved in DNA replication	1/308	14/18284	0.211741	0.651336	0.628753	lig1	1
	GO:0006525	arginine metabolic process	1/308	14/18284	0.211741	0.651336	0.628753	ddah2	1
	GO:0009129	pyrimidine nucleoside monophosphate metabolic process	1/308	14/18284	0.211741	0.651336	0.628753	uck1	1
	GO:0009130	pyrimidine nucleoside monophosphate biosynthetic process	1/308	14/18284	0.211741	0.651336	0.628753	uck1	1
	GO:0010811	positive regulation of cell-substrate adhesion	1/308	14/18284	0.211741	0.651336	0.628753	robo4	1
	GO:0019748	secondary metabolic process	1/308	14/18284	0.211741	0.651336	0.628753	oca2	1
	GO:0022010	central nervous system myelination	1/308	14/18284	0.211741	0.651336	0.628753	tenm4	1
	GO:0032291	axon ensheathment in central nervous system	1/308	14/18284	0.211741	0.651336	0.628753	tenm4	1
	GO:0045580	regulation of T cell differentiation	1/308	14/18284	0.211741	0.651336	0.628753	anxa1b	1
	GO:0045661	regulation of myoblast differentiation	1/308	14/18284	0.211741	0.651336	0.628753	boc	1
	GO:0046632	alpha-beta T cell differentiation	1/308	14/18284	0.211741	0.651336	0.628753	anxa1b	1
	GO:0046838	phosphorylated carbohydrate dephosphorylation	1/308	14/18284	0.211741	0.651336	0.628753	ptena	1
	GO:0046855	inositol phosphate dephosphorylation	1/308	14/18284	0.211741	0.651336	0.628753	ptena	1
	GO:0046889	positive regulation of lipid biosynthetic process	1/308	14/18284	0.211741	0.651336	0.628753	anxa1b	1
	GO:0060351	cartilage development involved in endochondral bone morphogenesis	1/308	14/18284	0.211741	0.651336	0.628753	tsku	1
	GO:0060384	innervation	1/308	14/18284	0.211741	0.651336	0.628753	sulf2a	1
	GO:0070076	histone lysine demethylation	1/308	14/18284	0.211741	0.651336	0.628753	kdm6bb	1
	GO:0070593	dendrite self-avoidance	1/308	14/18284	0.211741	0.651336	0.628753	robo4	1
	GO:0070831	basement membrane assembly	1/308	14/18284	0.211741	0.651336	0.628753	lamb2	1
	GO:0071545	inositol phosphate catabolic process	1/308	14/18284	0.211741	0.651336	0.628753	ptena	1
	GO:0097306	cellular response to alcohol	1/308	14/18284	0.211741	0.651336	0.628753	glra1	1
	GO:1904262	negative regulation of TORC1 signaling	1/308	14/18284	0.211741	0.651336	0.628753	sesn1	1
	GO:0051223	regulation of protein transport	2/308	51/18284	0.212067	0.651336	0.628753	rhbdf1b/syt9b	2
	GO:0070201	regulation of establishment of protein localization	2/308	51/18284	0.212067	0.651336	0.628753	rhbdf1b/syt9b	2
	GO:1901698	response to nitrogen compound	7/308	288/18284	0.213722	0.651336	0.628753	tyk2/nod2/sesn1/slc2a12/anxa1b/glra1/lpl	7
	GO:0007005	mitochondrion organization	6/308	238/18284	0.213935	0.651336	0.628753	zgc:153993/atpaf1/spata18/chchd4b/apoob/mtfp1	6
	GO:0071407	cellular response to organic cyclic compound	3/308	95/18284	0.215549	0.651336	0.628753	arnt/anxa1b/ptgs1	3
	GO:0032101	regulation of response to external stimulus	5/308	190/18284	0.217511	0.651336	0.628753	col12a1a/sema3c/anxa1b/f2/pparda	5
	GO:0030900	forebrain development	4/308	142/18284	0.218014	0.651336	0.628753	yaf2/zgc:110006/zdhhc16a/emx3	4
	GO:0050905	neuromuscular process	2/308	52/18284	0.218263	0.651336	0.628753	smyhc2/cyfip2	2
	GO:0046486	glycerolipid metabolic process	6/308	240/18284	0.219287	0.651336	0.628753	pip5k1ca/ptena/pigu/pigk/pemt/lpl	6
	GO:0051656	establishment of organelle localization	5/308	192/18284	0.223595	0.651336	0.628753	kif5ab/numa1/myo5b/arl6/ift27	5
	GO:0055086	nucleobase-containing small molecule metabolic process	9/308	395/18284	0.223765	0.651336	0.628753	entpd5b/npr2/tdo2a/acot11b/acss2l/acot8/nudt3b/uck1/aldocb	9
	GO:0032880	regulation of protein localization	3/308	97/18284	0.224374	0.651336	0.628753	rhbdf1b/syt9b/gpc1b	3
	GO:0002685	regulation of leukocyte migration	2/308	53/18284	0.224474	0.651336	0.628753	gnb1b/anxa1b	2
	GO:0070997	neuron death	2/308	53/18284	0.224474	0.651336	0.628753	cntf/ogg1	2
	GO:0002819	regulation of adaptive immune response	1/308	15/18284	0.22503	0.651336	0.628753	anxa1b	1
	GO:0002822	regulation of adaptive immune response based on somatic recombination of immune receptors built from immunoglobulin superfamily domains	1/308	15/18284	0.22503	0.651336	0.628753	anxa1b	1
	GO:0007044	cell-substrate junction assembly	1/308	15/18284	0.22503	0.651336	0.628753	ek1	1
	GO:0008625	extrinsic apoptotic signaling pathway via death domain receptors	1/308	15/18284	0.22503	0.651336	0.628753	faima	1
	GO:0009068	aspartate family amino acid catabolic process	1/308	15/18284	0.22503	0.651336	0.628753	tha1	1
	GO:0010043	response to zinc ion	1/308	15/18284	0.22503	0.651336	0.628753	glra1	1
	GO:0015740	C4-dicarboxylate transport	1/308	15/18284	0.22503	0.651336	0.628753	slc1a3a	1
	GO:0016577	histone demethylation	1/308	15/18284	0.22503	0.651336	0.628753	kdm6bb	1
	GO:0030193	regulation of blood coagulation	1/308	15/18284	0.22503	0.651336	0.628753	f2	1
	GO:0030388	fructose 1,6-bisphosphate metabolic process	1/308	15/18284	0.22503	0.651336	0.628753	aldocb	1
	GO:0039020	pronephric nephron tubule development	1/308	15/18284	0.22503	0.651336	0.628753	etv5a	1
	GO:0042542	response to hydrogen peroxide	1/308	15/18284	0.22503	0.651336	0.628753	anxa1b	1
	GO:0043162	ubiquitin-dependent protein catabolic process via the multivesicular body sorting pathway	1/308	15/18284	0.22503	0.651336	0.628753	ptpn23b	1
	GO:0045022	early endosome to late endosome transport	1/308	15/18284	0.22503	0.651336	0.628753	ptpn23b	1
	GO:0046686	response to cadmium ion	1/308	15/18284	0.22503	0.651336	0.628753	cygb1	1
	GO:0048009	insulin-like growth factor receptor signaling pathway	1/308	15/18284	0.22503	0.651336	0.628753	igfbp3	1
	GO:0070365	hepatocyte differentiation	1/308	15/18284	0.22503	0.651336	0.628753	anxa1b	1
	GO:0097320	plasma membrane tubulation	1/308	15/18284	0.22503	0.651336	0.628753	snx33	1
	GO:0098927	vesicle-mediated transport between endosomal compartments	1/308	15/18284	0.22503	0.651336	0.628753	ptpn23b	1
	GO:0150115	cell-substrate junction organization	1/308	15/18284	0.22503	0.651336	0.628753	ek1	1
	GO:1900046	regulation of hemostasis	1/308	15/18284	0.22503	0.651336	0.628753	f2	1
	GO:2001237	negative regulation of extrinsic apoptotic signaling pathway	1/308	15/18284	0.22503	0.651336	0.628753	faima	1
	GO:0006643	membrane lipid metabolic process	4/308	144/18284	0.225139	0.651336	0.628753	pigu/gba3/pigk/degs1	4
	GO:0006650	glycerophospholipid metabolic process	5/308	194/18284	0.229731	0.651336	0.628753	pip5k1ca/ptena/pigu/pigk/pemt	5
	GO:0003007	heart morphogenesis	6/308	244/18284	0.230123	0.651336	0.628753	ripply3/pkp2/myo5b/nphp3/alpk2/krit1	6
	GO:0033059	cellular pigmentation	2/308	54/18284	0.230699	0.651336	0.628753	arl6/ift27	2
	GO:0050727	regulation of inflammatory response	2/308	54/18284	0.230699	0.651336	0.628753	anxa1b/pparda	2
	GO:0071599	otic vesicle development	2/308	54/18284	0.230699	0.651336	0.628753	esrrga/igfbp3	2
	GO:0048872	homeostasis of number of cells	4/308	146/18284	0.232323	0.651336	0.628753	kdm6bb/hdac9b/anxa1b/cicb	4
	GO:1901701	cellular response to oxygen-containing compound	6/308	245/18284	0.232859	0.651336	0.628753	tyk2/hhla2a.1/sesn1/slc2a12/anxa1b/glra1	6
	GO:0008285	negative regulation of cell population proliferation	3/308	99/18284	0.23327	0.651336	0.628753	ptena/hhla2a.1/etv5a	3
	GO:0003333	amino acid transmembrane transport	2/308	55/18284	0.236934	0.651336	0.628753	slc38a3b/slc1a3a	2
	GO:0006090	pyruvate metabolic process	2/308	55/18284	0.236934	0.651336	0.628753	me1/aldocb	2
	GO:0045860	positive regulation of protein kinase activity	2/308	55/18284	0.236934	0.651336	0.628753	pdgfab/unc119a	2
	GO:0001776	leukocyte homeostasis	1/308	16/18284	0.238095	0.651336	0.628753	anxa1b	1
	GO:0007413	axonal fasciculation	1/308	16/18284	0.238095	0.651336	0.628753	ek1	1
	GO:0009070	serine family amino acid biosynthetic process	1/308	16/18284	0.238095	0.651336	0.628753	tha1	1
	GO:0010595	positive regulation of endothelial cell migration	1/308	16/18284	0.238095	0.651336	0.628753	anxa1b	1
	GO:0010669	epithelial structure maintenance	1/308	16/18284	0.238095	0.651336	0.628753	sulf2a	1
	GO:0014013	regulation of gliogenesis	1/308	16/18284	0.238095	0.651336	0.628753	tenm4	1
	GO:0022616	DNA strand elongation	1/308	16/18284	0.238095	0.651336	0.628753	lig1	1
	GO:0030518	intracellular steroid hormone receptor signaling pathway	1/308	16/18284	0.238095	0.651336	0.628753	arnt	1
	GO:0032526	response to retinoic acid	1/308	16/18284	0.238095	0.651336	0.628753	rbp4	1
	GO:0034614	cellular response to reactive oxygen species	1/308	16/18284	0.238095	0.651336	0.628753	anxa1b	1
	GO:0043090	amino acid import	1/308	16/18284	0.238095	0.651336	0.628753	slc1a3a	1
	GO:0045445	myoblast differentiation	1/308	16/18284	0.238095	0.651336	0.628753	boc	1
	GO:0045471	response to ethanol	1/308	16/18284	0.238095	0.651336	0.628753	glra1	1
	GO:0046653	tetrahydrofolate metabolic process	1/308	16/18284	0.238095	0.651336	0.628753	mthfd2	1
	GO:0060997	dendritic spine morphogenesis	1/308	16/18284	0.238095	0.651336	0.628753	ctnnd2a	1
	GO:0106030	neuron projection fasciculation	1/308	16/18284	0.238095	0.651336	0.628753	ek1	1
	GO:1905952	regulation of lipid localization	1/308	16/18284	0.238095	0.651336	0.628753	pparda	1
	GO:2000050	regulation of non-canonical Wnt signaling pathway	1/308	16/18284	0.238095	0.651336	0.628753	rgs3a	1
	GO:2000145	regulation of cell motility	6/308	247/18284	0.23836	0.651336	0.628753	pdgfab/robo4/sema3c/gnb1b/mdga2a/anxa1b	6
	GO:0046467	membrane lipid biosynthetic process	3/308	101/18284	0.242227	0.651336	0.628753	pigu/pigk/degs1	3
	GO:0021517	ventral spinal cord development	2/308	56/18284	0.243179	0.651336	0.628753	sulf2a/olig2	2
	GO:0022408	negative regulation of cell-cell adhesion	2/308	56/18284	0.243179	0.651336	0.628753	hhla2a.1/anxa1b	2
	GO:0072009	nephron epithelium development	2/308	56/18284	0.243179	0.651336	0.628753	iqgap2/etv5a	2
	GO:0010927	cellular component assembly involved in morphogenesis	3/308	102/18284	0.246727	0.651336	0.628753	nrap/ttn.2/tenm4	3
	GO:0014070	response to organic cyclic compound	4/308	150/18284	0.246856	0.651336	0.628753	spata18/arnt/anxa1b/ptgs1	4
	GO:0071417	cellular response to organonitrogen compound	4/308	150/18284	0.246856	0.651336	0.628753	tyk2/sesn1/slc2a12/glra1	4
	GO:0035601	protein deacylation	2/308	57/18284	0.24943	0.651336	0.628753	brms1/hdac9b	2
	GO:0000266	mitochondrial fission	1/308	17/18284	0.250941	0.651336	0.628753	mtfp1	1
	GO:0001966	thigmotaxis	1/308	17/18284	0.250941	0.651336	0.628753	ascc1	1
	GO:0006241	CTP biosynthetic process	1/308	17/18284	0.250941	0.651336	0.628753	uck1	1
	GO:0006767	water-soluble vitamin metabolic process	1/308	17/18284	0.250941	0.651336	0.628753	pdxka	1
	GO:0014068	positive regulation of phosphatidylinositol 3-kinase signaling	1/308	17/18284	0.250941	0.651336	0.628753	pdgfab	1
	GO:0014823	response to activity	1/308	17/18284	0.250941	0.651336	0.628753	pparda	1
	GO:0015813	L-glutamate transmembrane transport	1/308	17/18284	0.250941	0.651336	0.628753	slc1a3a	1
	GO:0019377	glycolipid catabolic process	1/308	17/18284	0.250941	0.651336	0.628753	gba3	1
	GO:0021554	optic nerve development	1/308	17/18284	0.250941	0.651336	0.628753	klf7b	1
	GO:0030216	keratinocyte differentiation	1/308	17/18284	0.250941	0.651336	0.628753	anxa1b	1
	GO:0030856	regulation of epithelial cell differentiation	1/308	17/18284	0.250941	0.651336	0.628753	krit1	1
	GO:0033260	nuclear DNA replication	1/308	17/18284	0.250941	0.651336	0.628753	lig1	1
	GO:0035476	angioblast cell migration	1/308	17/18284	0.250941	0.651336	0.628753	ephb4a	1
	GO:0035710	CD4-positive, alpha-beta T cell activation	1/308	17/18284	0.250941	0.651336	0.628753	anxa1b	1
	GO:0042430	indole-containing compound metabolic process	1/308	17/18284	0.250941	0.651336	0.628753	tdo2a	1
	GO:0043114	regulation of vascular permeability	1/308	17/18284	0.250941	0.651336	0.628753	tjp2b	1
	GO:0043406	positive regulation of MAP kinase activity	1/308	17/18284	0.250941	0.651336	0.628753	pdgfab	1
	GO:0046036	CTP metabolic process	1/308	17/18284	0.250941	0.651336	0.628753	uck1	1
	GO:0046189	phenol-containing compound biosynthetic process	1/308	17/18284	0.250941	0.651336	0.628753	oca2	1
	GO:0046479	glycosphingolipid catabolic process	1/308	17/18284	0.250941	0.651336	0.628753	gba3	1
	GO:0046636	negative regulation of alpha-beta T cell activation	1/308	17/18284	0.250941	0.651336	0.628753	anxa1b	1
	GO:0050935	iridophore differentiation	1/308	17/18284	0.250941	0.651336	0.628753	oca2	1
	GO:0055003	cardiac myofibril assembly	1/308	17/18284	0.250941	0.651336	0.628753	nrap	1
	GO:0060038	cardiac muscle cell proliferation	1/308	17/18284	0.250941	0.651336	0.628753	npr2	1
	GO:0060396	growth hormone receptor signaling pathway	1/308	17/18284	0.250941	0.651336	0.628753	tyk2	1
	GO:0060416	response to growth hormone	1/308	17/18284	0.250941	0.651336	0.628753	tyk2	1
	GO:0071378	cellular response to growth hormone stimulus	1/308	17/18284	0.250941	0.651336	0.628753	tyk2	1
	GO:0071542	dopaminergic neuron differentiation	1/308	17/18284	0.250941	0.651336	0.628753	olig2	1
	GO:0097061	dendritic spine organization	1/308	17/18284	0.250941	0.651336	0.628753	ctnnd2a	1
	GO:1901570	fatty acid derivative biosynthetic process	1/308	17/18284	0.250941	0.651336	0.628753	hmgcll1	1
	GO:0042981	regulation of apoptotic process	10/308	461/18284	0.251551	0.651336	0.628753	cntf/si:dkey-29h14.10/si:ch211-108d22.2/ogg1/nod2/zgc:153993/yaf2/zgc:158343/faima/anxa1b	10
	GO:0008654	phospholipid biosynthetic process	4/308	152/18284	0.254196	0.651336	0.628753	pip5k1ca/pigu/pigk/pemt	4
	GO:1901700	response to oxygen-containing compound	8/308	357/18284	0.255372	0.651336	0.628753	tyk2/nod2/hhla2a.1/sesn1/slc2a12/anxa1b/glra1/rbp4	8
	GO:0009267	cellular response to starvation	2/308	58/18284	0.255686	0.651336	0.628753	prkag3a/sesn1	2
	GO:0098732	macromolecule deacylation	2/308	58/18284	0.255686	0.651336	0.628753	brms1/hdac9b	2
	GO:0008361	regulation of cell size	3/308	104/18284	0.255765	0.651336	0.628753	myo5b/sema3c/extl3	3
	GO:0050808	synapse organization	4/308	154/18284	0.261581	0.651336	0.628753	slitrk3a/ppfia4/ascc1/ctnnd2a	4
	GO:0007229	integrin-mediated signaling pathway	2/308	59/18284	0.261945	0.651336	0.628753	itgb1a/adam9	2
	GO:0016358	dendrite development	2/308	59/18284	0.261945	0.651336	0.628753	zgc:110006/ctnnd2a	2
	GO:0021515	cell differentiation in spinal cord	2/308	59/18284	0.261945	0.651336	0.628753	sulf2a/olig2	2
	GO:0022037	metencephalon development	2/308	59/18284	0.261945	0.651336	0.628753	mdga2a/olig2	2
	GO:1903037	regulation of leukocyte cell-cell adhesion	2/308	59/18284	0.261945	0.651336	0.628753	hhla2a.1/anxa1b	2
	GO:0002286	T cell activation involved in immune response	1/308	18/18284	0.263571	0.651336	0.628753	anxa1b	1
	GO:0006182	cGMP biosynthetic process	1/308	18/18284	0.263571	0.651336	0.628753	npr2	1
	GO:0009074	aromatic amino acid family catabolic process	1/308	18/18284	0.263571	0.651336	0.628753	tdo2a	1
	GO:0009081	branched-chain amino acid metabolic process	1/308	18/18284	0.263571	0.651336	0.628753	hmgcll1	1
	GO:0009208	pyrimidine ribonucleoside triphosphate metabolic process	1/308	18/18284	0.263571	0.651336	0.628753	uck1	1
	GO:0009209	pyrimidine ribonucleoside triphosphate biosynthetic process	1/308	18/18284	0.263571	0.651336	0.628753	uck1	1
	GO:0009310	amine catabolic process	1/308	18/18284	0.263571	0.651336	0.628753	tdo2a	1
	GO:0015800	acidic amino acid transport	1/308	18/18284	0.263571	0.651336	0.628753	slc1a3a	1
	GO:0016601	Rac protein signal transduction	1/308	18/18284	0.263571	0.651336	0.628753	robo4	1
	GO:0034198	cellular response to amino acid starvation	1/308	18/18284	0.263571	0.651336	0.628753	sesn1	1
	GO:0042149	cellular response to glucose starvation	1/308	18/18284	0.263571	0.651336	0.628753	prkag3a	1
	GO:0042402	cellular biogenic amine catabolic process	1/308	18/18284	0.263571	0.651336	0.628753	tdo2a	1
	GO:0043535	regulation of blood vessel endothelial cell migration	1/308	18/18284	0.263571	0.651336	0.628753	anxa1b	1
	GO:0045761	regulation of adenylate cyclase activity	1/308	18/18284	0.263571	0.651336	0.628753	adgrv1	1
	GO:0046461	neutral lipid catabolic process	1/308	18/18284	0.263571	0.651336	0.628753	lpl	1
	GO:0046464	acylglycerol catabolic process	1/308	18/18284	0.263571	0.651336	0.628753	lpl	1
	GO:0048259	regulation of receptor-mediated endocytosis	1/308	18/18284	0.263571	0.651336	0.628753	unc119a	1
	GO:0050796	regulation of insulin secretion	1/308	18/18284	0.263571	0.651336	0.628753	syt9b	1
	GO:0050818	regulation of coagulation	1/308	18/18284	0.263571	0.651336	0.628753	f2	1
	GO:0051963	regulation of synapse assembly	1/308	18/18284	0.263571	0.651336	0.628753	slitrk3a	1
	GO:0071711	basement membrane organization	1/308	18/18284	0.263571	0.651336	0.628753	lamb2	1
	GO:0097581	lamellipodium organization	1/308	18/18284	0.263571	0.651336	0.628753	robo4	1
	GO:1990928	response to amino acid starvation	1/308	18/18284	0.263571	0.651336	0.628753	sesn1	1
	GO:0080134	regulation of response to stress	6/308	256/18284	0.263582	0.651336	0.628753	col12a1a/sesn1/ankrd6b/anxa1b/f2/pparda	6
	GO:0007266	Rho protein signal transduction	3/308	106/18284	0.264849	0.651336	0.628753	arhgef25b/myo9b/stard13a	3
	GO:0033333	fin development	3/308	106/18284	0.264849	0.651336	0.628753	sall4/arl6/extl3	3
	GO:0061053	somite development	4/308	155/18284	0.265289	0.651336	0.628753	ascc1/rgs3a/lamb2/ptprub	4
	GO:0043067	regulation of programmed cell death	10/308	468/18284	0.266054	0.651336	0.628753	cntf/si:dkey-29h14.10/si:ch211-108d22.2/ogg1/nod2/zgc:153993/yaf2/zgc:158343/faima/anxa1b	10
	GO:0048732	gland development	6/308	257/18284	0.266427	0.651336	0.628753	leg1.1/extl3/fhl1b/anxa1b/ptgs1/rbp4	6
	GO:0033334	fin morphogenesis	2/308	60/18284	0.268205	0.651336	0.628753	sall4/extl3	2
	GO:0072329	monocarboxylic acid catabolic process	2/308	60/18284	0.268205	0.651336	0.628753	agxt2/acot8	2
	GO:0001889	liver development	4/308	156/18284	0.269007	0.651336	0.628753	leg1.1/fhl1b/anxa1b/rbp4	4
	GO:0051146	striated muscle cell differentiation	5/308	208/18284	0.273911	0.651336	0.628753	ogg1/nrap/jam3b/alpk2/ttn.2	5
	GO:0120035	regulation of plasma membrane bounded cell projection organization	5/308	208/18284	0.273911	0.651336	0.628753	tiam1b/col12a1a/ogg1/sema3c/tenm4	5
	GO:0099111	microtubule-based transport	3/308	108/18284	0.273971	0.651336	0.628753	kif5ab/klc3/ift27	3
	GO:0040012	regulation of locomotion	6/308	260/18284	0.275009	0.651336	0.628753	pdgfab/robo4/sema3c/gnb1b/mdga2a/anxa1b	6
	GO:0051270	regulation of cellular component movement	6/308	260/18284	0.275009	0.651336	0.628753	pdgfab/robo4/sema3c/gnb1b/mdga2a/anxa1b	6
	GO:0002042	cell migration involved in sprouting angiogenesis	1/308	19/18284	0.275989	0.651336	0.628753	anxa1b	1
	GO:0006760	folic acid-containing compound metabolic process	1/308	19/18284	0.275989	0.651336	0.628753	mthfd2	1
	GO:0014066	regulation of phosphatidylinositol 3-kinase signaling	1/308	19/18284	0.275989	0.651336	0.628753	pdgfab	1
	GO:0015671	oxygen transport	1/308	19/18284	0.275989	0.651336	0.628753	cygb1	1
	GO:0030168	platelet activation	1/308	19/18284	0.275989	0.651336	0.628753	f2	1
	GO:0032355	response to estradiol	1/308	19/18284	0.275989	0.651336	0.628753	anxa1b	1
	GO:0043401	steroid hormone mediated signaling pathway	1/308	19/18284	0.275989	0.651336	0.628753	arnt	1
	GO:0044786	cell cycle DNA replication	1/308	19/18284	0.275989	0.651336	0.628753	lig1	1
	GO:0045454	cell redox homeostasis	1/308	19/18284	0.275989	0.651336	0.628753	krit1	1
	GO:0045619	regulation of lymphocyte differentiation	1/308	19/18284	0.275989	0.651336	0.628753	anxa1b	1
	GO:0046514	ceramide catabolic process	1/308	19/18284	0.275989	0.651336	0.628753	gba3	1
	GO:0046634	regulation of alpha-beta T cell activation	1/308	19/18284	0.275989	0.651336	0.628753	anxa1b	1
	GO:0048489	synaptic vesicle transport	1/308	19/18284	0.275989	0.651336	0.628753	kif5ab	1
	GO:0051289	protein homotetramerization	1/308	19/18284	0.275989	0.651336	0.628753	tdo2a	1
	GO:0055008	cardiac muscle tissue morphogenesis	1/308	19/18284	0.275989	0.651336	0.628753	myo5b	1
	GO:0061097	regulation of protein tyrosine kinase activity	1/308	19/18284	0.275989	0.651336	0.628753	unc119a	1
	GO:0097479	synaptic vesicle localization	1/308	19/18284	0.275989	0.651336	0.628753	kif5ab	1
	GO:1902742	apoptotic process involved in development	1/308	19/18284	0.275989	0.651336	0.628753	xkr8.1	1
	GO:0048675	axon extension	3/308	109/18284	0.278545	0.651336	0.628753	sema3c/extl3/fam53b	3
	GO:0031344	regulation of cell projection organization	5/308	210/18284	0.280371	0.651336	0.628753	tiam1b/col12a1a/ogg1/sema3c/tenm4	5
	GO:0008652	cellular amino acid biosynthetic process	2/308	62/18284	0.280721	0.651336	0.628753	gad1a/tha1	2
	GO:0018108	peptidyl-tyrosine phosphorylation	2/308	62/18284	0.280721	0.651336	0.628753	tyk2/unc119a	2
	GO:0032835	glomerulus development	2/308	62/18284	0.280721	0.651336	0.628753	iqgap2/sulf2a	2
	GO:0042127	regulation of cell population proliferation	7/308	315/18284	0.281953	0.651336	0.628753	ptena/pdgfab/hhla2a.1/junba/sp7/anxa1b/etv5a	7
	GO:0070085	glycosylation	5/308	211/18284	0.283612	0.651336	0.628753	gxylt1b/ext1b/extl3/zgc:85858/gbgt1l4	5
	GO:0061008	hepaticobiliary system development	4/308	160/18284	0.283967	0.651336	0.628753	leg1.1/fhl1b/anxa1b/rbp4	4
	GO:0032956	regulation of actin cytoskeleton organization	5/308	212/18284	0.28686	0.651336	0.628753	cyfip2/sptbn5/iqgap2/rnd1b/ek1	5
	GO:0002683	negative regulation of immune system process	2/308	63/18284	0.286974	0.651336	0.628753	hhla2a.1/anxa1b	2
	GO:0050954	sensory perception of mechanical stimulus	2/308	63/18284	0.286974	0.651336	0.628753	pigu/pigk	2
	GO:0009611	response to wounding	4/308	161/18284	0.287727	0.651336	0.628753	col12a1a/ptena/anxa1b/f2	4
	GO:0001757	somite specification	1/308	20/18284	0.288197	0.651336	0.628753	ptprub	1
	GO:0002791	regulation of peptide secretion	1/308	20/18284	0.288197	0.651336	0.628753	syt9b	1
	GO:0007520	myoblast fusion	1/308	20/18284	0.288197	0.651336	0.628753	jam3b	1
	GO:0009148	pyrimidine nucleoside triphosphate biosynthetic process	1/308	20/18284	0.288197	0.651336	0.628753	uck1	1
	GO:0009154	purine ribonucleotide catabolic process	1/308	20/18284	0.288197	0.651336	0.628753	nudt3b	1
	GO:0010634	positive regulation of epithelial cell migration	1/308	20/18284	0.288197	0.651336	0.628753	anxa1b	1
	GO:0014855	striated muscle cell proliferation	1/308	20/18284	0.288197	0.651336	0.628753	npr2	1
	GO:0016241	regulation of macroautophagy	1/308	20/18284	0.288197	0.651336	0.628753	sesn1	1
	GO:0032365	intracellular lipid transport	1/308	20/18284	0.288197	0.651336	0.628753	gramd1a	1
	GO:0038084	vascular endothelial growth factor signaling pathway	1/308	20/18284	0.288197	0.651336	0.628753	ccbe1	1
	GO:0046068	cGMP metabolic process	1/308	20/18284	0.288197	0.651336	0.628753	npr2	1
	GO:0048538	thymus development	1/308	20/18284	0.288197	0.651336	0.628753	extl3	1
	GO:0050650	chondroitin sulfate proteoglycan biosynthetic process	1/308	20/18284	0.288197	0.651336	0.628753	extl3	1
	GO:0050728	negative regulation of inflammatory response	1/308	20/18284	0.288197	0.651336	0.628753	pparda	1
	GO:0090087	regulation of peptide transport	1/308	20/18284	0.288197	0.651336	0.628753	syt9b	1
	GO:0090276	regulation of peptide hormone secretion	1/308	20/18284	0.288197	0.651336	0.628753	syt9b	1
	GO:1901992	positive regulation of mitotic cell cycle phase transition	1/308	20/18284	0.288197	0.651336	0.628753	anxa1b	1
	GO:1990798	pancreas regeneration	1/308	20/18284	0.288197	0.651336	0.628753	fhl1b	1
	GO:2001236	regulation of extrinsic apoptotic signaling pathway	1/308	20/18284	0.288197	0.651336	0.628753	faima	1
	GO:1901699	cellular response to nitrogen compound	4/308	162/18284	0.291494	0.651336	0.628753	tyk2/sesn1/slc2a12/glra1	4
	GO:1901137	carbohydrate derivative biosynthetic process	10/308	480/18284	0.291511	0.651336	0.628753	npr2/pigu/acss2l/gxylt1b/hs6st1a/ext1b/extl3/uck1/pigk/zgc:85858	10
	GO:0008283	cell population proliferation	9/308	426/18284	0.291856	0.651336	0.628753	npr2/ptena/pdgfab/kdm6bb/hhla2a.1/junba/sp7/anxa1b/etv5a	9
	GO:0040007	growth	9/308	426/18284	0.291856	0.651336	0.628753	npr2/myo5b/kdm6bb/sema3c/extl3/stk25a/fam53b/anxa1b/tsku	9
	GO:0031669	cellular response to nutrient levels	2/308	64/18284	0.29322	0.651336	0.628753	prkag3a/sesn1	2
	GO:0090101	negative regulation of transmembrane receptor protein serine/threonine kinase signaling pathway	2/308	64/18284	0.29322	0.651336	0.628753	sost/igfbp3	2
	GO:0007369	gastrulation	6/308	267/18284	0.295278	0.651336	0.628753	col12a1a/porcn/arl6/ankrd6b/etv5a/tenm4	6
	GO:0032970	regulation of actin filament-based process	5/308	215/18284	0.296646	0.651336	0.628753	cyfip2/sptbn5/iqgap2/rnd1b/ek1	5
	GO:0046942	carboxylic acid transport	3/308	113/18284	0.296905	0.651336	0.628753	slc38a3b/anxa1b/slc1a3a	3
	GO:0001754	eye photoreceptor cell differentiation	2/308	65/18284	0.29946	0.651336	0.628753	adgrv1/cdh4	2
	GO:0018212	peptidyl-tyrosine modification	2/308	65/18284	0.29946	0.651336	0.628753	tyk2/unc119a	2
	GO:0006790	sulfur compound metabolic process	5/308	216/18284	0.299921	0.651336	0.628753	tdo2a/acot11b/gstm.3/acss2l/acot8	5
	GO:0043087	regulation of GTPase activity	5/308	216/18284	0.299921	0.651336	0.628753	tiam1b/arhgap12a/iqgap2/rabgap1l/ek1	5
	GO:0000132	establishment of mitotic spindle orientation	1/308	21/18284	0.300201	0.651336	0.628753	numa1	1
	GO:0007379	segment specification	1/308	21/18284	0.300201	0.651336	0.628753	ptprub	1
	GO:0009261	ribonucleotide catabolic process	1/308	21/18284	0.300201	0.651336	0.628753	nudt3b	1
	GO:0015749	monosaccharide transmembrane transport	1/308	21/18284	0.300201	0.651336	0.628753	slc2a12	1
	GO:0019915	lipid storage	1/308	21/18284	0.300201	0.651336	0.628753	pparda	1
	GO:0021952	central nervous system projection neuron axonogenesis	1/308	21/18284	0.300201	0.651336	0.628753	emx3	1
	GO:0030050	vesicle transport along actin filament	1/308	21/18284	0.300201	0.651336	0.628753	myo5b	1
	GO:0042058	regulation of epidermal growth factor receptor signaling pathway	1/308	21/18284	0.300201	0.651336	0.628753	rhbdf1b	1
	GO:0042130	negative regulation of T cell proliferation	1/308	21/18284	0.300201	0.651336	0.628753	hhla2a.1	1
	GO:0043171	peptide catabolic process	1/308	21/18284	0.300201	0.651336	0.628753	erap1a	1
	GO:0043173	nucleotide salvage	1/308	21/18284	0.300201	0.651336	0.628753	uck1	1
	GO:0045931	positive regulation of mitotic cell cycle	1/308	21/18284	0.300201	0.651336	0.628753	anxa1b	1
	GO:0046174	polyol catabolic process	1/308	21/18284	0.300201	0.651336	0.628753	ptena	1
	GO:0048264	determination of ventral identity	1/308	21/18284	0.300201	0.651336	0.628753	ankrd6b	1
	GO:0050777	negative regulation of immune response	1/308	21/18284	0.300201	0.651336	0.628753	anxa1b	1
	GO:0060350	endochondral bone morphogenesis	1/308	21/18284	0.300201	0.651336	0.628753	tsku	1
	GO:0071456	cellular response to hypoxia	1/308	21/18284	0.300201	0.651336	0.628753	arnt	1
	GO:0099515	actin filament-based transport	1/308	21/18284	0.300201	0.651336	0.628753	myo5b	1
	GO:0106027	neuron projection organization	1/308	21/18284	0.300201	0.651336	0.628753	ctnnd2a	1
	GO:1902622	regulation of neutrophil migration	1/308	21/18284	0.300201	0.651336	0.628753	gnb1b	1
	GO:0030855	epithelial cell differentiation	6/308	269/18284	0.301125	0.652502	0.629879	ppp1r16b/iqgap2/tjp2b/anxa1b/etv5a/krit1	6
	GO:0007159	leukocyte cell-cell adhesion	2/308	66/18284	0.30569	0.653426	0.63077	hhla2a.1/anxa1b	2
	GO:0019722	calcium-mediated signaling	2/308	66/18284	0.30569	0.653426	0.63077	ksr2/ppp1r9a	2
	GO:0030177	positive regulation of Wnt signaling pathway	2/308	66/18284	0.30569	0.653426	0.63077	fam53b/sulf2a	2
	GO:0031668	cellular response to extracellular stimulus	2/308	66/18284	0.30569	0.653426	0.63077	prkag3a/sesn1	2
	GO:0035023	regulation of Rho protein signal transduction	2/308	66/18284	0.30569	0.653426	0.63077	arhgef25b/stard13a	2
	GO:0090630	activation of GTPase activity	2/308	66/18284	0.30569	0.653426	0.63077	tiam1b/rabgap1l	2
	GO:0098661	inorganic anion transmembrane transport	2/308	66/18284	0.30569	0.653426	0.63077	gabrr3a/glra1	2
	GO:0030218	erythrocyte differentiation	3/308	115/18284	0.306114	0.653426	0.63077	kdm6bb/hdac9b/cicb	3
	GO:0032535	regulation of cellular component size	5/308	218/18284	0.306487	0.653426	0.63077	cyfip2/sptbn5/myo5b/sema3c/extl3	5
	GO:0015698	inorganic anion transport	3/308	116/18284	0.310723	0.653426	0.63077	gabrr3a/clcn6/glra1	3
	GO:0034101	erythrocyte homeostasis	3/308	116/18284	0.310723	0.653426	0.63077	kdm6bb/hdac9b/cicb	3
	GO:0070374	positive regulation of ERK1 and ERK2 cascade	2/308	67/18284	0.31191	0.653426	0.63077	dicp3.3/pdgfab	2
	GO:0072073	kidney epithelium development	2/308	67/18284	0.31191	0.653426	0.63077	iqgap2/etv5a	2
	GO:0006195	purine nucleotide catabolic process	1/308	22/18284	0.312003	0.653426	0.63077	nudt3b	1
	GO:0009147	pyrimidine nucleoside triphosphate metabolic process	1/308	22/18284	0.312003	0.653426	0.63077	uck1	1
	GO:0018126	protein hydroxylation	1/308	22/18284	0.312003	0.653426	0.63077	zgc:152670	1
	GO:0022600	digestive system process	1/308	22/18284	0.312003	0.653426	0.63077	myo5b	1
	GO:0030500	regulation of bone mineralization	1/308	22/18284	0.312003	0.653426	0.63077	ecm1b	1
	GO:0032506	cytokinetic process	1/308	22/18284	0.312003	0.653426	0.63077	snx33	1
	GO:0036294	cellular response to decreased oxygen levels	1/308	22/18284	0.312003	0.653426	0.63077	arnt	1
	GO:0038034	signal transduction in absence of ligand	1/308	22/18284	0.312003	0.653426	0.63077	zgc:153993	1
	GO:0046330	positive regulation of JNK cascade	1/308	22/18284	0.312003	0.653426	0.63077	ankrd6b	1
	GO:0070167	regulation of biomineral tissue development	1/308	22/18284	0.312003	0.653426	0.63077	ecm1b	1
	GO:0072525	pyridine-containing compound biosynthetic process	1/308	22/18284	0.312003	0.653426	0.63077	pdxka	1
	GO:0097192	extrinsic apoptotic signaling pathway in absence of ligand	1/308	22/18284	0.312003	0.653426	0.63077	zgc:153993	1
	GO:0110149	regulation of biomineralization	1/308	22/18284	0.312003	0.653426	0.63077	ecm1b	1
	GO:1901184	regulation of ERBB signaling pathway	1/308	22/18284	0.312003	0.653426	0.63077	rhbdf1b	1
	GO:0006575	cellular modified amino acid metabolic process	3/308	117/18284	0.315334	0.656115	0.633366	mthfd2/gamt/gstm.3	3
	GO:0090407	organophosphate biosynthetic process	8/308	382/18284	0.316134	0.656115	0.633366	npr2/pip5k1ca/pdxka/pigu/acss2l/uck1/pigk/pemt	8
	GO:0006672	ceramide metabolic process	2/308	68/18284	0.318118	0.656115	0.633366	gba3/degs1	2
	GO:0019216	regulation of lipid metabolic process	2/308	68/18284	0.318118	0.656115	0.633366	anxa1b/pparda	2
	GO:0030516	regulation of axon extension	2/308	68/18284	0.318118	0.656115	0.633366	sema3c/extl3	2
	GO:0071496	cellular response to external stimulus	2/308	68/18284	0.318118	0.656115	0.633366	prkag3a/sesn1	2
	GO:0007163	establishment or maintenance of cell polarity	3/308	118/18284	0.319946	0.656115	0.633366	numa1/rnd1b/krit1	3
	GO:1990138	neuron projection extension	3/308	118/18284	0.319946	0.656115	0.633366	sema3c/extl3/fam53b	3
	GO:0002027	regulation of heart rate	1/308	23/18284	0.323606	0.656115	0.633366	sorbs2b	1
	GO:0002285	lymphocyte activation involved in immune response	1/308	23/18284	0.323606	0.656115	0.633366	anxa1b	1
	GO:0010594	regulation of endothelial cell migration	1/308	23/18284	0.323606	0.656115	0.633366	anxa1b	1
	GO:0015669	gas transport	1/308	23/18284	0.323606	0.656115	0.633366	cygb1	1
	GO:0015909	long-chain fatty acid transport	1/308	23/18284	0.323606	0.656115	0.633366	anxa1b	1
	GO:0032945	negative regulation of mononuclear cell proliferation	1/308	23/18284	0.323606	0.656115	0.633366	hhla2a.1	1
	GO:0034332	adherens junction organization	1/308	23/18284	0.323606	0.656115	0.633366	cdh18a	1
	GO:0042476	odontogenesis	1/308	23/18284	0.323606	0.656115	0.633366	sp7	1
	GO:0045995	regulation of embryonic development	1/308	23/18284	0.323606	0.656115	0.633366	tenm4	1
	GO:0050672	negative regulation of lymphocyte proliferation	1/308	23/18284	0.323606	0.656115	0.633366	hhla2a.1	1
	GO:0051294	establishment of spindle orientation	1/308	23/18284	0.323606	0.656115	0.633366	numa1	1
	GO:0060415	muscle tissue morphogenesis	1/308	23/18284	0.323606	0.656115	0.633366	myo5b	1
	GO:0070664	negative regulation of leukocyte proliferation	1/308	23/18284	0.323606	0.656115	0.633366	hhla2a.1	1
	GO:0071453	cellular response to oxygen levels	1/308	23/18284	0.323606	0.656115	0.633366	arnt	1
	GO:0099054	presynapse assembly	1/308	23/18284	0.323606	0.656115	0.633366	slitrk3a	1
	GO:0099172	presynapse organization	1/308	23/18284	0.323606	0.656115	0.633366	slitrk3a	1
	GO:1901989	positive regulation of cell cycle phase transition	1/308	23/18284	0.323606	0.656115	0.633366	anxa1b	1
	GO:0007249	I-kappaB kinase/NF-kappaB signaling	2/308	69/18284	0.324313	0.656115	0.633366	nod2/faima	2
	GO:0009880	embryonic pattern specification	2/308	69/18284	0.324313	0.656115	0.633366	ripply3/ptprub	2
	GO:0042594	response to starvation	2/308	69/18284	0.324313	0.656115	0.633366	prkag3a/sesn1	2
	GO:0032271	regulation of protein polymerization	3/308	119/18284	0.324559	0.656115	0.633366	cyfip2/sptbn5/zgc:103755	3
	GO:0009314	response to radiation	4/308	171/18284	0.325649	0.65753	0.634732	eml1/rgrb/anxa1b/tefa	4
	GO:0009968	negative regulation of signal transduction	9/308	441/18284	0.326608	0.658678	0.635841	sost/arnt/rgs3a/sesn1/faima/igfbp3/gpc1b/sulf2a/ankrd6b	9
	GO:0010941	regulation of cell death	10/308	497/18284	0.328626	0.659866	0.636987	cntf/si:dkey-29h14.10/si:ch211-108d22.2/ogg1/nod2/zgc:153993/yaf2/zgc:158343/faima/anxa1b	10
	GO:0007162	negative regulation of cell adhesion	2/308	70/18284	0.330493	0.659866	0.636987	hhla2a.1/anxa1b	2
	GO:0042552	myelination	2/308	70/18284	0.330493	0.659866	0.636987	olig2/tenm4	2
	GO:0000768	syncytium formation by plasma membrane fusion	1/308	24/18284	0.335015	0.659866	0.636987	jam3b	1
	GO:0006893	Golgi to plasma membrane transport	1/308	24/18284	0.335015	0.659866	0.636987	exoc8	1
	GO:0006949	syncytium formation	1/308	24/18284	0.335015	0.659866	0.636987	jam3b	1
	GO:0007007	inner mitochondrial membrane organization	1/308	24/18284	0.335015	0.659866	0.636987	apoob	1
	GO:0008637	apoptotic mitochondrial changes	1/308	24/18284	0.335015	0.659866	0.636987	zgc:153993	1
	GO:0009065	glutamine family amino acid catabolic process	1/308	24/18284	0.335015	0.659866	0.636987	ddah2	1
	GO:0009220	pyrimidine ribonucleotide biosynthetic process	1/308	24/18284	0.335015	0.659866	0.636987	uck1	1
	GO:0010508	positive regulation of autophagy	1/308	24/18284	0.335015	0.659866	0.636987	sesn1	1
	GO:0010976	positive regulation of neuron projection development	1/308	24/18284	0.335015	0.659866	0.636987	tenm4	1
	GO:0017121	plasma membrane phospholipid scrambling	1/308	24/18284	0.335015	0.659866	0.636987	xkr8.1	1
	GO:0031100	animal organ regeneration	1/308	24/18284	0.335015	0.659866	0.636987	fhl1b	1
	GO:0031644	regulation of nervous system process	1/308	24/18284	0.335015	0.659866	0.636987	tenm4	1
	GO:0048644	muscle organ morphogenesis	1/308	24/18284	0.335015	0.659866	0.636987	myo5b	1
	GO:0050654	chondroitin sulfate proteoglycan metabolic process	1/308	24/18284	0.335015	0.659866	0.636987	extl3	1
	GO:0097194	execution phase of apoptosis	1/308	24/18284	0.335015	0.659866	0.636987	xkr8.1	1
	GO:0140253	cell-cell fusion	1/308	24/18284	0.335015	0.659866	0.636987	jam3b	1
	GO:2000045	regulation of G1/S transition of mitotic cell cycle	1/308	24/18284	0.335015	0.659866	0.636987	anxa1b	1
	GO:0019751	polyol metabolic process	2/308	71/18284	0.336657	0.661244	0.638317	ptena/nudt3b	2
	GO:0097193	intrinsic apoptotic signaling pathway	2/308	71/18284	0.336657	0.661244	0.638317	zgc:153993/hic1	2
	GO:0007600	sensory perception	8/308	391/18284	0.338713	0.661244	0.638317	si:cabz01076231.1/unc119a/myo3b/nphp3/pigu/rgrb/arl6/pigk	8
	GO:0007272	ensheathment of neurons	2/308	72/18284	0.342805	0.661244	0.638317	olig2/tenm4	2
	GO:0008366	axon ensheathment	2/308	72/18284	0.342805	0.661244	0.638317	olig2/tenm4	2
	GO:0050863	regulation of T cell activation	2/308	72/18284	0.342805	0.661244	0.638317	hhla2a.1/anxa1b	2
	GO:0000959	mitochondrial RNA metabolic process	1/308	25/18284	0.346232	0.661244	0.638317	tfam	1
	GO:0002687	positive regulation of leukocyte migration	1/308	25/18284	0.346232	0.661244	0.638317	gnb1b	1
	GO:0003094	glomerular filtration	1/308	25/18284	0.346232	0.661244	0.638317	iqgap2	1
	GO:0006835	dicarboxylic acid transport	1/308	25/18284	0.346232	0.661244	0.638317	slc1a3a	1
	GO:0007157	heterophilic cell-cell adhesion via plasma membrane cell adhesion molecules	1/308	25/18284	0.346232	0.661244	0.638317	tenm4	1
	GO:0009218	pyrimidine ribonucleotide metabolic process	1/308	25/18284	0.346232	0.661244	0.638317	uck1	1
	GO:0014046	dopamine secretion	1/308	25/18284	0.346232	0.661244	0.638317	syt9b	1
	GO:0014059	regulation of dopamine secretion	1/308	25/18284	0.346232	0.661244	0.638317	syt9b	1
	GO:0031279	regulation of cyclase activity	1/308	25/18284	0.346232	0.661244	0.638317	adgrv1	1
	GO:0032874	positive regulation of stress-activated MAPK cascade	1/308	25/18284	0.346232	0.661244	0.638317	ankrd6b	1
	GO:0043652	engulfment of apoptotic cell	1/308	25/18284	0.346232	0.661244	0.638317	xkr8.1	1
	GO:0051339	regulation of lyase activity	1/308	25/18284	0.346232	0.661244	0.638317	adgrv1	1
	GO:0070304	positive regulation of stress-activated protein kinase signaling cascade	1/308	25/18284	0.346232	0.661244	0.638317	ankrd6b	1
	GO:0072114	pronephros morphogenesis	1/308	25/18284	0.346232	0.661244	0.638317	camk2g2	1
	GO:0072348	sulfur compound transport	1/308	25/18284	0.346232	0.661244	0.638317	slc25a19	1
	GO:1901568	fatty acid derivative metabolic process	1/308	25/18284	0.346232	0.661244	0.638317	hmgcll1	1
	GO:0042110	T cell activation	3/308	124/18284	0.347614	0.661244	0.638317	dicp3.3/hhla2a.1/anxa1b	3
	GO:0044242	cellular lipid catabolic process	3/308	124/18284	0.347614	0.661244	0.638317	gba3/acot8/lpl	3
	GO:0090066	regulation of anatomical structure size	6/308	285/18284	0.348549	0.661244	0.638317	cyfip2/urp2/sptbn5/myo5b/sema3c/extl3	6
	GO:0007156	homophilic cell adhesion via plasma membrane adhesion molecules	4/308	177/18284	0.34857	0.661244	0.638317	cdh18a/robo4/cdh4/tenm4	4
	GO:0001894	tissue homeostasis	2/308	73/18284	0.348934	0.661244	0.638317	tjp2b/sulf2a	2
	GO:1903825	organic acid transmembrane transport	2/308	73/18284	0.348934	0.661244	0.638317	slc38a3b/slc1a3a	2
	GO:1905039	carboxylic acid transmembrane transport	2/308	73/18284	0.348934	0.661244	0.638317	slc38a3b/slc1a3a	2
	GO:0007009	plasma membrane organization	2/308	74/18284	0.355045	0.661244	0.638317	xkr8.1/snx33	2
	GO:0031018	endocrine pancreas development	2/308	74/18284	0.355045	0.661244	0.638317	fhl1b/anxa1b	2
	GO:0048469	cell maturation	2/308	74/18284	0.355045	0.661244	0.638317	gldn/adgrb3	2
	GO:0099024	plasma membrane invagination	2/308	74/18284	0.355045	0.661244	0.638317	xkr8.1/snx33	2
	GO:0001649	osteoblast differentiation	1/308	26/18284	0.35726	0.661244	0.638317	sp7	1
	GO:0006284	base-excision repair	1/308	26/18284	0.35726	0.661244	0.638317	ogg1	1
	GO:0006446	regulation of translational initiation	1/308	26/18284	0.35726	0.661244	0.638317	mif4gda	1
	GO:0009072	aromatic amino acid family metabolic process	1/308	26/18284	0.35726	0.661244	0.638317	tdo2a	1
	GO:0021955	central nervous system neuron axonogenesis	1/308	26/18284	0.35726	0.661244	0.638317	emx3	1
	GO:0032392	DNA geometric change	1/308	26/18284	0.35726	0.661244	0.638317	anxa1b	1
	GO:0032508	DNA duplex unwinding	1/308	26/18284	0.35726	0.661244	0.638317	anxa1b	1
	GO:0035304	regulation of protein dephosphorylation	1/308	26/18284	0.35726	0.661244	0.638317	ppp1r16b	1
	GO:0035384	thioester biosynthetic process	1/308	26/18284	0.35726	0.661244	0.638317	acss2l	1
	GO:0040001	establishment of mitotic spindle localization	1/308	26/18284	0.35726	0.661244	0.638317	numa1	1
	GO:0046631	alpha-beta T cell activation	1/308	26/18284	0.35726	0.661244	0.638317	anxa1b	1
	GO:0046785	microtubule polymerization	1/308	26/18284	0.35726	0.661244	0.638317	zgc:103755	1
	GO:0046847	filopodium assembly	1/308	26/18284	0.35726	0.661244	0.638317	robo4	1
	GO:0051180	vitamin transport	1/308	26/18284	0.35726	0.661244	0.638317	slc25a19	1
	GO:0071616	acyl-CoA biosynthetic process	1/308	26/18284	0.35726	0.661244	0.638317	acss2l	1
	GO:0072015	glomerular visceral epithelial cell development	1/308	26/18284	0.35726	0.661244	0.638317	iqgap2	1
	GO:0072080	nephron tubule development	1/308	26/18284	0.35726	0.661244	0.638317	etv5a	1
	GO:0072310	glomerular epithelial cell development	1/308	26/18284	0.35726	0.661244	0.638317	iqgap2	1
	GO:0072524	pyridine-containing compound metabolic process	1/308	26/18284	0.35726	0.661244	0.638317	pdxka	1
	GO:0097305	response to alcohol	1/308	26/18284	0.35726	0.661244	0.638317	glra1	1
	GO:1902806	regulation of cell cycle G1/S phase transition	1/308	26/18284	0.35726	0.661244	0.638317	anxa1b	1
	GO:1903432	regulation of TORC1 signaling	1/308	26/18284	0.35726	0.661244	0.638317	sesn1	1
	GO:0061024	membrane organization	8/308	399/18284	0.358984	0.663134	0.640142	xkr8.1/snx33/gldn/atp8b3/atp10b/chmp5a/apoob/anxa1b	8
	GO:0051668	localization within membrane	6/308	289/18284	0.360529	0.663134	0.640142	pkp2/exoc8/myo5b/efr3ba/ptpn23b/gpc1b	6
	GO:0001666	response to hypoxia	2/308	75/18284	0.361134	0.663134	0.640142	camk2g2/arnt	2
	GO:0010324	membrane invagination	2/308	75/18284	0.361134	0.663134	0.640142	xkr8.1/snx33	2
	GO:0042461	photoreceptor cell development	2/308	75/18284	0.361134	0.663134	0.640142	adgrv1/cdh4	2
	GO:0043410	positive regulation of MAPK cascade	3/308	127/18284	0.361414	0.663134	0.640142	dicp3.3/pdgfab/ankrd6b	3
	GO:0010648	negative regulation of cell communication	9/308	456/18284	0.362102	0.663134	0.640142	sost/arnt/rgs3a/sesn1/faima/igfbp3/gpc1b/sulf2a/ankrd6b	9
	GO:0023057	negative regulation of signaling	9/308	456/18284	0.362102	0.663134	0.640142	sost/arnt/rgs3a/sesn1/faima/igfbp3/gpc1b/sulf2a/ankrd6b	9
	GO:0009100	glycoprotein metabolic process	6/308	290/18284	0.363529	0.663134	0.640142	gxylt1b/hs6st1a/ext1b/extl3/zgc:85858/sulf2a	6
	GO:0006865	amino acid transport	2/308	76/18284	0.367203	0.663134	0.640142	slc38a3b/slc1a3a	2
	GO:0009132	nucleoside diphosphate metabolic process	2/308	76/18284	0.367203	0.663134	0.640142	entpd5b/aldocb	2
	GO:0036293	response to decreased oxygen levels	2/308	76/18284	0.367203	0.663134	0.640142	camk2g2/arnt	2
	GO:0070507	regulation of microtubule cytoskeleton organization	2/308	76/18284	0.367203	0.663134	0.640142	zgc:103755/ek1	2
	GO:0007586	digestion	1/308	27/18284	0.368102	0.663134	0.640142	myo5b	1
	GO:0015804	neutral amino acid transport	1/308	27/18284	0.368102	0.663134	0.640142	slc38a3b	1
	GO:0015872	dopamine transport	1/308	27/18284	0.368102	0.663134	0.640142	syt9b	1
	GO:0015918	sterol transport	1/308	27/18284	0.368102	0.663134	0.640142	gramd1a	1
	GO:0030916	otic vesicle formation	1/308	27/18284	0.368102	0.663134	0.640142	igfbp3	1
	GO:0033002	muscle cell proliferation	1/308	27/18284	0.368102	0.663134	0.640142	npr2	1
	GO:0038202	TORC1 signaling	1/308	27/18284	0.368102	0.663134	0.640142	sesn1	1
	GO:0042073	intraciliary transport	1/308	27/18284	0.368102	0.663134	0.640142	ift27	1
	GO:0048920	posterior lateral line neuromast primordium migration	1/308	27/18284	0.368102	0.663134	0.640142	gnb1b	1
	GO:0050432	catecholamine secretion	1/308	27/18284	0.368102	0.663134	0.640142	syt9b	1
	GO:0050433	regulation of catecholamine secretion	1/308	27/18284	0.368102	0.663134	0.640142	syt9b	1
	GO:0061326	renal tubule development	1/308	27/18284	0.368102	0.663134	0.640142	etv5a	1
	GO:0008610	lipid biosynthetic process	8/308	403/18284	0.369171	0.66435	0.641315	pip5k1ca/pigu/pigk/pemt/anxa1b/degs1/ptgs1/lpl	8
	GO:0001704	formation of primary germ layer	2/308	77/18284	0.373249	0.668127	0.644962	col12a1a/etv5a	2
	GO:0008016	regulation of heart contraction	2/308	77/18284	0.373249	0.668127	0.644962	sorbs2b/shox2	2
	GO:0062012	regulation of small molecule metabolic process	2/308	77/18284	0.373249	0.668127	0.644962	anxa1b/pparda	2
	GO:0071375	cellular response to peptide hormone stimulus	2/308	77/18284	0.373249	0.668127	0.644962	tyk2/slc2a12	2
	GO:1901653	cellular response to peptide	2/308	77/18284	0.373249	0.668127	0.644962	tyk2/slc2a12	2
	GO:0002699	positive regulation of immune effector process	1/308	28/18284	0.378762	0.673001	0.649667	anxa1b	1
	GO:0010632	regulation of epithelial cell migration	1/308	28/18284	0.378762	0.673001	0.649667	anxa1b	1
	GO:0017158	regulation of calcium ion-dependent exocytosis	1/308	28/18284	0.378762	0.673001	0.649667	syt9b	1
	GO:0030149	sphingolipid catabolic process	1/308	28/18284	0.378762	0.673001	0.649667	gba3	1
	GO:0046466	membrane lipid catabolic process	1/308	28/18284	0.378762	0.673001	0.649667	gba3	1
	GO:0048883	neuromast primordium migration	1/308	28/18284	0.378762	0.673001	0.649667	gnb1b	1
	GO:1905475	regulation of protein localization to membrane	1/308	28/18284	0.378762	0.673001	0.649667	gpc1b	1
	GO:0070372	regulation of ERK1 and ERK2 cascade	2/308	78/18284	0.379271	0.673196	0.649855	dicp3.3/pdgfab	2
	GO:0030258	lipid modification	3/308	131/18284	0.379743	0.673326	0.64998	porcn/ptena/gbgt1l4	3
	GO:0070121	Kupffer's vesicle development	2/308	79/18284	0.385269	0.678063	0.654553	nphp3/arl6	2
	GO:0070482	response to oxygen levels	2/308	79/18284	0.385269	0.678063	0.654553	camk2g2/arnt	2
	GO:0051493	regulation of cytoskeleton organization	6/308	298/18284	0.387559	0.678063	0.654553	cyfip2/sptbn5/iqgap2/rnd1b/zgc:103755/ek1	6
	GO:0003206	cardiac chamber morphogenesis	1/308	29/18284	0.389243	0.678063	0.654553	myo5b	1
	GO:0006099	tricarboxylic acid cycle	1/308	29/18284	0.389243	0.678063	0.654553	mdh1aa	1
	GO:0006221	pyrimidine nucleotide biosynthetic process	1/308	29/18284	0.389243	0.678063	0.654553	uck1	1
	GO:0007173	epidermal growth factor receptor signaling pathway	1/308	29/18284	0.389243	0.678063	0.654553	rhbdf1b	1
	GO:0015807	L-amino acid transport	1/308	29/18284	0.389243	0.678063	0.654553	slc1a3a	1
	GO:0034219	carbohydrate transmembrane transport	1/308	29/18284	0.389243	0.678063	0.654553	slc2a12	1
	GO:0042398	cellular modified amino acid biosynthetic process	1/308	29/18284	0.389243	0.678063	0.654553	gamt	1
	GO:0042558	pteridine-containing compound metabolic process	1/308	29/18284	0.389243	0.678063	0.654553	mthfd2	1
	GO:0046503	glycerolipid catabolic process	1/308	29/18284	0.389243	0.678063	0.654553	lpl	1
	GO:0048333	mesodermal cell differentiation	1/308	29/18284	0.389243	0.678063	0.654553	etv5a	1
	GO:0051937	catecholamine transport	1/308	29/18284	0.389243	0.678063	0.654553	syt9b	1
	GO:0060972	left/right pattern formation	1/308	29/18284	0.389243	0.678063	0.654553	nphp3	1
	GO:0071222	cellular response to lipopolysaccharide	1/308	29/18284	0.389243	0.678063	0.654553	hhla2a.1	1
	GO:0071902	positive regulation of protein serine/threonine kinase activity	1/308	29/18284	0.389243	0.678063	0.654553	pdgfab	1
	GO:0008284	positive regulation of cell population proliferation	3/308	134/18284	0.393417	0.683922	0.660209	pdgfab/hhla2a.1/anxa1b	3
	GO:0048588	developmental cell growth	3/308	134/18284	0.393417	0.683922	0.660209	sema3c/extl3/fam53b	3
	GO:0003009	skeletal muscle contraction	1/308	30/18284	0.399548	0.684212	0.660489	smyhc2	1
	GO:0007131	reciprocal meiotic recombination	1/308	30/18284	0.399548	0.684212	0.660489	spo11	1
	GO:0009069	serine family amino acid metabolic process	1/308	30/18284	0.399548	0.684212	0.660489	tha1	1
	GO:0048665	neuron fate specification	1/308	30/18284	0.399548	0.684212	0.660489	olig2	1
	GO:0048843	negative regulation of axon extension involved in axon guidance	1/308	30/18284	0.399548	0.684212	0.660489	sema3c	1
	GO:0051896	regulation of protein kinase B signaling	1/308	30/18284	0.399548	0.684212	0.660489	ptena	1
	GO:0051952	regulation of amine transport	1/308	30/18284	0.399548	0.684212	0.660489	syt9b	1
	GO:0060914	heart formation	1/308	30/18284	0.399548	0.684212	0.660489	ripply3	1
	GO:0061512	protein localization to cilium	1/308	30/18284	0.399548	0.684212	0.660489	arl6	1
	GO:0071219	cellular response to molecule of bacterial origin	1/308	30/18284	0.399548	0.684212	0.660489	hhla2a.1	1
	GO:0072523	purine-containing compound catabolic process	1/308	30/18284	0.399548	0.684212	0.660489	nudt3b	1
	GO:0072583	clathrin-dependent endocytosis	1/308	30/18284	0.399548	0.684212	0.660489	unc119a	1
	GO:0097205	renal filtration	1/308	30/18284	0.399548	0.684212	0.660489	iqgap2	1
	GO:0140527	reciprocal homologous recombination	1/308	30/18284	0.399548	0.684212	0.660489	spo11	1
	GO:0009101	glycoprotein biosynthetic process	5/308	246/18284	0.399664	0.684212	0.660489	gxylt1b/hs6st1a/ext1b/extl3/zgc:85858	5
	GO:0051251	positive regulation of lymphocyte activation	2/308	82/18284	0.403109	0.686051	0.662264	hhla2a.1/anxa1b	2
	GO:0061387	regulation of extent of cell growth	2/308	82/18284	0.403109	0.686051	0.662264	sema3c/extl3	2
	GO:0001775	cell activation	5/308	248/18284	0.406328	0.686051	0.662264	dicp3.3/ptena/hhla2a.1/anxa1b/f2	5
	GO:0046700	heterocycle catabolic process	5/308	248/18284	0.406328	0.686051	0.662264	entpd5b/tdo2a/mov10b.1/pcid2/nudt3b	5
	GO:0031101	fin regeneration	2/308	83/18284	0.409001	0.686051	0.662264	kdm6bb/fam53b	2
	GO:0006220	pyrimidine nucleotide metabolic process	1/308	31/18284	0.40968	0.686051	0.662264	uck1	1
	GO:0015837	amine transport	1/308	31/18284	0.40968	0.686051	0.662264	syt9b	1
	GO:0021522	spinal cord motor neuron differentiation	1/308	31/18284	0.40968	0.686051	0.662264	olig2	1
	GO:0032007	negative regulation of TOR signaling	1/308	31/18284	0.40968	0.686051	0.662264	sesn1	1
	GO:0035825	homologous recombination	1/308	31/18284	0.40968	0.686051	0.662264	spo11	1
	GO:0035987	endodermal cell differentiation	1/308	31/18284	0.40968	0.686051	0.662264	col12a1a	1
	GO:0038127	ERBB signaling pathway	1/308	31/18284	0.40968	0.686051	0.662264	rhbdf1b	1
	GO:0046164	alcohol catabolic process	1/308	31/18284	0.40968	0.686051	0.662264	ptena	1
	GO:0052652	cyclic purine nucleotide metabolic process	1/308	31/18284	0.40968	0.686051	0.662264	npr2	1
	GO:0060037	pharyngeal system development	1/308	31/18284	0.40968	0.686051	0.662264	igfbp3	1
	GO:0061318	renal filtration cell differentiation	1/308	31/18284	0.40968	0.686051	0.662264	iqgap2	1
	GO:0072010	glomerular epithelium development	1/308	31/18284	0.40968	0.686051	0.662264	iqgap2	1
	GO:0072112	glomerular visceral epithelial cell differentiation	1/308	31/18284	0.40968	0.686051	0.662264	iqgap2	1
	GO:0072311	glomerular epithelial cell differentiation	1/308	31/18284	0.40968	0.686051	0.662264	iqgap2	1
	GO:0072528	pyrimidine-containing compound biosynthetic process	1/308	31/18284	0.40968	0.686051	0.662264	uck1	1
	GO:1902414	protein localization to cell junction	1/308	31/18284	0.40968	0.686051	0.662264	tjp2b	1
	GO:1902475	L-alpha-amino acid transmembrane transport	1/308	31/18284	0.40968	0.686051	0.662264	slc1a3a	1
	GO:0009416	response to light stimulus	3/308	138/18284	0.411525	0.686127	0.662338	eml1/rgrb/tefa	3
	GO:0042246	tissue regeneration	3/308	138/18284	0.411525	0.686127	0.662338	kdm6bb/fam53b/anxa1b	3
	GO:0001667	ameboidal-type cell migration	5/308	250/18284	0.412982	0.686127	0.662338	robo4/ccbe1/sema3c/ankrd6b/anxa1b	5
	GO:0003018	vascular process in circulatory system	2/308	84/18284	0.414865	0.686127	0.662338	urp2/tjp2b	2
	GO:0023061	signal release	3/308	139/18284	0.416027	0.686127	0.662338	porcn/syt9b/anxa1b	3
	GO:0043254	regulation of protein-containing complex assembly	3/308	139/18284	0.416027	0.686127	0.662338	cyfip2/sptbn5/zgc:103755	3
	GO:0044270	cellular nitrogen compound catabolic process	5/308	251/18284	0.416305	0.686127	0.662338	entpd5b/tdo2a/mov10b.1/pcid2/nudt3b	5
	GO:0006368	transcription elongation from RNA polymerase II promoter	1/308	32/18284	0.419641	0.686127	0.662338	pcid2	1
	GO:0006493	protein O-linked glycosylation	1/308	32/18284	0.419641	0.686127	0.662338	gxylt1b	1
	GO:0006939	smooth muscle contraction	1/308	32/18284	0.419641	0.686127	0.662338	sulf2a	1
	GO:0009190	cyclic nucleotide biosynthetic process	1/308	32/18284	0.419641	0.686127	0.662338	npr2	1
	GO:0009636	response to toxic substance	1/308	32/18284	0.419641	0.686127	0.662338	arnt	1
	GO:0043405	regulation of MAP kinase activity	1/308	32/18284	0.419641	0.686127	0.662338	pdgfab	1
	GO:0046148	pigment biosynthetic process	1/308	32/18284	0.419641	0.686127	0.662338	oca2	1
	GO:0046328	regulation of JNK cascade	1/308	32/18284	0.419641	0.686127	0.662338	ankrd6b	1
	GO:0046856	phosphatidylinositol dephosphorylation	1/308	32/18284	0.419641	0.686127	0.662338	ptena	1
	GO:0051262	protein tetramerization	1/308	32/18284	0.419641	0.686127	0.662338	tdo2a	1
	GO:0051293	establishment of spindle localization	1/308	32/18284	0.419641	0.686127	0.662338	numa1	1
	GO:0051653	spindle localization	1/308	32/18284	0.419641	0.686127	0.662338	numa1	1
	GO:0070192	chromosome organization involved in meiotic cell cycle	1/308	32/18284	0.419641	0.686127	0.662338	spo11	1
	GO:0071216	cellular response to biotic stimulus	1/308	32/18284	0.419641	0.686127	0.662338	hhla2a.1	1
	GO:1902105	regulation of leukocyte differentiation	1/308	32/18284	0.419641	0.686127	0.662338	anxa1b	1
	GO:0001817	regulation of cytokine production	2/308	85/18284	0.4207	0.686127	0.662338	sulf2a/anxa1b	2
	GO:0002696	positive regulation of leukocyte activation	2/308	85/18284	0.4207	0.686127	0.662338	hhla2a.1/anxa1b	2
	GO:0008360	regulation of cell shape	2/308	85/18284	0.4207	0.686127	0.662338	rnd1b/anxa1b	2
	GO:0031346	positive regulation of cell projection organization	2/308	85/18284	0.4207	0.686127	0.662338	tiam1b/tenm4	2
	GO:0050867	positive regulation of cell activation	2/308	85/18284	0.4207	0.686127	0.662338	hhla2a.1/anxa1b	2
	GO:0021510	spinal cord development	2/308	86/18284	0.426505	0.690415	0.666477	sulf2a/olig2	2
	GO:0002274	myeloid leukocyte activation	1/308	33/18284	0.429434	0.690415	0.666477	ptena	1
	GO:0006687	glycosphingolipid metabolic process	1/308	33/18284	0.429434	0.690415	0.666477	gba3	1
	GO:0009066	aspartate family amino acid metabolic process	1/308	33/18284	0.429434	0.690415	0.666477	tha1	1
	GO:0009166	nucleotide catabolic process	1/308	33/18284	0.429434	0.690415	0.666477	nudt3b	1
	GO:0010212	response to ionizing radiation	1/308	33/18284	0.429434	0.690415	0.666477	anxa1b	1
	GO:0015844	monoamine transport	1/308	33/18284	0.429434	0.690415	0.666477	syt9b	1
	GO:0031532	actin cytoskeleton reorganization	1/308	33/18284	0.429434	0.690415	0.666477	anxa1b	1
	GO:0032273	positive regulation of protein polymerization	1/308	33/18284	0.429434	0.690415	0.666477	zgc:103755	1
	GO:0044743	protein transmembrane import into intracellular organelle	1/308	33/18284	0.429434	0.690415	0.666477	chchd4b	1
	GO:0045766	positive regulation of angiogenesis	1/308	33/18284	0.429434	0.690415	0.666477	itgb1a	1
	GO:0050879	multicellular organismal movement	1/308	33/18284	0.429434	0.690415	0.666477	smyhc2	1
	GO:0050881	musculoskeletal movement	1/308	33/18284	0.429434	0.690415	0.666477	smyhc2	1
	GO:1904018	positive regulation of vasculature development	1/308	33/18284	0.429434	0.690415	0.666477	itgb1a	1
	GO:0097190	apoptotic signaling pathway	3/308	142/18284	0.429464	0.690415	0.666477	zgc:153993/faima/hic1	3
	GO:0006486	protein glycosylation	4/308	199/18284	0.432231	0.692304	0.6683	gxylt1b/ext1b/extl3/zgc:85858	4
	GO:0043413	macromolecule glycosylation	4/308	199/18284	0.432231	0.692304	0.6683	gxylt1b/ext1b/extl3/zgc:85858	4
	GO:0030510	regulation of BMP signaling pathway	2/308	87/18284	0.43228	0.692304	0.6683	sost/igfbp3	2
	GO:0032102	negative regulation of response to external stimulus	2/308	87/18284	0.43228	0.692304	0.6683	sema3c/pparda	2
	GO:0055123	digestive system development	3/308	143/18284	0.433919	0.694271	0.670199	leg1.1/myo5b/ptgs1	3
	GO:0001501	skeletal system development	7/308	372/18284	0.437184	0.695904	0.671776	edaradd/col4a4/marcksl1b/sp7/igfbp3/sulf2a/tsku	7
	GO:0017038	protein import	2/308	88/18284	0.438023	0.695904	0.671776	chchd4b/fam53b	2
	GO:0031032	actomyosin structure organization	3/308	144/18284	0.438361	0.695904	0.671776	epb41l4b/nrap/ttn.2	3
	GO:0043473	pigmentation	3/308	144/18284	0.438361	0.695904	0.671776	oca2/arl6/ift27	3
	GO:0006289	nucleotide-excision repair	1/308	34/18284	0.439063	0.695904	0.671776	ogg1	1
	GO:0006406	mRNA export from nucleus	1/308	34/18284	0.439063	0.695904	0.671776	pcid2	1
	GO:0018958	phenol-containing compound metabolic process	1/308	34/18284	0.439063	0.695904	0.671776	oca2	1
	GO:0031122	cytoplasmic microtubule organization	1/308	34/18284	0.439063	0.695904	0.671776	zgc:103755	1
	GO:0048813	dendrite morphogenesis	1/308	34/18284	0.439063	0.695904	0.671776	ctnnd2a	1
	GO:0071600	otic vesicle morphogenesis	1/308	34/18284	0.439063	0.695904	0.671776	igfbp3	1
	GO:0007517	muscle organ development	4/308	201/18284	0.439726	0.696302	0.67216	myo5b/lamb2/postnb/ttn.2	4
	GO:0009410	response to xenobiotic stimulus	2/308	89/18284	0.443735	0.701334	0.677017	cyp2v1/arnt	2
	GO:0016485	protein processing	2/308	89/18284	0.443735	0.701334	0.677017	plaua/cyfip2	2
	GO:0031348	negative regulation of defense response	1/308	35/18284	0.44853	0.704296	0.679877	pparda	1
	GO:0050772	positive regulation of axonogenesis	1/308	35/18284	0.44853	0.704296	0.679877	tiam1b	1
	GO:0050922	negative regulation of chemotaxis	1/308	35/18284	0.44853	0.704296	0.679877	sema3c	1
	GO:0060993	kidney morphogenesis	1/308	35/18284	0.44853	0.704296	0.679877	camk2g2	1
	GO:0071103	DNA conformation change	1/308	35/18284	0.44853	0.704296	0.679877	anxa1b	1
	GO:0071346	cellular response to interferon-gamma	1/308	35/18284	0.44853	0.704296	0.679877	nod2	1
	GO:0085029	extracellular matrix assembly	1/308	35/18284	0.44853	0.704296	0.679877	lamb2	1
	GO:0031347	regulation of defense response	2/308	90/18284	0.449414	0.704375	0.679953	anxa1b/pparda	2
	GO:0050770	regulation of axonogenesis	2/308	90/18284	0.449414	0.704375	0.679953	tiam1b/sema3c	2
	GO:0019932	second-messenger-mediated signaling	2/308	91/18284	0.455061	0.711629	0.686955	ksr2/ppp1r9a	2
	GO:0030968	endoplasmic reticulum unfolded protein response	1/308	36/18284	0.457837	0.711629	0.686955	zgc:85858	1
	GO:0031334	positive regulation of protein-containing complex assembly	1/308	36/18284	0.457837	0.711629	0.686955	zgc:103755	1
	GO:0034341	response to interferon-gamma	1/308	36/18284	0.457837	0.711629	0.686955	nod2	1
	GO:0035303	regulation of dephosphorylation	1/308	36/18284	0.457837	0.711629	0.686955	ppp1r16b	1
	GO:0043123	positive regulation of I-kappaB kinase/NF-kappaB signaling	1/308	36/18284	0.457837	0.711629	0.686955	nod2	1
	GO:0048546	digestive tract morphogenesis	1/308	36/18284	0.457837	0.711629	0.686955	myo5b	1
	GO:0050731	positive regulation of peptidyl-tyrosine phosphorylation	1/308	36/18284	0.457837	0.711629	0.686955	unc119a	1
	GO:2001056	positive regulation of cysteine-type endopeptidase activity	1/308	36/18284	0.457837	0.711629	0.686955	cyfip2	1
	GO:0060538	skeletal muscle organ development	3/308	149/18284	0.460367	0.714163	0.689401	lamb2/postnb/ttn.2	3
	GO:0071695	anatomical structure maturation	2/308	92/18284	0.460675	0.714163	0.689401	gldn/adgrb3	2
	GO:0006954	inflammatory response	4/308	207/18284	0.462032	0.714163	0.689401	anxa1b/f2/ptgs1/pparda	4
	GO:0098742	cell-cell adhesion via plasma-membrane adhesion molecules	4/308	207/18284	0.462032	0.714163	0.689401	cdh18a/robo4/cdh4/tenm4	4
	GO:0006644	phospholipid metabolic process	5/308	265/18284	0.462429	0.714163	0.689401	pip5k1ca/ptena/pigu/pigk/pemt	5
	GO:0019439	aromatic compound catabolic process	5/308	265/18284	0.462429	0.714163	0.689401	entpd5b/tdo2a/mov10b.1/pcid2/nudt3b	5
	GO:0042692	muscle cell differentiation	5/308	265/18284	0.462429	0.714163	0.689401	ogg1/nrap/jam3b/alpk2/ttn.2	5
	GO:0006641	triglyceride metabolic process	1/308	37/18284	0.466988	0.715964	0.69114	lpl	1
	GO:0033866	nucleoside bisphosphate biosynthetic process	1/308	37/18284	0.466988	0.715964	0.69114	acss2l	1
	GO:0034030	ribonucleoside bisphosphate biosynthetic process	1/308	37/18284	0.466988	0.715964	0.69114	acss2l	1
	GO:0034033	purine nucleoside bisphosphate biosynthetic process	1/308	37/18284	0.466988	0.715964	0.69114	acss2l	1
	GO:0048262	determination of dorsal/ventral asymmetry	1/308	37/18284	0.466988	0.715964	0.69114	ankrd6b	1
	GO:0048645	animal organ formation	1/308	37/18284	0.466988	0.715964	0.69114	ripply3	1
	GO:0048841	regulation of axon extension involved in axon guidance	1/308	37/18284	0.466988	0.715964	0.69114	sema3c	1
	GO:0050919	negative chemotaxis	1/308	37/18284	0.466988	0.715964	0.69114	sema3c	1
	GO:0043066	negative regulation of apoptotic process	5/308	267/18284	0.468939	0.717845	0.692956	cntf/ogg1/yaf2/zgc:158343/faima	5
	GO:0044057	regulation of system process	3/308	151/18284	0.469066	0.717845	0.692956	sorbs2b/shox2/tenm4	3
	GO:0001816	cytokine production	2/308	94/18284	0.4718	0.720594	0.69561	sulf2a/anxa1b	2
	GO:0030239	myofibril assembly	2/308	94/18284	0.4718	0.720594	0.69561	nrap/ttn.2	2
	GO:0000422	autophagy of mitochondrion	1/308	38/18284	0.475985	0.720594	0.69561	spata18	1
	GO:0001837	epithelial to mesenchymal transition	1/308	38/18284	0.475985	0.720594	0.69561	ek1	1
	GO:0006626	protein targeting to mitochondrion	1/308	38/18284	0.475985	0.720594	0.69561	chchd4b	1
	GO:0006900	vesicle budding from membrane	1/308	38/18284	0.475985	0.720594	0.69561	chmp5a	1
	GO:0007528	neuromuscular junction development	1/308	38/18284	0.475985	0.720594	0.69561	ascc1	1
	GO:0018208	peptidyl-proline modification	1/308	38/18284	0.475985	0.720594	0.69561	zgc:152670	1
	GO:0030517	negative regulation of axon extension	1/308	38/18284	0.475985	0.720594	0.69561	sema3c	1
	GO:0031647	regulation of protein stability	1/308	38/18284	0.475985	0.720594	0.69561	adgrv1	1
	GO:0061726	mitochondrion disassembly	1/308	38/18284	0.475985	0.720594	0.69561	spata18	1
	GO:0070555	response to interleukin-1	1/308	38/18284	0.475985	0.720594	0.69561	anxa1b	1
	GO:0030099	myeloid cell differentiation	4/308	211/18284	0.476732	0.721079	0.696078	ptena/kdm6bb/hdac9b/cicb	4
	GO:0031503	protein-containing complex localization	2/308	95/18284	0.47731	0.721254	0.696247	kif5ab/ift27	2
	GO:0009260	ribonucleotide biosynthetic process	3/308	153/18284	0.477703	0.721254	0.696247	npr2/acss2l/uck1	3
	GO:0055001	muscle cell development	4/308	212/18284	0.480384	0.723372	0.698291	ogg1/nrap/alpk2/ttn.2	4
	GO:0051640	organelle localization	5/308	271/18284	0.481885	0.723372	0.698291	kif5ab/numa1/myo5b/arl6/ift27	5
	GO:0017148	negative regulation of translation	2/308	96/18284	0.482786	0.723372	0.698291	cpeb3/mov10b.1	2
	GO:0043065	positive regulation of apoptotic process	2/308	96/18284	0.482786	0.723372	0.698291	zgc:153993/anxa1b	2
	GO:0072659	protein localization to plasma membrane	2/308	96/18284	0.482786	0.723372	0.698291	pkp2/efr3ba	2
	GO:0097530	granulocyte migration	2/308	96/18284	0.482786	0.723372	0.698291	gnb1b/anxa1b	2
	GO:0010950	positive regulation of endopeptidase activity	1/308	39/18284	0.484831	0.723372	0.698291	cyfip2	1
	GO:0010952	positive regulation of peptidase activity	1/308	39/18284	0.484831	0.723372	0.698291	cyfip2	1
	GO:0017156	calcium-ion regulated exocytosis	1/308	39/18284	0.484831	0.723372	0.698291	syt9b	1
	GO:0032872	regulation of stress-activated MAPK cascade	1/308	39/18284	0.484831	0.723372	0.698291	ankrd6b	1
	GO:0046890	regulation of lipid biosynthetic process	1/308	39/18284	0.484831	0.723372	0.698291	anxa1b	1
	GO:0050807	regulation of synapse organization	1/308	39/18284	0.484831	0.723372	0.698291	slitrk3a	1
	GO:0070302	regulation of stress-activated protein kinase signaling cascade	1/308	39/18284	0.484831	0.723372	0.698291	ankrd6b	1
	GO:0043069	negative regulation of programmed cell death	5/308	272/18284	0.485105	0.723372	0.698291	cntf/ogg1/yaf2/zgc:158343/faima	5
	GO:0043068	positive regulation of programmed cell death	2/308	97/18284	0.488226	0.725826	0.700661	zgc:153993/anxa1b	2
	GO:1903522	regulation of blood circulation	2/308	97/18284	0.488226	0.725826	0.700661	sorbs2b/shox2	2
	GO:0043085	positive regulation of catalytic activity	7/308	391/18284	0.488804	0.725826	0.700661	tiam1b/ddr1/cyfip2/pdgfab/unc119a/rabgap1l/ek1	7
	GO:0045321	leukocyte activation	4/308	215/18284	0.491278	0.725826	0.700661	dicp3.3/ptena/hhla2a.1/anxa1b	4
	GO:0051336	regulation of hydrolase activity	7/308	392/18284	0.491487	0.725826	0.700661	tiam1b/cyfip2/arhgap12a/iqgap2/rabgap1l/anxa1b/ek1	7
	GO:0003014	renal system process	1/308	40/18284	0.493527	0.725826	0.700661	iqgap2	1
	GO:0006766	vitamin metabolic process	1/308	40/18284	0.493527	0.725826	0.700661	pdxka	1
	GO:0008589	regulation of smoothened signaling pathway	1/308	40/18284	0.493527	0.725826	0.700661	boc	1
	GO:0009948	anterior/posterior axis specification	1/308	40/18284	0.493527	0.725826	0.700661	krit1	1
	GO:0031110	regulation of microtubule polymerization or depolymerization	1/308	40/18284	0.493527	0.725826	0.700661	zgc:103755	1
	GO:0050771	negative regulation of axonogenesis	1/308	40/18284	0.493527	0.725826	0.700661	sema3c	1
	GO:0099173	postsynapse organization	1/308	40/18284	0.493527	0.725826	0.700661	ctnnd2a	1
	GO:1901616	organic hydroxy compound catabolic process	1/308	40/18284	0.493527	0.725826	0.700661	ptena	1
	GO:1903305	regulation of regulated secretory pathway	1/308	40/18284	0.493527	0.725826	0.700661	syt9b	1
	GO:0003341	cilium movement	2/308	98/18284	0.493631	0.725826	0.700661	dnah1/si:dkey-162b23.4	2
	GO:0010942	positive regulation of cell death	2/308	98/18284	0.493631	0.725826	0.700661	zgc:153993/anxa1b	2
	GO:0015849	organic acid transport	3/308	157/18284	0.494776	0.726246	0.701065	slc38a3b/anxa1b/slc1a3a	3
	GO:0046390	ribose phosphate biosynthetic process	3/308	157/18284	0.494776	0.726246	0.701065	npr2/acss2l/uck1	3
	GO:0007034	vacuolar transport	2/308	99/18284	0.498999	0.731172	0.705821	ptpn23b/chmp5a	2
	GO:0034249	negative regulation of cellular amide metabolic process	2/308	99/18284	0.498999	0.731172	0.705821	cpeb3/mov10b.1	2
	GO:0002697	regulation of immune effector process	1/308	41/18284	0.502078	0.731872	0.706496	anxa1b	1
	GO:0009156	ribonucleoside monophosphate biosynthetic process	1/308	41/18284	0.502078	0.731872	0.706496	uck1	1
	GO:0030100	regulation of endocytosis	1/308	41/18284	0.502078	0.731872	0.706496	unc119a	1
	GO:0034446	substrate adhesion-dependent cell spreading	1/308	41/18284	0.502078	0.731872	0.706496	lamb2	1
	GO:0045214	sarcomere organization	1/308	41/18284	0.502078	0.731872	0.706496	ttn.2	1
	GO:0097120	receptor localization to synapse	1/308	41/18284	0.502078	0.731872	0.706496	kif5ab	1
	GO:0008037	cell recognition	2/308	100/18284	0.504331	0.732625	0.707224	robo4/ek1	2
	GO:0046530	photoreceptor cell differentiation	2/308	100/18284	0.504331	0.732625	0.707224	adgrv1/cdh4	2
	GO:0048284	organelle fusion	2/308	100/18284	0.504331	0.732625	0.707224	zgc:153993/anxa1b	2
	GO:0060249	anatomical structure homeostasis	2/308	100/18284	0.504331	0.732625	0.707224	tjp2b/sulf2a	2
	GO:0031016	pancreas development	3/308	160/18284	0.507399	0.73461	0.70914	fhl1b/anxa1b/ptgs1	3
	GO:0051258	protein polymerization	3/308	160/18284	0.507399	0.73461	0.70914	cyfip2/sptbn5/zgc:103755	3
	GO:1901361	organic cyclic compound catabolic process	5/308	279/18284	0.507442	0.73461	0.70914	entpd5b/tdo2a/mov10b.1/pcid2/nudt3b	5
	GO:0051130	positive regulation of cellular component organization	4/308	220/18284	0.509221	0.73461	0.70914	tiam1b/zgc:103755/anxa1b/tenm4	4
	GO:0006096	glycolytic process	1/308	42/18284	0.510484	0.73461	0.70914	aldocb	1
	GO:0006354	DNA-templated transcription, elongation	1/308	42/18284	0.510484	0.73461	0.70914	pcid2	1
	GO:0007254	JNK cascade	1/308	42/18284	0.510484	0.73461	0.70914	ankrd6b	1
	GO:0030318	melanocyte differentiation	1/308	42/18284	0.510484	0.73461	0.70914	oca2	1
	GO:0039019	pronephric nephron development	1/308	42/18284	0.510484	0.73461	0.70914	etv5a	1
	GO:0071897	DNA biosynthetic process	1/308	42/18284	0.510484	0.73461	0.70914	lig1	1
	GO:0072666	establishment of protein localization to vacuole	1/308	42/18284	0.510484	0.73461	0.70914	ptpn23b	1
	GO:0060026	convergent extension	3/308	161/18284	0.511569	0.735545	0.710042	porcn/nphp3/ephb4a	3
	GO:0021700	developmental maturation	2/308	102/18284	0.514884	0.738676	0.713064	gldn/adgrb3	2
	GO:0022407	regulation of cell-cell adhesion	2/308	102/18284	0.514884	0.738676	0.713064	hhla2a.1/anxa1b	2
	GO:0034655	nucleobase-containing compound catabolic process	4/308	222/18284	0.516318	0.738676	0.713064	entpd5b/mov10b.1/pcid2/nudt3b	4
	GO:0006757	ATP generation from ADP	1/308	43/18284	0.518749	0.738676	0.713064	aldocb	1
	GO:0009187	cyclic nucleotide metabolic process	1/308	43/18284	0.518749	0.738676	0.713064	npr2	1
	GO:0042440	pigment metabolic process	1/308	43/18284	0.518749	0.738676	0.713064	oca2	1
	GO:0051693	actin filament capping	1/308	43/18284	0.518749	0.738676	0.713064	sptbn5	1
	GO:0070585	protein localization to mitochondrion	1/308	43/18284	0.518749	0.738676	0.713064	chchd4b	1
	GO:0072655	establishment of protein localization to mitochondrion	1/308	43/18284	0.518749	0.738676	0.713064	chchd4b	1
	GO:0099518	vesicle cytoskeletal trafficking	1/308	43/18284	0.518749	0.738676	0.713064	myo5b	1
	GO:0002684	positive regulation of immune system process	4/308	223/18284	0.519849	0.738676	0.713064	il10rb/hhla2a.1/gnb1b/anxa1b	4
	GO:0043549	regulation of kinase activity	4/308	223/18284	0.519849	0.738676	0.713064	ddr1/pdgfab/unc119a/ek1	4
	GO:0016049	cell growth	3/308	163/18284	0.519855	0.738676	0.713064	sema3c/extl3/fam53b	3
	GO:0055002	striated muscle cell development	2/308	103/18284	0.520104	0.738676	0.713064	nrap/ttn.2	2
	GO:0010558	negative regulation of macromolecule biosynthetic process	8/308	463/18284	0.521121	0.738676	0.713064	cpeb3/brms1/cbx3a/ripply3/erfl3/mov10b.1/hic1/pparda	8
	GO:0000165	MAPK cascade	4/308	224/18284	0.523368	0.738676	0.713064	dicp3.3/pdgfab/itgb1a/ankrd6b	4
	GO:0010817	regulation of hormone levels	2/308	104/18284	0.525288	0.738676	0.713064	syt9b/anxa1b	2
	GO:0031667	response to nutrient levels	2/308	104/18284	0.525288	0.738676	0.713064	prkag3a/sesn1	2
	GO:0042060	wound healing	2/308	104/18284	0.525288	0.738676	0.713064	anxa1b/f2	2
	GO:0060341	regulation of cellular localization	2/308	104/18284	0.525288	0.738676	0.713064	ift27/gpc1b	2
	GO:1901615	organic hydroxy compound metabolic process	4/308	225/18284	0.526875	0.738676	0.713064	ptena/pdxka/oca2/nudt3b	4
	GO:0006730	one-carbon metabolic process	1/308	44/18284	0.526875	0.738676	0.713064	mthfd2	1
	GO:0007006	mitochondrial membrane organization	1/308	44/18284	0.526875	0.738676	0.713064	apoob	1
	GO:0009124	nucleoside monophosphate biosynthetic process	1/308	44/18284	0.526875	0.738676	0.713064	uck1	1
	GO:0032496	response to lipopolysaccharide	1/308	44/18284	0.526875	0.738676	0.713064	hhla2a.1	1
	GO:0046513	ceramide biosynthetic process	1/308	44/18284	0.526875	0.738676	0.713064	degs1	1
	GO:0048846	axon extension involved in axon guidance	1/308	44/18284	0.526875	0.738676	0.713064	sema3c	1
	GO:0090068	positive regulation of cell cycle process	1/308	44/18284	0.526875	0.738676	0.713064	anxa1b	1
	GO:0090263	positive regulation of canonical Wnt signaling pathway	1/308	44/18284	0.526875	0.738676	0.713064	fam53b	1
	GO:1902284	neuron projection extension involved in neuron projection guidance	1/308	44/18284	0.526875	0.738676	0.713064	sema3c	1
	GO:0022604	regulation of cell morphogenesis	2/308	105/18284	0.530433	0.74037	0.7147	rnd1b/anxa1b	2
	GO:2000113	negative regulation of cellular macromolecule biosynthetic process	2/308	105/18284	0.530433	0.74037	0.7147	cpeb3/mov10b.1	2
	GO:0043010	camera-type eye development	8/308	467/18284	0.530912	0.74037	0.7147	cyfip2/sptbn5/cfi/itgb1a/marcksl1b/lamb2/ctsd/cdh4	8
	GO:0051216	cartilage development	3/308	166/18284	0.53214	0.74037	0.7147	marcksl1b/sulf2a/tsku	3
	GO:0000082	G1/S transition of mitotic cell cycle	1/308	45/18284	0.534864	0.74037	0.7147	anxa1b	1
	GO:0001706	endoderm formation	1/308	45/18284	0.534864	0.74037	0.7147	col12a1a	1
	GO:0006576	cellular biogenic amine metabolic process	1/308	45/18284	0.534864	0.74037	0.7147	tdo2a	1
	GO:0006892	post-Golgi vesicle-mediated transport	1/308	45/18284	0.534864	0.74037	0.7147	exoc8	1
	GO:0035567	non-canonical Wnt signaling pathway	1/308	45/18284	0.534864	0.74037	0.7147	rgs3a	1
	GO:0048640	negative regulation of developmental growth	1/308	45/18284	0.534864	0.74037	0.7147	sema3c	1
	GO:0065002	intracellular protein transmembrane transport	1/308	45/18284	0.534864	0.74037	0.7147	chchd4b	1
	GO:0071806	protein transmembrane transport	1/308	45/18284	0.534864	0.74037	0.7147	chchd4b	1
	GO:0001558	regulation of cell growth	2/308	106/18284	0.53554	0.74037	0.7147	sema3c/extl3	2
	GO:0006665	sphingolipid metabolic process	2/308	106/18284	0.53554	0.74037	0.7147	gba3/degs1	2
	GO:0009991	response to extracellular stimulus	2/308	106/18284	0.53554	0.74037	0.7147	prkag3a/sesn1	2
	GO:1901136	carbohydrate derivative catabolic process	2/308	106/18284	0.53554	0.74037	0.7147	gba3/nudt3b	2
	GO:1901617	organic hydroxy compound biosynthetic process	2/308	106/18284	0.53554	0.74037	0.7147	pdxka/oca2	2
	GO:0044087	regulation of cellular component biogenesis	5/308	290/18284	0.541734	0.745411	0.719566	slitrk3a/cyfip2/sptbn5/zgc:103755/ek1	5
	GO:0003146	heart jogging	1/308	46/18284	0.542719	0.745411	0.719566	nphp3	1
	GO:0003205	cardiac chamber development	1/308	46/18284	0.542719	0.745411	0.719566	myo5b	1
	GO:0007602	phototransduction	1/308	46/18284	0.542719	0.745411	0.719566	rgrb	1
	GO:0030834	regulation of actin filament depolymerization	1/308	46/18284	0.542719	0.745411	0.719566	sptbn5	1
	GO:0030835	negative regulation of actin filament depolymerization	1/308	46/18284	0.542719	0.745411	0.719566	sptbn5	1
	GO:0050803	regulation of synapse structure or activity	1/308	46/18284	0.542719	0.745411	0.719566	slitrk3a	1
	GO:0071526	semaphorin-plexin signaling pathway	1/308	46/18284	0.542719	0.745411	0.719566	sema3c	1
	GO:0003407	neural retina development	2/308	108/18284	0.54564	0.746315	0.720439	cyfip2/marcksl1b	2
	GO:0006909	phagocytosis	2/308	108/18284	0.54564	0.746315	0.720439	xkr8.1/anxa1b	2
	GO:0030833	regulation of actin filament polymerization	2/308	108/18284	0.54564	0.746315	0.720439	cyfip2/sptbn5	2
	GO:0031327	negative regulation of cellular biosynthetic process	8/308	475/18284	0.550269	0.746315	0.720439	cpeb3/brms1/cbx3a/ripply3/erfl3/mov10b.1/hic1/pparda	8
	GO:0001946	lymphangiogenesis	1/308	47/18284	0.550442	0.746315	0.720439	ccbe1	1
	GO:0006405	RNA export from nucleus	1/308	47/18284	0.550442	0.746315	0.720439	pcid2	1
	GO:0006414	translational elongation	1/308	47/18284	0.550442	0.746315	0.720439	eef2a.2	1
	GO:0006749	glutathione metabolic process	1/308	47/18284	0.550442	0.746315	0.720439	gstm.3	1
	GO:0009161	ribonucleoside monophosphate metabolic process	1/308	47/18284	0.550442	0.746315	0.720439	uck1	1
	GO:0018298	protein-chromophore linkage	1/308	47/18284	0.550442	0.746315	0.720439	ambp	1
	GO:0034599	cellular response to oxidative stress	1/308	47/18284	0.550442	0.746315	0.720439	anxa1b	1
	GO:0044843	cell cycle G1/S phase transition	1/308	47/18284	0.550442	0.746315	0.720439	anxa1b	1
	GO:0046031	ADP metabolic process	1/308	47/18284	0.550442	0.746315	0.720439	aldocb	1
	GO:0072527	pyrimidine-containing compound metabolic process	1/308	47/18284	0.550442	0.746315	0.720439	uck1	1
	GO:0032886	regulation of microtubule-based process	2/308	109/18284	0.550633	0.746315	0.720439	zgc:103755/ek1	2
	GO:0048638	regulation of developmental growth	2/308	109/18284	0.550633	0.746315	0.720439	sema3c/extl3	2
	GO:0060548	negative regulation of cell death	5/308	293/18284	0.550894	0.746315	0.720439	cntf/ogg1/yaf2/zgc:158343/faima	5
	GO:0045892	negative regulation of transcription, DNA-templated	6/308	355/18284	0.553997	0.746996	0.721096	brms1/cbx3a/ripply3/erfl3/hic1/pparda	6
	GO:1902679	negative regulation of RNA biosynthetic process	6/308	356/18284	0.556754	0.746996	0.721096	brms1/cbx3a/ripply3/erfl3/hic1/pparda	6
	GO:1903507	negative regulation of nucleic acid-templated transcription	6/308	356/18284	0.556754	0.746996	0.721096	brms1/cbx3a/ripply3/erfl3/hic1/pparda	6
	GO:0009135	purine nucleoside diphosphate metabolic process	1/308	48/18284	0.558034	0.746996	0.721096	aldocb	1
	GO:0009179	purine ribonucleoside diphosphate metabolic process	1/308	48/18284	0.558034	0.746996	0.721096	aldocb	1
	GO:0010842	retina layer formation	1/308	48/18284	0.558034	0.746996	0.721096	cyfip2	1
	GO:0010977	negative regulation of neuron projection development	1/308	48/18284	0.558034	0.746996	0.721096	sema3c	1
	GO:0030308	negative regulation of cell growth	1/308	48/18284	0.558034	0.746996	0.721096	sema3c	1
	GO:0031017	exocrine pancreas development	1/308	48/18284	0.558034	0.746996	0.721096	ptgs1	1
	GO:0035272	exocrine system development	1/308	48/18284	0.558034	0.746996	0.721096	ptgs1	1
	GO:0044106	cellular amine metabolic process	1/308	48/18284	0.558034	0.746996	0.721096	tdo2a	1
	GO:0046839	phospholipid dephosphorylation	1/308	48/18284	0.558034	0.746996	0.721096	ptena	1
	GO:0050730	regulation of peptidyl-tyrosine phosphorylation	1/308	48/18284	0.558034	0.746996	0.721096	unc119a	1
	GO:2000116	regulation of cysteine-type endopeptidase activity	1/308	48/18284	0.558034	0.746996	0.721096	cyfip2	1
	GO:2001234	negative regulation of apoptotic signaling pathway	1/308	48/18284	0.558034	0.746996	0.721096	faima	1
	GO:0009890	negative regulation of biosynthetic process	8/308	479/18284	0.559826	0.748518	0.722566	cpeb3/brms1/cbx3a/ripply3/erfl3/mov10b.1/hic1/pparda	8
	GO:0097529	myeloid leukocyte migration	2/308	111/18284	0.560502	0.748518	0.722566	gnb1b/anxa1b	2
	GO:1990778	protein localization to cell periphery	2/308	111/18284	0.560502	0.748518	0.722566	pkp2/efr3ba	2
	GO:0061448	connective tissue development	3/308	174/18284	0.564018	0.751032	0.724992	marcksl1b/sulf2a/tsku	3
	GO:0006913	nucleocytoplasmic transport	2/308	112/18284	0.565378	0.751032	0.724992	pcid2/fam53b	2
	GO:0008064	regulation of actin polymerization or depolymerization	2/308	112/18284	0.565378	0.751032	0.724992	cyfip2/sptbn5	2
	GO:0030832	regulation of actin filament length	2/308	112/18284	0.565378	0.751032	0.724992	cyfip2/sptbn5	2
	GO:0051169	nuclear transport	2/308	112/18284	0.565378	0.751032	0.724992	pcid2/fam53b	2
	GO:0002237	response to molecule of bacterial origin	1/308	49/18284	0.565499	0.751032	0.724992	hhla2a.1	1
	GO:0034620	cellular response to unfolded protein	1/308	49/18284	0.565499	0.751032	0.724992	zgc:85858	1
	GO:0048762	mesenchymal cell differentiation	3/308	175/18284	0.567909	0.75309	0.726979	sema3c/pparda/ek1	3
	GO:0042327	positive regulation of phosphorylation	4/308	237/18284	0.567941	0.75309	0.726979	ddr1/pdgfab/unc119a/ek1	4
	GO:0010638	positive regulation of organelle organization	2/308	113/18284	0.570216	0.754251	0.7281	zgc:103755/anxa1b	2
	GO:0001707	mesoderm formation	1/308	50/18284	0.572838	0.754251	0.7281	etv5a	1
	GO:0007127	meiosis I	1/308	50/18284	0.572838	0.754251	0.7281	spo11	1
	GO:0009308	amine metabolic process	1/308	50/18284	0.572838	0.754251	0.7281	tdo2a	1
	GO:0015718	monocarboxylic acid transport	1/308	50/18284	0.572838	0.754251	0.7281	anxa1b	1
	GO:0015908	fatty acid transport	1/308	50/18284	0.572838	0.754251	0.7281	anxa1b	1
	GO:0021954	central nervous system neuron development	1/308	50/18284	0.572838	0.754251	0.7281	emx3	1
	GO:0030217	T cell differentiation	1/308	50/18284	0.572838	0.754251	0.7281	anxa1b	1
	GO:0072665	protein localization to vacuole	1/308	50/18284	0.572838	0.754251	0.7281	ptpn23b	1
	GO:0035050	embryonic heart tube development	3/308	177/18284	0.575628	0.754919	0.728744	ogg1/pkp2/nphp3	3
	GO:0006417	regulation of translation	3/308	178/18284	0.579455	0.754919	0.728744	cpeb3/mov10b.1/mif4gda	3
	GO:1902903	regulation of supramolecular fiber organization	3/308	178/18284	0.579455	0.754919	0.728744	cyfip2/sptbn5/zgc:103755	3
	GO:0003401	axis elongation	1/308	51/18284	0.580053	0.754919	0.728744	stk25a	1
	GO:0006606	protein import into nucleus	1/308	51/18284	0.580053	0.754919	0.728744	fam53b	1
	GO:0006805	xenobiotic metabolic process	1/308	51/18284	0.580053	0.754919	0.728744	cyp2v1	1
	GO:0008643	carbohydrate transport	1/308	51/18284	0.580053	0.754919	0.728744	slc2a12	1
	GO:0009062	fatty acid catabolic process	1/308	51/18284	0.580053	0.754919	0.728744	acot8	1
	GO:0009123	nucleoside monophosphate metabolic process	1/308	51/18284	0.580053	0.754919	0.728744	uck1	1
	GO:0009185	ribonucleoside diphosphate metabolic process	1/308	51/18284	0.580053	0.754919	0.728744	aldocb	1
	GO:0009201	ribonucleoside triphosphate biosynthetic process	1/308	51/18284	0.580053	0.754919	0.728744	uck1	1
	GO:0031345	negative regulation of cell projection organization	1/308	51/18284	0.580053	0.754919	0.728744	sema3c	1
	GO:0036303	lymph vessel morphogenesis	1/308	51/18284	0.580053	0.754919	0.728744	ccbe1	1
	GO:0062197	cellular response to chemical stress	1/308	51/18284	0.580053	0.754919	0.728744	anxa1b	1
	GO:1903706	regulation of hemopoiesis	1/308	51/18284	0.580053	0.754919	0.728744	anxa1b	1
	GO:0048839	inner ear development	3/308	179/18284	0.58326	0.758507	0.732208	ptena/esrrga/igfbp3	3
	GO:0051249	regulation of lymphocyte activation	2/308	116/18284	0.584493	0.759526	0.733192	hhla2a.1/anxa1b	2
	GO:0051049	regulation of transport	8/308	490/18284	0.585651	0.760049	0.733697	il1rapl1a/unc119a/rhbdf1b/cacna2d1a/sept4a/ift27/syt9b/anxa1b	8
	GO:0031098	stress-activated protein kinase signaling cascade	1/308	52/18284	0.587147	0.760049	0.733697	ankrd6b	1
	GO:0032869	cellular response to insulin stimulus	1/308	52/18284	0.587147	0.760049	0.733697	slc2a12	1
	GO:0051170	import into nucleus	1/308	52/18284	0.587147	0.760049	0.733697	fam53b	1
	GO:0051403	stress-activated MAPK cascade	1/308	52/18284	0.587147	0.760049	0.733697	ankrd6b	1
	GO:0043543	protein acylation	2/308	117/18284	0.589174	0.762089	0.735666	porcn/zdhhc16a	2
	GO:0043583	ear development	3/308	181/18284	0.590804	0.763612	0.737137	ptena/esrrga/igfbp3	3
	GO:0048840	otolith development	1/308	53/18284	0.594122	0.76614	0.739576	ptena	1
	GO:0071482	cellular response to light stimulus	1/308	53/18284	0.594122	0.76614	0.739576	tefa	1
	GO:1901880	negative regulation of protein depolymerization	1/308	53/18284	0.594122	0.76614	0.739576	sptbn5	1
	GO:0006974	cellular response to DNA damage stimulus	7/308	433/18284	0.596881	0.768623	0.741974	ogg1/zgc:153993/lig1/spata18/hic1/spo11/zdhhc16a	7
	GO:0005975	carbohydrate metabolic process	6/308	371/18284	0.597125	0.768623	0.741974	si:dkey-224e22.2/ptena/gba3/mdh1aa/gbgt1l4/aldocb	6
	GO:0051338	regulation of transferase activity	4/308	246/18284	0.597413	0.768623	0.741974	ddr1/pdgfab/unc119a/ek1	4
	GO:0120031	plasma membrane bounded cell projection assembly	6/308	372/18284	0.599747	0.769107	0.74244	si:dkey-224e22.2/nphp3/robo4/cfap161/arl6/ift27	6
	GO:0006638	neutral lipid metabolic process	1/308	54/18284	0.600979	0.769107	0.74244	lpl	1
	GO:0006639	acylglycerol metabolic process	1/308	54/18284	0.600979	0.769107	0.74244	lpl	1
	GO:0006986	response to unfolded protein	1/308	54/18284	0.600979	0.769107	0.74244	zgc:85858	1
	GO:0030042	actin filament depolymerization	1/308	54/18284	0.600979	0.769107	0.74244	sptbn5	1
	GO:0045787	positive regulation of cell cycle	1/308	54/18284	0.600979	0.769107	0.74244	anxa1b	1
	GO:0045926	negative regulation of growth	1/308	54/18284	0.600979	0.769107	0.74244	sema3c	1
	GO:0034248	regulation of cellular amide metabolic process	3/308	185/18284	0.605628	0.773046	0.746243	cpeb3/mov10b.1/mif4gda	3
	GO:0010562	positive regulation of phosphorus metabolic process	4/308	249/18284	0.606968	0.773046	0.746243	ddr1/pdgfab/unc119a/ek1	4
	GO:0045937	positive regulation of phosphate metabolic process	4/308	249/18284	0.606968	0.773046	0.746243	ddr1/pdgfab/unc119a/ek1	4
	GO:0006352	DNA-templated transcription, initiation	1/308	55/18284	0.60772	0.773046	0.746243	tfam	1
	GO:0009199	ribonucleoside triphosphate metabolic process	1/308	55/18284	0.60772	0.773046	0.746243	uck1	1
	GO:0043122	regulation of I-kappaB kinase/NF-kappaB signaling	1/308	55/18284	0.60772	0.773046	0.746243	nod2	1
	GO:0061982	meiosis I cell cycle process	1/308	55/18284	0.60772	0.773046	0.746243	spo11	1
	GO:0140053	mitochondrial gene expression	1/308	55/18284	0.60772	0.773046	0.746243	tfam	1
	GO:0060070	canonical Wnt signaling pathway	3/308	186/18284	0.609279	0.774223	0.747379	porcn/fam53b/ankrd6b	3
	GO:0060271	cilium assembly	5/308	313/18284	0.609563	0.774223	0.747379	si:dkey-224e22.2/nphp3/cfap161/arl6/ift27	5
	GO:0035270	endocrine system development	2/308	122/18284	0.611992	0.776716	0.749786	fhl1b/anxa1b	2
	GO:0046649	lymphocyte activation	3/308	187/18284	0.612906	0.776716	0.749786	dicp3.3/hhla2a.1/anxa1b	3
	GO:0072594	establishment of protein localization to organelle	3/308	187/18284	0.612906	0.776716	0.749786	ptpn23b/chchd4b/fam53b	3
	GO:0006334	nucleosome assembly	1/308	56/18284	0.614348	0.776794	0.749861	ttn.2	1
	GO:0009583	detection of light stimulus	1/308	56/18284	0.614348	0.776794	0.749861	rgrb	1
	GO:0050768	negative regulation of neurogenesis	1/308	56/18284	0.614348	0.776794	0.749861	sema3c	1
	GO:0060042	retina morphogenesis in camera-type eye	2/308	123/18284	0.616438	0.778853	0.751848	cyfip2/cdh4	2
	GO:0009799	specification of symmetry	5/308	316/18284	0.617976	0.779629	0.752597	pkp2/nphp3/arl6/sesn1/ankrd6b	5
	GO:0009855	determination of bilateral symmetry	5/308	316/18284	0.617976	0.779629	0.752597	pkp2/nphp3/arl6/sesn1/ankrd6b	5
	GO:0051961	negative regulation of nervous system development	1/308	57/18284	0.620865	0.781521	0.754424	sema3c	1
	GO:1901607	alpha-amino acid biosynthetic process	1/308	57/18284	0.620865	0.781521	0.754424	tha1	1
	GO:1903008	organelle disassembly	1/308	57/18284	0.620865	0.781521	0.754424	spata18	1
	GO:0002694	regulation of leukocyte activation	2/308	125/18284	0.625213	0.784321	0.757127	hhla2a.1/anxa1b	2
	GO:0043408	regulation of MAPK cascade	3/308	191/18284	0.62719	0.784321	0.757127	dicp3.3/pdgfab/ankrd6b	3
	GO:0008593	regulation of Notch signaling pathway	1/308	58/18284	0.627271	0.784321	0.757127	arl6	1
	GO:0009064	glutamine family amino acid metabolic process	1/308	58/18284	0.627271	0.784321	0.757127	ddah2	1
	GO:0030837	negative regulation of actin filament polymerization	1/308	58/18284	0.627271	0.784321	0.757127	sptbn5	1
	GO:0030865	cortical cytoskeleton organization	1/308	58/18284	0.627271	0.784321	0.757127	rnd1b	1
	GO:0032272	negative regulation of protein polymerization	1/308	58/18284	0.627271	0.784321	0.757127	sptbn5	1
	GO:0048332	mesoderm morphogenesis	1/308	58/18284	0.627271	0.784321	0.757127	etv5a	1
	GO:0061157	mRNA destabilization	1/308	58/18284	0.627271	0.784321	0.757127	mov10b.1	1
	GO:0060562	epithelial tube morphogenesis	4/308	256/18284	0.62872	0.785551	0.758314	pkp2/nphp3/igfbp3/krit1	4
	GO:0051253	negative regulation of RNA metabolic process	6/308	385/18284	0.632983	0.788889	0.761536	brms1/cbx3a/ripply3/erfl3/hic1/pparda	6
	GO:0032868	response to insulin	1/308	59/18284	0.63357	0.788889	0.761536	slc2a12	1
	GO:0043242	negative regulation of protein-containing complex disassembly	1/308	59/18284	0.63357	0.788889	0.761536	sptbn5	1
	GO:0050779	RNA destabilization	1/308	59/18284	0.63357	0.788889	0.761536	mov10b.1	1
	GO:0050865	regulation of cell activation	2/308	127/18284	0.633832	0.788889	0.761536	hhla2a.1/anxa1b	2
	GO:0009165	nucleotide biosynthetic process	3/308	193/18284	0.634195	0.788889	0.761536	npr2/acss2l/uck1	3
	GO:0060828	regulation of canonical Wnt signaling pathway	2/308	128/18284	0.638083	0.79231	0.764839	fam53b/ankrd6b	2
	GO:0006165	nucleoside diphosphate phosphorylation	1/308	60/18284	0.639763	0.79231	0.764839	aldocb	1
	GO:0034504	protein localization to nucleus	1/308	60/18284	0.639763	0.79231	0.764839	fam53b	1
	GO:0046854	phosphatidylinositol phosphate biosynthetic process	1/308	60/18284	0.639763	0.79231	0.764839	pip5k1ca	1
	GO:0061014	positive regulation of mRNA catabolic process	1/308	60/18284	0.639763	0.79231	0.764839	mov10b.1	1
	GO:1901879	regulation of protein depolymerization	1/308	60/18284	0.639763	0.79231	0.764839	sptbn5	1
	GO:0030041	actin filament polymerization	2/308	129/18284	0.642296	0.794282	0.766743	cyfip2/sptbn5	2
	GO:0048925	lateral line system development	2/308	129/18284	0.642296	0.794282	0.766743	gnb1b/cdh4	2
	GO:0051129	negative regulation of cellular component organization	3/308	196/18284	0.644531	0.795183	0.767613	sptbn5/unc119a/sema3c	3
	GO:0030522	intracellular receptor signaling pathway	1/308	61/18284	0.645851	0.795183	0.767613	arnt	1
	GO:0046939	nucleotide phosphorylation	1/308	61/18284	0.645851	0.795183	0.767613	aldocb	1
	GO:0050931	pigment cell differentiation	1/308	61/18284	0.645851	0.795183	0.767613	oca2	1
	GO:0060216	definitive hemopoiesis	1/308	61/18284	0.645851	0.795183	0.767613	lpl	1
	GO:1902905	positive regulation of supramolecular fiber organization	1/308	61/18284	0.645851	0.795183	0.767613	zgc:103755	1
	GO:0031331	positive regulation of cellular catabolic process	2/308	130/18284	0.646469	0.795365	0.767788	mov10b.1/sesn1	2
	GO:1903047	mitotic cell cycle process	5/308	328/18284	0.650542	0.797897	0.770232	snx33/numa1/unc119a/lig1/anxa1b	5
	GO:0001702	gastrulation with mouth forming second	1/308	62/18284	0.651837	0.797897	0.770232	ankrd6b	1
	GO:0009142	nucleoside triphosphate biosynthetic process	1/308	62/18284	0.651837	0.797897	0.770232	uck1	1
	GO:0031109	microtubule polymerization or depolymerization	1/308	62/18284	0.651837	0.797897	0.770232	zgc:103755	1
	GO:0051028	mRNA transport	1/308	62/18284	0.651837	0.797897	0.770232	pcid2	1
	GO:0051495	positive regulation of cytoskeleton organization	1/308	62/18284	0.651837	0.797897	0.770232	zgc:103755	1
	GO:0071478	cellular response to radiation	1/308	62/18284	0.651837	0.797897	0.770232	tefa	1
	GO:1901293	nucleoside phosphate biosynthetic process	3/308	199/18284	0.65466	0.800773	0.773008	npr2/acss2l/uck1	3
	GO:0006911	phagocytosis, engulfment	1/308	63/18284	0.657721	0.803353	0.775499	xkr8.1	1
	GO:0007416	synapse assembly	1/308	63/18284	0.657721	0.803353	0.775499	slitrk3a	1
	GO:0044782	cilium organization	5/308	331/18284	0.658404	0.803459	0.775601	si:dkey-224e22.2/nphp3/cfap161/arl6/ift27	5
	GO:0030902	hindbrain development	2/308	133/18284	0.65876	0.803459	0.775601	mdga2a/olig2	2
	GO:0006941	striated muscle contraction	1/308	64/18284	0.663507	0.804977	0.777066	smyhc2	1
	GO:0007596	blood coagulation	1/308	64/18284	0.663507	0.804977	0.777066	f2	1
	GO:0010721	negative regulation of cell development	1/308	64/18284	0.663507	0.804977	0.777066	sema3c	1
	GO:0032006	regulation of TOR signaling	1/308	64/18284	0.663507	0.804977	0.777066	sesn1	1
	GO:0051607	defense response to virus	1/308	64/18284	0.663507	0.804977	0.777066	nod2	1
	GO:0140013	meiotic nuclear division	1/308	64/18284	0.663507	0.804977	0.777066	spo11	1
	GO:0140546	defense response to symbiont	1/308	64/18284	0.663507	0.804977	0.777066	nod2	1
	GO:0033043	regulation of organelle organization	7/308	463/18284	0.66643	0.804977	0.777066	cyfip2/sptbn5/iqgap2/rnd1b/zgc:103755/anxa1b/ek1	7
	GO:0030031	cell projection assembly	6/308	399/18284	0.666917	0.804977	0.777066	si:dkey-224e22.2/nphp3/robo4/cfap161/arl6/ift27	6
	GO:0007599	hemostasis	1/308	65/18284	0.669195	0.804977	0.777066	f2	1
	GO:0035967	cellular response to topologically incorrect protein	1/308	65/18284	0.669195	0.804977	0.777066	zgc:85858	1
	GO:0050920	regulation of chemotaxis	1/308	65/18284	0.669195	0.804977	0.777066	sema3c	1
	GO:0090090	negative regulation of canonical Wnt signaling pathway	1/308	65/18284	0.669195	0.804977	0.777066	ankrd6b	1
	GO:2001233	regulation of apoptotic signaling pathway	1/308	65/18284	0.669195	0.804977	0.777066	faima	1
	GO:0006402	mRNA catabolic process	2/308	136/18284	0.670707	0.804977	0.777066	mov10b.1/pcid2	2
	GO:0045893	positive regulation of transcription, DNA-templated	7/308	465/18284	0.670798	0.804977	0.777066	yaf2/bicral/arnt/gsx1/srfb/pparda/tefa	7
	GO:1902680	positive regulation of RNA biosynthetic process	7/308	465/18284	0.670798	0.804977	0.777066	yaf2/bicral/arnt/gsx1/srfb/pparda/tefa	7
	GO:1903508	positive regulation of nucleic acid-templated transcription	7/308	465/18284	0.670798	0.804977	0.777066	yaf2/bicral/arnt/gsx1/srfb/pparda/tefa	7
	GO:0006914	autophagy	3/308	204/18284	0.67108	0.804977	0.777066	atg4db/spata18/sesn1	3
	GO:0061919	process utilizing autophagic mechanism	3/308	204/18284	0.67108	0.804977	0.777066	atg4db/spata18/sesn1	3
	GO:0044093	positive regulation of molecular function	7/308	466/18284	0.672968	0.804977	0.777066	tiam1b/ddr1/cyfip2/pdgfab/unc119a/rabgap1l/ek1	7
	GO:0009152	purine ribonucleotide biosynthetic process	2/308	137/18284	0.674614	0.804977	0.777066	npr2/acss2l	2
	GO:0014031	mesenchymal cell development	2/308	137/18284	0.674614	0.804977	0.777066	sema3c/pparda	2
	GO:0014032	neural crest cell development	2/308	137/18284	0.674614	0.804977	0.777066	sema3c/pparda	2
	GO:0030509	BMP signaling pathway	2/308	137/18284	0.674614	0.804977	0.777066	sost/igfbp3	2
	GO:0048864	stem cell development	2/308	137/18284	0.674614	0.804977	0.777066	sema3c/pparda	2
	GO:0071772	response to BMP	2/308	137/18284	0.674614	0.804977	0.777066	sost/igfbp3	2
	GO:0071773	cellular response to BMP stimulus	2/308	137/18284	0.674614	0.804977	0.777066	sost/igfbp3	2
	GO:0030148	sphingolipid biosynthetic process	1/308	66/18284	0.674788	0.804977	0.777066	degs1	1
	GO:0031333	negative regulation of protein-containing complex assembly	1/308	66/18284	0.674788	0.804977	0.777066	sptbn5	1
	GO:0048916	posterior lateral line development	1/308	66/18284	0.674788	0.804977	0.777066	gnb1b	1
	GO:0048705	skeletal system morphogenesis	3/308	206/18284	0.677486	0.806843	0.778868	edaradd/sp7/tsku	3
	GO:0016482	cytosolic transport	1/308	67/18284	0.680286	0.806843	0.778868	ptpn23b	1
	GO:0035150	regulation of tube size	1/308	67/18284	0.680286	0.806843	0.778868	urp2	1
	GO:0035296	regulation of tube diameter	1/308	67/18284	0.680286	0.806843	0.778868	urp2	1
	GO:0050817	coagulation	1/308	67/18284	0.680286	0.806843	0.778868	f2	1
	GO:0072175	epithelial tube formation	1/308	67/18284	0.680286	0.806843	0.778868	igfbp3	1
	GO:0090305	nucleic acid phosphodiester bond hydrolysis	1/308	67/18284	0.680286	0.806843	0.778868	spo11	1
	GO:0097746	blood vessel diameter maintenance	1/308	67/18284	0.680286	0.806843	0.778868	urp2	1
	GO:2000112	regulation of cellular macromolecule biosynthetic process	3/308	207/18284	0.680654	0.806843	0.778868	cpeb3/mov10b.1/mif4gda	3
	GO:0002181	cytoplasmic translation	1/308	68/18284	0.685691	0.80997	0.781887	cpeb3	1
	GO:0006839	mitochondrial transport	1/308	68/18284	0.685691	0.80997	0.781887	chchd4b	1
	GO:0030098	lymphocyte differentiation	1/308	68/18284	0.685691	0.80997	0.781887	anxa1b	1
	GO:0051168	nuclear export	1/308	68/18284	0.685691	0.80997	0.781887	pcid2	1
	GO:1990542	mitochondrial transmembrane transport	1/308	68/18284	0.685691	0.80997	0.781887	chchd4b	1
	GO:0007492	endoderm development	1/308	69/18284	0.691006	0.815677	0.787396	col12a1a	1
	GO:0051606	detection of stimulus	3/308	211/18284	0.693098	0.817574	0.789227	pigu/rgrb/pigk	3
	GO:0009141	nucleoside triphosphate metabolic process	1/308	70/18284	0.696231	0.820124	0.791688	uck1	1
	GO:0035966	response to topologically incorrect protein	1/308	70/18284	0.696231	0.820124	0.791688	zgc:85858	1
	GO:0061515	myeloid cell development	1/308	71/18284	0.701367	0.825598	0.796973	ptena	1
	GO:0080135	regulation of cellular response to stress	2/308	145/18284	0.704525	0.828078	0.799367	col12a1a/ankrd6b	2
	GO:0051345	positive regulation of hydrolase activity	3/308	215/18284	0.705173	0.828078	0.799367	tiam1b/cyfip2/rabgap1l	3
	GO:0016052	carbohydrate catabolic process	1/308	72/18284	0.706418	0.828078	0.799367	aldocb	1
	GO:0071214	cellular response to abiotic stimulus	1/308	72/18284	0.706418	0.828078	0.799367	tefa	1
	GO:0104004	cellular response to environmental stimulus	1/308	72/18284	0.706418	0.828078	0.799367	tefa	1
	GO:1903313	positive regulation of mRNA metabolic process	1/308	72/18284	0.706418	0.828078	0.799367	mov10b.1	1
	GO:0030903	notochord development	1/308	73/18284	0.711383	0.830161	0.801378	col4a4	1
	GO:0034728	nucleosome organization	1/308	73/18284	0.711383	0.830161	0.801378	ttn.2	1
	GO:0035148	tube formation	1/308	73/18284	0.711383	0.830161	0.801378	igfbp3	1
	GO:0040013	negative regulation of locomotion	1/308	73/18284	0.711383	0.830161	0.801378	sema3c	1
	GO:1902904	negative regulation of supramolecular fiber organization	1/308	73/18284	0.711383	0.830161	0.801378	sptbn5	1
	GO:0006164	purine nucleotide biosynthetic process	2/308	147/18284	0.711637	0.830161	0.801378	npr2/acss2l	2
	GO:0008154	actin polymerization or depolymerization	2/308	147/18284	0.711637	0.830161	0.801378	cyfip2/sptbn5	2
	GO:0003143	embryonic heart tube morphogenesis	2/308	148/18284	0.715139	0.83252	0.803655	pkp2/nphp3	2
	GO:0045859	regulation of protein kinase activity	2/308	148/18284	0.715139	0.83252	0.803655	pdgfab/unc119a	2
	GO:0050906	detection of stimulus involved in sensory perception	2/308	148/18284	0.715139	0.83252	0.803655	pigu/pigk	2
	GO:0007030	Golgi organization	1/308	74/18284	0.716264	0.833255	0.804365	atp8b3	1
	GO:0007368	determination of left/right symmetry	4/308	288/18284	0.718018	0.83472	0.805779	pkp2/nphp3/arl6/sesn1	4
	GO:0010506	regulation of autophagy	1/308	75/18284	0.721063	0.836511	0.807508	sesn1	1
	GO:1903131	mononuclear cell differentiation	1/308	75/18284	0.721063	0.836511	0.807508	anxa1b	1
	GO:0009896	positive regulation of catabolic process	2/308	150/18284	0.722036	0.836511	0.807508	mov10b.1/sesn1	2
	GO:0050778	positive regulation of immune response	2/308	150/18284	0.722036	0.836511	0.807508	il10rb/anxa1b	2
	GO:0050900	leukocyte migration	2/308	150/18284	0.722036	0.836511	0.807508	gnb1b/anxa1b	2
	GO:0009617	response to bacterium	3/308	222/18284	0.725429	0.837974	0.80892	nod2/hhla2a.1/ctsd	3
	GO:0007224	smoothened signaling pathway	1/308	76/18284	0.725781	0.837974	0.80892	boc	1
	GO:0009798	axis specification	1/308	76/18284	0.725781	0.837974	0.80892	krit1	1
	GO:0044272	sulfur compound biosynthetic process	1/308	76/18284	0.725781	0.837974	0.80892	acss2l	1
	GO:0071621	granulocyte chemotaxis	1/308	76/18284	0.725781	0.837974	0.80892	anxa1b	1
	GO:0048592	eye morphogenesis	3/308	223/18284	0.728232	0.84023	0.811097	cyfip2/adgrv1/cdh4	3
	GO:0014033	neural crest cell differentiation	2/308	152/18284	0.728792	0.840301	0.811166	sema3c/pparda	2
	GO:0031929	TOR signaling	1/308	77/18284	0.73042	0.841029	0.811869	sesn1	1
	GO:0051494	negative regulation of cytoskeleton organization	1/308	77/18284	0.73042	0.841029	0.811869	sptbn5	1
	GO:0110053	regulation of actin filament organization	2/308	153/18284	0.732118	0.842409	0.813201	cyfip2/sptbn5	2
	GO:0000956	nuclear-transcribed mRNA catabolic process	1/308	78/18284	0.73498	0.842749	0.81353	pcid2	1
	GO:0043244	regulation of protein-containing complex disassembly	1/308	78/18284	0.73498	0.842749	0.81353	sptbn5	1
	GO:0050657	nucleic acid transport	1/308	78/18284	0.73498	0.842749	0.81353	pcid2	1
	GO:0050658	RNA transport	1/308	78/18284	0.73498	0.842749	0.81353	pcid2	1
	GO:0051236	establishment of RNA localization	1/308	78/18284	0.73498	0.842749	0.81353	pcid2	1
	GO:0090092	regulation of transmembrane receptor protein serine/threonine kinase signaling pathway	2/308	154/18284	0.735409	0.842749	0.81353	sost/igfbp3	2
	GO:0006091	generation of precursor metabolites and energy	3/308	227/18284	0.739222	0.844529	0.815248	hmgcll1/mdh1aa/aldocb	3
	GO:0007218	neuropeptide signaling pathway	1/308	79/18284	0.739464	0.844529	0.815248	glra1	1
	GO:0007283	spermatogenesis	1/308	79/18284	0.739464	0.844529	0.815248	theg	1
	GO:0048915	posterior lateral line system development	1/308	79/18284	0.739464	0.844529	0.815248	gnb1b	1
	GO:1903046	meiotic cell cycle process	1/308	79/18284	0.739464	0.844529	0.815248	spo11	1
	GO:0072522	purine-containing compound biosynthetic process	2/308	156/18284	0.741888	0.846699	0.817343	npr2/acss2l	2
	GO:0045934	negative regulation of nucleobase-containing compound metabolic process	6/308	434/18284	0.742726	0.846699	0.817343	brms1/cbx3a/ripply3/erfl3/hic1/pparda	6
	GO:0048066	developmental pigmentation	1/308	80/18284	0.743871	0.846699	0.817343	oca2	1
	GO:0050878	regulation of body fluid levels	1/308	80/18284	0.743871	0.846699	0.817343	f2	1
	GO:0071466	cellular response to xenobiotic stimulus	1/308	80/18284	0.743871	0.846699	0.817343	cyp2v1	1
	GO:0006401	RNA catabolic process	2/308	157/18284	0.745076	0.847499	0.818115	mov10b.1/pcid2	2
	GO:0032259	methylation	3/308	230/18284	0.747232	0.849341	0.819893	gamt/pcmtl/pemt	3
	GO:0006906	vesicle fusion	1/308	81/18284	0.748205	0.849341	0.819893	anxa1b	1
	GO:0042074	cell migration involved in gastrulation	1/308	81/18284	0.748205	0.849341	0.819893	ankrd6b	1
	GO:0040008	regulation of growth	2/308	159/18284	0.751353	0.851886	0.822349	sema3c/extl3	2
	GO:0016570	histone modification	3/308	232/18284	0.752463	0.851886	0.822349	brms1/kdm6bb/hdac9b	3
	GO:0048232	male gamete generation	1/308	82/18284	0.752465	0.851886	0.822349	theg	1
	GO:0048881	mechanosensory lateral line system development	1/308	82/18284	0.752465	0.851886	0.822349	gnb1b	1
	GO:0000226	microtubule cytoskeleton organization	5/308	372/18284	0.754209	0.853194	0.823612	si:ch211-114n24.6/eml1/numa1/zgc:103755/ek1	5
	GO:0060485	mesenchyme development	3/308	233/18284	0.755045	0.853194	0.823612	sema3c/pparda/ek1	3
	GO:0006261	DNA-dependent DNA replication	1/308	83/18284	0.756654	0.853194	0.823612	lig1	1
	GO:0031497	chromatin assembly	1/308	83/18284	0.756654	0.853194	0.823612	ttn.2	1
	GO:0090174	organelle membrane fusion	1/308	83/18284	0.756654	0.853194	0.823612	anxa1b	1
	GO:1902850	microtubule cytoskeleton organization involved in mitosis	1/308	83/18284	0.756654	0.853194	0.823612	numa1	1
	GO:0002252	immune effector process	2/308	162/18284	0.760518	0.855552	0.825888	ptena/anxa1b	2
	GO:0006814	sodium ion transport	2/308	162/18284	0.760518	0.855552	0.825888	si:dkey-162b23.4/slc13a2	2
	GO:0002757	immune response-activating signal transduction	1/308	84/18284	0.760772	0.855552	0.825888	il10rb	1
	GO:0006403	RNA localization	1/308	84/18284	0.760772	0.855552	0.825888	pcid2	1
	GO:0072657	protein localization to membrane	3/308	236/18284	0.762663	0.857108	0.82739	pkp2/efr3ba/gpc1b	3
	GO:0042391	regulation of membrane potential	2/308	163/18284	0.763507	0.857485	0.827755	gabrr3a/glra1	2
	GO:0090596	sensory organ morphogenesis	4/308	309/18284	0.767434	0.861322	0.831458	cyfip2/adgrv1/igfbp3/cdh4	4
	GO:0045862	positive regulation of proteolysis	1/308	86/18284	0.768801	0.862283	0.832386	cyfip2	1
	GO:0009913	epidermal cell differentiation	1/308	87/18284	0.772714	0.864374	0.834405	anxa1b	1
	GO:0014902	myotube differentiation	1/308	87/18284	0.772714	0.864374	0.834405	jam3b	1
	GO:0051261	protein depolymerization	1/308	87/18284	0.772714	0.864374	0.834405	sptbn5	1
	GO:1901990	regulation of mitotic cell cycle phase transition	1/308	87/18284	0.772714	0.864374	0.834405	anxa1b	1
	GO:0043547	positive regulation of GTPase activity	2/308	167/18284	0.775145	0.865237	0.835238	tiam1b/rabgap1l	2
	GO:0002460	adaptive immune response based on somatic recombination of immune receptors built from immunoglobulin superfamily domains	1/308	88/18284	0.776561	0.865237	0.835238	anxa1b	1
	GO:0006413	translational initiation	1/308	88/18284	0.776561	0.865237	0.835238	mif4gda	1
	GO:0009615	response to virus	1/308	88/18284	0.776561	0.865237	0.835238	nod2	1
	GO:0051235	maintenance of location	1/308	88/18284	0.776561	0.865237	0.835238	pparda	1
	GO:1990266	neutrophil migration	1/308	88/18284	0.776561	0.865237	0.835238	gnb1b	1
	GO:0060027	convergent extension involved in gastrulation	1/308	89/18284	0.780343	0.868212	0.83811	porcn	1
	GO:0061025	membrane fusion	1/308	89/18284	0.780343	0.868212	0.83811	anxa1b	1
	GO:0006066	alcohol metabolic process	2/308	169/18284	0.780774	0.868212	0.83811	ptena/nudt3b	2
	GO:0006310	DNA recombination	2/308	170/18284	0.783542	0.869005	0.838875	lig1/spo11	2
	GO:0016050	vesicle organization	2/308	170/18284	0.783542	0.869005	0.838875	chmp5a/anxa1b	2
[truncated: 168 more rows]

## Sheet: ddx4 E4△_down_GO
	ID	Description	GeneRatio	BgRatio	pvalue	p.adjust	qvalue	geneID	Count
[truncated: 1,622 more rows]

[truncated: 1 more sheets: GSEA]
