# Supplementary material for: Deletion of ddx4 Ovary-Specific Transcript Causes Dysfunction of Meiosis and Derepress of DNA Transposons in Zebrafish Ovaries
Source: Biology (Basel). 2024 Dec 16;13(12):1055. doi: 10.3390/biology13121055 (PMC11673608; doi:10.3390/biology13121055)
Supplement: Supplementary file 1 [file biology-13-01055-s001.zip › Table S6 R1.xlsx]

## Sheet: TEs analysis
	Samples	TE count	all count	ratio
	ddx4-E4△-1	327343	15721304	2.08216
	ddx4-E4△-2	300046	15442522	1.94299
	ddx4-E4△-3	341902	17475979	1.95641
	WT-1	269714	14514288	1.85827
	WT-2	285224	15569569	1.83193
	WT-3	292231	15406440	1.89681
	Class of TE transposons	ddx4-E4△-1	ddx4-E4△-2	ddx4-E4△-3	WT-1	WT-2	WT-3
	DNA transposons	232006	218718	245306	195240	206000	210300
	LTR	63253	51658	63776	48631	51176	53779
	LINE	20465	18849	21422	17061	17751	18180
	SINE	3199	2684	2625	1841	2239	2269
	RC	8420	8137	8773	6941	8058	7703
		ddx4-E4△-1	ddx4-E4△-2	ddx4-E4△-3	WT-1	WT-2	WT-3
	CMC-EnSpm	41834	40038	44726	36714	37437	40296
	hAT-Ac	29322	28224	31181	25458	27634	26259
	DNA	25188	24286	26311	19942	21090	21502
	Kolobok	18289	17981	20803	15697	16572	15753
	Zisupton	16020	15786	17289	14504	15803	16344
	PIF-Harbinger	15564	13311	14993	11828	12602	13142
	Kolobok-T2	14214	12867	14758	11385	11985	12597
	hAT-Charlie	13533	12489	14296	11313	11419	11808
	Maverick	8552	8495	9366	7355	8191	8185
	hAT	5644	5422	6227	5320	5481	5648
	Crypton-V	5797	5464	6303	5020	5664	5426
	hAT-Tip100	5604	5484	6409	5112	5179	5381
	Merlin	5684	5025	5891	4193	4635	4593
	TcMar-Tc1	6328	4597	5258	3949	3876	4838
	Dada	2719	2683	2969	2776	2802	3035
	PiggyBac	2610	2628	3118	2508	2921	2979
	IS3EU	2628	2590	2748	2307	2358	2492
	TcMar-Fot1	2531	2378	2618	2295	2565	2569
	TcMar-ISRm11	1507	1307	1419	1262	1462	976
	MULE-MuDR	1335	1128	1399	998	1122	1065
	hAT-hAT5	1058	1161	1211	1076	1049	1139
	PIF-ISL2EU	1161	1065	1054	528	612	661
	TcMar	994	733	1040	767	667	667
	Ginger-1	706	768	775	680	685	552
	hAT-Blackjack	648	632	730	475	473	487
	P	631	427	512	446	457	452
	Crypton-A	518	523	553	391	377	406
	PIF	147	224	226	125	172	122
	Zator	170	149	189	138	123	168
	MULE-NOF	180	144	117	113	109	141
	hAT-hAT6	187	110	146	113	85	117
	TcMar-Tigger	151	132	125	109	88	107
	Academ-1	155	125	175	96	68	72
	hAT-hobo	132	122	94	73	87	90
	Sola-2	126	114	119	57	55	90
	Sola-1	65	65	89	64	61	73
	Crypton-H	61	36	53	38	28	46
	TcMar-Tc2	4	4	11	5	2	8
	Ginger-2	6	1	3	8	4	10
	hAT-Tag1	3	0	2	2	0	4
