# Supplementary material for: Deletion of ddx4 Ovary-Specific Transcript Causes Dysfunction of Meiosis and Derepress of DNA Transposons in Zebrafish Ovaries
Source: Biology (Basel). 2024 Dec 16;13(12):1055. doi: 10.3390/biology13121055 (PMC11673608; doi:10.3390/biology13121055)
Supplement: Supplementary file 1 [file biology-13-01055-s001.zip › Table S7 R1.xlsx]

## Sheet: adult_ddx4_WT_all_ase_sijc_sum1
		ID	geneSymbol	chr	pos1	pos2	IJC_SAMPLE_1	SJC_SAMPLE_1	IJC_SAMPLE_2	SJC_SAMPLE_2	IncLevel1	IncLevel2	IncLevelDifference	PValue	FDR	spliceType	idType	s1PSI_1	s1PSI_2	s1PSI_3	s2PSI_1	s2PSI_2	s2PSI_3
	"si:dkey-112a7.4"_a3_21	21	"si:dkey-112a7.4"	chrNW_018395264.1	310889	311169	399	196	330	168	0.628	0.615	0.013	0.672244	1	a3	"si:dkey-112a7.4"_a3_21	0.647	0.634	0.602	0.588	0.643	0.614
	"birc6"_a3_78	78	"birc6"	chrNW_018394987.1	17051	17095	25	1	15	3	0.947	0.811	0.136	0.000583095	0.0101974	a3	"birc6"_a3_78	1	1	0.841	1	0.862	0.572
	"fbxo38"_a3_90	90	"fbxo38"	chrNW_018394924.1	294580	294718	48	16	44	17	0.74	0.71	0.03	0.576157	1	a3	"fbxo38"_a3_90	0.614	0.742	0.863	0.69	0.677	0.762
	"znf592"_a3_121	121	"znf592"	chr18	26804370	26804457	33	0	30	0	1	0.974	0.026	1	1	a3	"znf592"_a3_121	1	1	1	1	1	0.921
	"dock7"_a3_124	124	"dock7"	chr6	32378410	32378546	4	149	3	139	0.027	0.019	0.008	0.419287	1	a3	"dock7"_a3_124	0.054	0.016	0.011	0.016	0.023	0.018
	"dock7"_a3_125	125	"dock7"	chr6	32396665	32396791	38	0	61	2	0.991	0.966	0.025	0.537352	1	a3	"dock7"_a3_125	1	1	0.973	0.972	0.964	0.962
	"mxd3"_a3_132	132	"mxd3"	chr14	16078648	16078704	115	6	119	9	0.932	0.91	0.022	0.276151	0.834196	a3	"mxd3"_a3_132	0.988	0.935	0.874	0.954	0.956	0.821
	"tmem266"_a3_133	133	"tmem266"	chr25	32787359	32788082	68	79	64	137	0.369	0.237	0.133	0.000284868	0.00556417	a3	"tmem266"_a3_133	0.443	0.336	0.329	0.255	0.198	0.257
	"tmem266"_a3_134	134	"tmem266"	chr25	32787359	32788082	948	0	1051	1	1	0.984	0.016	1	1	a3	"tmem266"_a3_134	1	1	1	0.986	0.965	1
	"ube2q2"_a3_136	136	"ube2q2"	chr25	29450079	29450232	28	61	13	49	0.32	0.202	0.117	0.0200323	0.156431	a3	"ube2q2"_a3_136	0.354	0.388	0.217	0.2	0.223	0.184
	"tle3a"_a3_138	138	"tle3a"	chr18	20226709	20226866	106	43	128	65	0.697	0.655	0.042	0.266115	0.823533	a3	"tle3a"_a3_138	0.635	0.761	0.695	0.587	0.683	0.696
	"aass"_a3_141	141	"aass"	chr25	28282277	28282515	21	9	9	3	0.684	0.709	-0.025	0.465314	1	a3	"aass"_a3_141	0.802	0.545	0.704	0.82	0.493	0.814
	"hmg20a"_a3_158	158	"hmg20a"	chr25	7332388	7332461	78	11	62	7	0.864	0.901	-0.037	0.269062	0.828827	a3	"hmg20a"_a3_158	0.841	0.857	0.894	0.945	0.952	0.806
	"rbpms2a"_a3_160	160	"rbpms2a"	chr25	6131790	6131868	26	50	17	37	0.248	0.221	0.027	0.602263	1	a3	"rbpms2a"_a3_160	0.19	0.371	0.184	0.351	0.123	0.19
	"LOC100332721"_a3_162	162	"LOC100332721"	chr25	2951746	2951912	107	0	108	3	0.996	0.968	0.028	0.163775	0.626261	a3	"LOC100332721"_a3_162	1	1	0.987	0.951	0.987	0.965
	"LOC100332721"_a3_163	163	"LOC100332721"	chr25	2987202	2987378	10	121	12	131	0.06	0.064	-0.005	0.835192	1	a3	"LOC100332721"_a3_163	0.064	0.02	0.095	0.052	0.074	0.067
	"LOC100332721"_a3_164	164	"LOC100332721"	chr25	3011207	3012872	3	68	0	58	0.019	0.002	0.016	0.740874	1	a3	"LOC100332721"_a3_164	0.029	0.027	0	0.007	0	0
	"stub1"_a3_167	167	"stub1"	chr24	39664936	39665053	10	115	7	103	0.076	0.058	0.018	0.353805	0.944555	a3	"stub1"_a3_167	0.068	0.108	0.052	0.058	0.066	0.051
	"wdr24"_a3_168	168	"wdr24"	chr24	37657699	37658034	16	43	10	35	0.275	0.219	0.056	0.286818	0.845954	a3	"wdr24"_a3_168	0.239	0.215	0.37	0.217	0.219	0.221
	"esco1"_a3_169	169	"esco1"	chr24	36186956	36187029	172	1	168	2	0.992	0.988	0.004	1	1	a3	"esco1"_a3_169	1	0.987	0.989	0.994	1	0.971
	"rpl22l1"_a3_178	178	"rpl22l1"	chr24	26477402	26477524	294	1079	333	961	0.158	0.193	-0.035	0.012343	0.109846	a3	"rpl22l1"_a3_178	0.13	0.17	0.174	0.199	0.193	0.186
	"tbc1d2b"_a3_179	179	"tbc1d2b"	chr25	25612735	25612898	16	1	18	2	0.925	0.899	0.026	0.356555	0.945783	a3	"tbc1d2b"_a3_179	1	0.873	0.901	0.927	0.855	0.915
	"zgc:112982"_a3_182	182	"zgc:112982"	chr24	24102474	24102580	64	10	56	58	0.851	0.496	0.354	3.93468e-07	1.64382e-05	a3	"zgc:112982"_a3_182	1	0.552	1	0.656	0.43	0.403
	"arfgef1"_a3_184	184	"arfgef1"	chr24	18806627	18806818	44	17	41	26	0.705	0.582	0.123	0.0346222	0.221582	a3	"arfgef1"_a3_184	0.649	0.728	0.737	0.551	0.564	0.631
	"rttn"_a3_187	187	"rttn"	chr24	15156265	15156343	10	3	11	2	0.762	0.834	-0.072	0.586429	1	a3	"rttn"_a3_187	0.932	0.632	0.723	0.864	0.638	1
	"rttn"_a3_188	188	"rttn"	chr24	15234234	15234425	17	13	10	4	0.55	0.666	-0.116	0.214221	0.717746	a3	"rttn"_a3_188	0.738	0.296	0.616	0.551	0.662	0.786
	"ncoa2"_a3_189	189	"ncoa2"	chr24	14441741	14444948	65	37	55	24	0.644	0.713	-0.068	0.248937	0.789877	a3	"ncoa2"_a3_189	0.642	0.715	0.576	0.582	0.785	0.771
	"tceb1a"_a3_191	191	"tceb1a"	chr24	12985056	12985200	231	409	241	378	0.355	0.385	-0.03	0.232075	0.762097	a3	"tceb1a"_a3_191	0.355	0.335	0.374	0.393	0.403	0.359
	"sycp2l"_a3_192	192	"sycp2l"	chr24	8854476	8854566	259	7	289	2	0.975	0.992	-0.016	0.00948336	0.0908469	a3	"sycp2l"_a3_192	0.97	0.996	0.96	0.989	0.993	0.993
	"sycp2l"_a3_193	193	"sycp2l"	chr24	8856801	8856970	0	178	0	177	0.001	0.001	0	1	1	a3	"sycp2l"_a3_193	0.003	0	0	0	0.002	0
	"zfand5a"_a3_194	194	"zfand5a"	chr5	25687054	25687154	34	171	31	152	0.165	0.171	-0.005	0.927936	1	a3	"zfand5a"_a3_194	0.186	0.138	0.172	0.188	0.134	0.19
	"dtnba"_a3_199	199	"dtnba"	chr20	47294030	47294078	56	19	45	19	0.75	0.699	0.051	0.299441	0.866074	a3	"dtnba"_a3_199	0.764	0.749	0.738	0.704	0.7	0.694
	"lca5"_a3_203	203	"lca5"	chr23	31384465	31384694	14	41	16	43	0.246	0.266	-0.02	0.675972	1	a3	"lca5"_a3_203	0.384	0.177	0.177	0.207	0.246	0.345
	"ubl7b"_a3_205	205	"ubl7b"	chr18	50532352	50532549	174	37	128	17	0.819	0.886	-0.067	0.00752267	0.0759336	a3	"ubl7b"_a3_205	0.836	0.803	0.818	0.907	0.9	0.85
	"nrg1"_a3_208	208	"nrg1"	chr10	7291109	7291209	25	2	41	5	0.922	0.885	0.038	0.16406	0.626261	a3	"nrg1"_a3_208	0.887	0.88	1	0.93	0.898	0.826
	"znf740a"_a3_209	209	"znf740a"	chr11	2295499	2295647	6	38	2	24	0.119	0.047	0.072	0.0284968	0.197508	a3	"znf740a"_a3_209	0.166	0.057	0.134	0.049	0.091	0
	"kif3b"_a3_219	219	"kif3b"	chr23	7725221	7725327	29	7	20	8	0.805	0.758	0.047	0.663037	1	a3	"kif3b"_a3_219	0.831	0.797	0.786	0.7	0.574	1
	"arpp21"_a3_221	221	"arpp21"	chr19	42908860	42908980	97	63	30	54	0.604	0.361	0.243	7.79062e-06	0.000229747	a3	"arpp21"_a3_221	0.594	0.682	0.535	0.329	0.301	0.453
	"hmga1a"_a3_222	222	"hmga1a"	chr23	3757169	3757259	1703	732	1510	601	0.695	0.711	-0.016	0.392203	0.995429	a3	"hmga1a"_a3_222	0.689	0.702	0.694	0.71	0.698	0.725
	"papd4"_a3_229	229	"papd4"	chr5	51835962	51836035	245	4	309	3	0.978	0.988	-0.01	0.175505	0.650145	a3	"papd4"_a3_229	0.983	0.98	0.971	0.985	1	0.98
	"atg4b"_a3_232	232	"atg4b"	chr6	27104057	27104114	2	39	8	48	0.005	0.012	-0.007	0.931876	1	a3	"atg4b"_a3_232	0.001	0.005	0.008	0.008	0.02	0.007
	"ect2"_a3_237	237	"ect2"	chr11	10453254	10453417	105	31	188	56	0.745	0.744	0.001	0.96834	1	a3	"ect2"_a3_237	0.773	0.721	0.741	0.674	0.728	0.831
	"ect2"_a3_238	238	"ect2"	chr11	10453254	10453417	203	31	131	56	0.825	0.635	0.19	1.21525e-06	4.35175e-05	a3	"ect2"_a3_238	0.872	0.81	0.794	0.542	0.637	0.726
	"ect2"_a3_239	239	"ect2"	chr11	10453254	10453441	171	74	99	156	0.66	0.344	0.316	0	0	a3	"ect2"_a3_239	0.718	0.66	0.601	0.335	0.374	0.322
	"secisbp2"_a3_248	248	"secisbp2"	chr5	66258922	66259043	43	33	36	27	0.55	0.568	-0.018	0.885913	1	a3	"secisbp2"_a3_248	0.464	0.642	0.545	0.656	0.528	0.52
	"ptpn4b"_a3_250	250	"ptpn4b"	chr22	11803683	11803839	37	37	35	28	0.5	0.542	-0.042	0.505758	1	a3	"ptpn4b"_a3_250	0.495	0.503	0.502	0.704	0.478	0.443
	"tpcn1"_a3_251	251	"tpcn1"	chr5	23227912	23227990	41	3	38	4	0.918	0.897	0.022	0.595025	1	a3	"tpcn1"_a3_251	0.972	0.802	0.981	0.864	0.959	0.867
	"per2"_a3_262	262	"per2"	chr2	48323184	48324110	84	10	81	10	0.892	0.89	0.003	0.838728	1	a3	"per2"_a3_262	0.862	0.887	0.928	0.815	0.914	0.94
	"bsg"_a3_267	267	"bsg"	chr22	18942353	18942366	1473	7	1268	4	0.995	0.997	-0.002	1	1	a3	"bsg"_a3_267	0.994	0.995	0.996	0.998	0.994	0.998
	"med15"_a3_268	268	"med15"	chr21	18942708	18942959	88	1	221	4	0.986	0.985	0.001	0.533634	1	a3	"med15"_a3_268	1	1	0.958	0.988	0.993	0.975
	"tnika"_a3_269	269	"tnika"	chr2	25787475	25787585	42	35	31	20	0.526	0.58	-0.054	0.300878	0.868562	a3	"tnika"_a3_269	0.527	0.554	0.496	0.576	0.626	0.537
	"pdcd11"_a3_271	271	"pdcd11"	chr1	49473893	49474103	226	40	172	60	0.848	0.734	0.114	1.11697e-05	0.000311096	a3	"pdcd11"_a3_271	0.889	0.802	0.852	0.762	0.696	0.744
	"wu:fb69f10"_a3_276	276	"wu:fb69f10"	chr22	147368	147526	103	47	110	60	0.681	0.642	0.039	0.248409	0.789867	a3	"wu:fb69f10"_a3_276	0.691	0.686	0.665	0.65	0.626	0.649
	"wu:fb69f10"_a3_277	277	"wu:fb69f10"	chr22	151857	152346	130	12	135	14	0.911	0.911	0	0.853362	1	a3	"wu:fb69f10"_a3_277	0.915	0.949	0.868	0.941	0.864	0.928
	"sap130a"_a3_279	279	"sap130a"	chr6	28020041	28020310	36	13	29	6	0.723	0.842	-0.119	0.042288	0.254405	a3	"sap130a"_a3_279	0.707	0.777	0.685	0.968	0.734	0.825
	"sh3pxd2b"_a3_284	284	"sh3pxd2b"	chr21	42776032	42776076	112	7	65	1	0.943	0.985	-0.042	0.000870948	0.0139352	a3	"sh3pxd2b"_a3_284	0.942	0.951	0.935	0.955	1	1
	"nup98"_a3_285	285	"nup98"	chr21	40388362	40388494	197	1	128	3	0.993	0.976	0.017	0.166908	0.629152	a3	"nup98"_a3_285	0.989	0.989	1	0.991	0.964	0.973
	"dlg5a"_a3_287	287	"dlg5a"	chr13	16388765	16388919	9	11	10	16	0.441	0.396	0.045	0.519847	1	a3	"dlg5a"_a3_287	0.43	0.407	0.485	0.671	0.278	0.239
	"dlg5a"_a3_288	288	"dlg5a"	chr13	16436029	16436884	26	3	38	4	0.905	0.913	-0.008	0.636598	1	a3	"dlg5a"_a3_288	0.895	0.917	0.902	1	0.819	0.92
	"gemin5"_a3_291	291	"gemin5"	chr21	36435795	36435871	59	2	60	5	0.967	0.921	0.046	0.0254145	0.179453	a3	"gemin5"_a3_291	0.957	0.982	0.963	0.964	0.915	0.885
	"si:ch73-217b7.1"_a3_292	292	"si:ch73-217b7.1"	chr23	39919429	39919587	20	387	9	372	0.045	0.021	0.024	0.00113227	0.0172013	a3	"si:ch73-217b7.1"_a3_292	0.043	0.061	0.031	0.009	0.028	0.025
	"snx12"_a3_298	298	"snx12"	chr21	30471710	30471779	196	1	154	1	0.996	0.995	0.001	1	1	a3	"snx12"_a3_298	0.995	1	0.994	1	1	0.985
	"cep170b"_a3_300	300	"cep170b"	chr17	1581702	1582000	60	148	28	98	0.28	0.212	0.068	0.033852	0.217579	a3	"cep170b"_a3_300	0.257	0.288	0.294	0.23	0.253	0.153
	"cep170b"_a3_301	301	"cep170b"	chr17	1602247	1602371	262	11	192	11	0.932	0.909	0.023	0.25668	0.802593	a3	"cep170b"_a3_301	0.944	0.939	0.913	0.918	0.887	0.922
	"ankhd1"_a3_307	307	"ankhd1"	chr21	26440964	26441112	97	308	90	335	0.219	0.197	0.023	0.282316	0.8395	a3	"ankhd1"_a3_307	0.213	0.174	0.271	0.216	0.179	0.195
	"ankhd1"_a3_308	308	"ankhd1"	chr21	26441835	26441959	576	1	554	2	0.998	0.996	0.002	1	1	a3	"ankhd1"_a3_308	1	0.998	0.995	0.991	1	0.996
	"hpse2"_a3_309	309	"hpse2"	chr13	40564773	40564943	16	3	18	3	0.851	0.852	-0.001	0.805576	1	a3	"hpse2"_a3_309	0.802	0.814	0.936	0.854	0.83	0.872
	"anapc13"_a3_311	311	"anapc13"	chr21	24536410	24536515	15	214	83	106	0.05	0.371	-0.321	0	0	a3	"anapc13"_a3_311	0.081	0.036	0.033	0.326	0.422	0.364
	"zbtb16a"_a3_312	312	"zbtb16a"	chr21	23169692	23169860	51	83	46	67	0.375	0.408	-0.033	0.520319	1	a3	"zbtb16a"_a3_312	0.459	0.299	0.367	0.455	0.366	0.404
	"thtpa"_a3_316	316	"thtpa"	chr24	14596110	14596187	12	25	6	13	0.259	0.321	-0.062	0.883169	1	a3	"thtpa"_a3_316	0.247	0.29	0.239	0.266	0.131	0.566
	"smad4a"_a3_322	322	"smad4a"	chr10	586393	586577	8	99	6	77	0.074	0.062	0.012	0.722719	1	a3	"smad4a"_a3_322	0.037	0.119	0.065	0.142	0.011	0.033
	"phc3"_a3_331	331	"phc3"	chr2	37436760	37436938	36	50	83	26	0.344	0.792	-0.448	6.19497e-07	2.45191e-05	a3	"phc3"_a3_331	0.352	0.268	0.413	1	0.987	0.389
	"phc3"_a3_332	332	"phc3"	chr2	37441233	37441396	13	14	16	24	0.498	0.396	0.102	0.407373	1	a3	"phc3"_a3_332	0.662	0.269	0.562	0.523	0.301	0.363
	"phc3"_a3_333	333	"phc3"	chr2	37445367	37445620	66	26	68	22	0.707	0.742	-0.035	0.397761	0.999538	a3	"phc3"_a3_333	0.657	0.7	0.763	0.76	0.662	0.803
	"aqp7"_a3_342	342	"aqp7"	chr21	12014900	12015019	1	40	1	49	0.013	0.017	-0.004	1	1	a3	"aqp7"_a3_342	0	0	0.04	0.023	0.029	0
	"ubap2a"_a3_343	343	"ubap2a"	chr21	11949617	11949665	166	9	136	7	0.948	0.949	0	1	1	a3	"ubap2a"_a3_343	0.939	0.938	0.968	0.969	0.939	0.938
	"nedd4l"_a3_344	344	"nedd4l"	chr21	10929419	10929587	29	84	26	73	0.257	0.263	-0.005	0.94746	1	a3	"nedd4l"_a3_344	0.239	0.268	0.265	0.3	0.244	0.244
	"nedd4l"_a3_345	345	"nedd4l"	chr21	10934335	10934392	46	107	24	60	0.289	0.285	0.004	0.767979	1	a3	"nedd4l"_a3_345	0.265	0.248	0.354	0.253	0.234	0.367
	"il10rb"_a3_346	346	"il10rb"	chr9	63518	63663	48	13	16	3	0.789	0.824	-0.035	0.23375	0.763539	a3	"il10rb"_a3_346	0.788	0.805	0.774	0.94	0.844	0.688
	"wwp2"_a3_349	349	"wwp2"	chr25	34762292	34762441	187	2	137	1	0.991	0.997	-0.006	1	1	a3	"wwp2"_a3_349	0.988	0.984	1	1	0.99	1
	"wwp2"_a3_350	350	"wwp2"	chr25	34762975	34763156	243	0	134	68	0.999	0.633	0.365	1.5082e-08	7.4524e-07	a3	"wwp2"_a3_350	1	1	0.996	0.241	0.665	0.994
	"zgc:152948"_a3_354	354	"zgc:152948"	chr21	1630514	1630558	34	49	33	34	0.41	0.469	-0.059	0.185889	0.665098	a3	"zgc:152948"_a3_354	0.474	0.395	0.36	0.435	0.431	0.541
	"cluap1"_a3_358	358	"cluap1"	chr24	37469607	37469718	56	36	69	49	0.599	0.575	0.024	0.624578	1	a3	"cluap1"_a3_358	0.548	0.615	0.634	0.634	0.504	0.588
	"dpf2"_a3_359	359	"dpf2"	chr5	37749699	37749878	9	130	7	134	0.052	0.039	0.013	0.336285	0.921262	a3	"dpf2"_a3_359	0.037	0.044	0.075	0.03	0.046	0.041
	"fig4a"_a3_362	362	"fig4a"	chr20	53230863	53231041	82	30	97	47	0.727	0.668	0.059	0.16551	0.62869	a3	"fig4a"_a3_362	0.683	0.737	0.762	0.591	0.665	0.749
	"LOC569262"_a3_363	363	"LOC569262"	chr20	53088602	53089066	15	43	13	41	0.23	0.212	0.017	0.754316	1	a3	"LOC569262"_a3_363	0.173	0.211	0.305	0.338	0.222	0.077
	"cnot10"_a3_364	364	"cnot10"	chr16	7707042	7707182	22	157	20	123	0.117	0.14	-0.022	0.393803	0.995429	a3	"cnot10"_a3_364	0.105	0.076	0.171	0.127	0.163	0.129
	"rsrp1"_a3_376	376	"rsrp1"	chr13	45470495	45470579	17	1	21	6	0.63	0.289	0.341	0.0216231	0.162159	a3	"rsrp1"_a3_376	1	0.304	0.587	0.354	0.189	0.324
	"pdxdc1"_a3_378	378	"pdxdc1"	chr3	36621963	36622110	278	139	254	129	0.665	0.659	0.005	0.854328	1	a3	"pdxdc1"_a3_378	0.62	0.726	0.648	0.658	0.646	0.674
	"si:ch211-242b18.1"_a3_380	380	"si:ch211-242b18.1"	chr20	34607656	34607723	6	18	3	11	0.277	0.213	0.064	0.541009	1	a3	"si:ch211-242b18.1"_a3_380	0.329	0.233	0.269	0.123	0.234	0.282
	"rnf144ab"_a3_391	391	"rnf144ab"	chr20	29840352	29840500	96	58	61	43	0.611	0.578	0.034	0.429339	1	a3	"rnf144ab"_a3_391	0.646	0.553	0.635	0.63	0.533	0.57
	"cdca4"_a3_396	396	"cdca4"	chr20	26940445	26940555	15	0	13	1	0.972	0.905	0.066	0.0415349	0.251214	a3	"cdca4"_a3_396	1	1	0.915	0.911	0.907	0.898
	"lrrc29"_a3_397	397	"lrrc29"	chr25	17485743	17485902	41	0	32	3	1	0.891	0.109	0.000265609	0.00532635	a3	"lrrc29"_a3_397	1	1	1	0.759	1	0.914
	"fam76b"_a3_401	401	"fam76b"	chr5	23589730	23589863	453	31	464	22	0.934	0.954	-0.02	0.0415905	0.251214	a3	"fam76b"_a3_401	0.944	0.931	0.928	0.963	0.961	0.939
	"tmem201"_a3_405	405	"tmem201"	chr23	29830417	29830699	10	109	13	103	0.068	0.092	-0.024	0.221054	0.738813	a3	"tmem201"_a3_405	0.061	0.043	0.1	0.078	0.116	0.081
	"tmem201"_a3_406	406	"tmem201"	chr23	29830417	29830699	23	109	33	103	0.139	0.201	-0.062	0.0245616	0.175907	a3	"tmem201"_a3_406	0.104	0.125	0.188	0.157	0.2	0.247
	"tmem201"_a3_407	407	"tmem201"	chr23	29830417	29830729	17	4	26	6	0.814	0.807	0.006	0.909791	1	a3	"tmem201"_a3_407	0.694	0.934	0.813	0.8	0.747	0.875
	"arid1b"_a3_417	417	"arid1b"	chr20	4905338	4905417	20	7	19	3	0.72	0.882	-0.162	0.0431598	0.257589	a3	"arid1b"_a3_417	0.877	0.477	0.806	0.855	0.855	0.936
	"arid1b"_a3_418	418	"arid1b"	chr20	5019363	5019501	12	18	9	22	0.394	0.291	0.103	0.192787	0.677634	a3	"arid1b"_a3_418	0.374	0.479	0.329	0.457	0.151	0.264
	"papola"_a3_419	419	"papola"	chr20	4716412	4716466	2	30	7	14	0.054	0.376	-0.321	3.00292e-05	0.00076549	a3	"papola"_a3_419	0.027	0	0.136	0.197	0.62	0.31
	"wu:fi15d04"_a3_420	420	"wu:fi15d04"	chr25	11204240	11204424	24	22	22	20	0.537	0.518	0.019	0.924529	1	a3	"wu:fi15d04"_a3_420	0.638	0.447	0.527	0.567	0.6	0.387
	"wu:fi15d04"_a3_421	421	"wu:fi15d04"	chr25	11272094	11272257	33	16	24	7	0.659	0.74	-0.081	0.160256	0.620475	a3	"wu:fi15d04"_a3_421	0.56	0.713	0.704	0.761	0.614	0.844
	"wu:fi15d04"_a3_423	423	"wu:fi15d04"	chr25	11278567	11278631	58	7	45	4	0.892	0.9	-0.008	0.292359	0.855464	a3	"wu:fi15d04"_a3_423	0.936	0.873	0.866	0.808	0.972	0.92
	"wu:fi15d04"_a3_424	424	"wu:fi15d04"	chr25	11287728	11287811	24	68	28	49	0.236	0.339	-0.103	0.0585951	0.307338	a3	"wu:fi15d04"_a3_424	0.173	0.227	0.308	0.368	0.229	0.421
	"wu:fi15d04"_a3_425	425	"wu:fi15d04"	chr25	11296154	11296202	33	15	25	16	0.682	0.618	0.064	0.338788	0.924015	a3	"wu:fi15d04"_a3_425	0.644	0.614	0.788	0.696	0.673	0.485
	"rars2"_a3_427	427	"rars2"	chr20	2693503	2693576	386	7	164	4	0.981	0.975	0.006	0.785609	1	a3	"rars2"_a3_427	0.98	0.98	0.983	0.958	1	0.967
	"rars2"_a3_428	428	"rars2"	chr20	2699935	2700094	18	337	32	157	0.036	0.12	-0.084	5.12657e-12	4.5355e-10	a3	"rars2"_a3_428	0.036	0.037	0.035	0.089	0.169	0.103
	"senp6a"_a3_430	430	"senp6a"	chr20	692306	692673	42	89	35	91	0.319	0.277	0.041	0.237569	0.77005	a3	"senp6a"_a3_430	0.28	0.323	0.353	0.329	0.236	0.267
	"vta1"_a3_433	433	"vta1"	chr20	37362107	37362185	56	292	57	313	0.16	0.15	0.01	0.684848	1	a3	"vta1"_a3_433	0.165	0.165	0.149	0.122	0.138	0.19
	"ccbl1"_a3_436	436	"ccbl1"	chr5	33274537	33274645	11	8	7	9	0.542	0.287	0.255	0.0215778	0.162159	a3	"ccbl1"_a3_436	0.393	0.597	0.637	0.861	0	0
	"neurod6b"_a3_443	443	"neurod6b"	chr2	50628763	50629155	248	0	219	0	0.99	1	-0.01	1	1	a3	"neurod6b"_a3_443	1	1	0.971	1	1	1
	"coa1"_a3_445	445	"coa1"	chr2	49866531	49866782	0	67	0	66	0	0.005	-0.005	1	1	a3	"coa1"_a3_445	0	0	0	0.014	0	0
	"coa1"_a3_446	446	"coa1"	chr2	49866531	49866782	10	67	8	66	0.129	0.103	0.026	0.468903	1	a3	"coa1"_a3_446	0.123	0.134	0.13	0.111	0.041	0.158
	"wdr48b"_a3_447	447	"wdr48b"	chr2	49808097	49808173	99	64	114	56	0.598	0.671	-0.073	0.168806	0.631554	a3	"wdr48b"_a3_447	0.633	0.554	0.606	0.659	0.554	0.799
	"cep78"_a3_448	448	"cep78"	chr8	51941358	51941478	21	2	26	2	0.887	0.901	-0.014	0.632799	1	a3	"cep78"_a3_448	0.923	0.877	0.862	0.85	0.853	1
	"cactin"_a3_450	450	"cactin"	chr2	49612615	49612974	34	159	83	47	0.166	0.636	-0.471	0	0	a3	"cactin"_a3_450	0.301	0	0.196	0.665	0.65	0.594
	"carf"_a3_451	451	"carf"	chr9	13239173	13239318	0	48	2	54	0.005	0.037	-0.032	0.181074	0.659406	a3	"carf"_a3_451	0	0	0.016	0.097	0.015	0
	"ddx46"_a3_452	452	"ddx46"	chr21	45721187	45721342	290	0	440	0	0.998	1	-0.002	1	1	a3	"ddx46"_a3_452	0.995	1	1	1	1	1
	"capn10"_a3_454	454	"capn10"	chr2	45153387	45153530	13	5	10	4	0.702	0.484	0.218	0.82976	1	a3	"capn10"_a3_454	0.718	0.642	0.746	0.723	0	0.729
	"rab6ba"_a3_455	455	"rab6ba"	chr6	27816221	27816327	0	17	1	16	0	0.027	-0.027	1	1	a3	"rab6ba"_a3_455	0	0	0	0.081	0	0
	"entpd6"_a3_456	456	"entpd6"	chr17	21118866	21118965	110	21	51	6	0.835	0.902	-0.067	0.0484717	0.278332	a3	"entpd6"_a3_456	0.885	0.804	0.817	0.951	0.966	0.79
	"tp53inp2"_a3_465	465	"tp53inp2"	chr23	2544209	2544339	0	17	1	12	0	0.022	-0.022	1	1	a3	"tp53inp2"_a3_465	0	0	0	0	0.066	0
	"acvr2ab"_a3_467	467	"acvr2ab"	chr6	1725020	1725121	38	6	38	3	0.847	0.93	-0.084	0.0220614	0.16345	a3	"acvr2ab"_a3_467	0.873	0.852	0.815	0.924	0.89	0.977
	"acin1a"_a3_469	469	"acin1a"	chr2	38204732	38204790	21	3	11	1	0.849	0.909	-0.06	0.0353049	0.224044	a3	"acin1a"_a3_469	0.919	0.895	0.733	0.855	1	0.873
	"tle3b"_a3_471	471	"tle3b"	chr7	33653828	33654001	263	18	253	10	0.935	0.963	-0.028	0.0100262	0.0941029	a3	"tle3b"_a3_471	0.937	0.95	0.919	0.978	0.953	0.958
	"tle3b"_a3_472	472	"tle3b"	chr7	33662690	33662892	179	62	179	47	0.739	0.786	-0.048	0.0887573	0.407379	a3	"tle3b"_a3_472	0.735	0.751	0.73	0.834	0.807	0.718
	"tle3b"_a3_473	473	"tle3b"	chr7	33662690	33662892	15	3	17	5	0.813	0.804	0.009	0.661522	1	a3	"tle3b"_a3_473	0.809	0.774	0.855	0.602	0.809	1
	"hnrnpc"_a3_476	476	"hnrnpc"	chr2	38028824	38028875	0	92	1	114	0	0.005	-0.005	1	1	a3	"hnrnpc"_a3_476	0	0	0	0	0	0.015
	"dtl"_a3_477	477	"dtl"	chr20	13158158	13158221	334	22	268	12	0.938	0.957	-0.02	0.062221	0.320481	a3	"dtl"_a3_477	0.934	0.952	0.927	0.956	0.954	0.962
	"si:ch211-225g23.1"_a3_480	480	"si:ch211-225g23.1"	chr21	6405870	6406019	5	123	7	116	0.035	0.049	-0.014	0.301775	0.869483	a3	"si:ch211-225g23.1"_a3_480	0.042	0.014	0.05	0.043	0.053	0.052
	"apoda.2"_a3_481	481	"apoda.2"	chr2	37214845	37214980	56	1	50	1	0.986	0.978	0.008	1	1	a3	"apoda.2"_a3_481	0.958	1	1	0.933	1	1
	"apoda.2"_a3_482	482	"apoda.2"	chr2	37214845	37214980	25	321	14	254	0.067	0.046	0.021	0.0567101	0.303441	a3	"apoda.2"_a3_482	0.063	0.083	0.054	0.05	0.051	0.036
	"nrd1a"_a3_483	483	"nrd1a"	chr2	36828684	36828921	141	77	124	51	0.564	0.631	-0.067	0.0637023	0.325878	a3	"nrd1a"_a3_483	0.571	0.519	0.602	0.642	0.615	0.635
	"rasal2"_a3_485	485	"rasal2"	chr2	35841927	35842106	102	39	110	17	0.704	0.86	-0.156	0.000608804	0.0105246	a3	"rasal2"_a3_485	0.697	0.82	0.594	0.834	0.934	0.812
	"rfwd2"_a3_491	491	"rfwd2"	chr2	35122355	35122410	369	12	362	9	0.967	0.977	-0.01	0.193542	0.678526	a3	"rfwd2"_a3_491	0.972	0.973	0.957	0.977	0.985	0.969
	"ubtfl"_a3_501	501	"ubtfl"	chr2	32361285	32361399	27	10	26	9	0.728	0.735	-0.007	0.824309	1	a3	"ubtfl"_a3_501	0.826	0.613	0.746	0.547	0.907	0.752
	"ubtfl"_a3_502	502	"ubtfl"	chr2	32361285	32361399	81	62	66	56	0.563	0.536	0.028	0.577039	1	a3	"ubtfl"_a3_502	0.636	0.592	0.462	0.51	0.532	0.565
	"si:dkey-219c3.2"_a3_505	505	"si:dkey-219c3.2"	chr25	20282349	20282523	72	6	52	5	0.912	0.915	-0.002	0.917176	1	a3	"si:dkey-219c3.2"_a3_505	0.925	0.857	0.955	0.889	0.957	0.898
	"mia3"_a3_509	509	"mia3"	chr20	51767729	51767792	298	86	305	94	0.774	0.762	0.012	0.622629	1	a3	"mia3"_a3_509	0.803	0.766	0.752	0.741	0.767	0.777
	"asph"_a3_510	510	"asph"	chr2	26676695	26677565	306	2	234	43	0.994	0.836	0.158	1.03093e-05	0.00029255	a3	"asph"_a3_510	0.991	1	0.991	0.989	0.978	0.54
	"tmem59"_a3_511	511	"tmem59"	chr2	26616837	26616955	57	22	57	18	0.722	0.752	-0.03	0.440878	1	a3	"tmem59"_a3_511	0.677	0.722	0.768	0.756	0.797	0.704
	"hectd3"_a3_512	512	"hectd3"	chr2	26483135	26483254	245	144	195	135	0.623	0.588	0.034	0.234612	0.763759	a3	"hectd3"_a3_512	0.567	0.634	0.667	0.61	0.603	0.552
	"ptbp1a"_a3_514	514	"ptbp1a"	chr2	26290203	26290231	82	2	54	3	0.966	0.939	0.028	0.0876574	0.407379	a3	"ptbp1a"_a3_514	0.976	0.923	1	0.852	1	0.964
	"palm1b"_a3_516	516	"palm1b"	chr2	26282581	26284242	118	224	129	177	0.338	0.412	-0.074	0.0648949	0.329736	a3	"palm1b"_a3_516	0.374	0.334	0.306	0.457	0.315	0.464
	"mrpl34"_a3_518	518	"mrpl34"	chr2	24319392	24320183	758	63	712	56	0.922	0.925	-0.004	0.690409	1	a3	"mrpl34"_a3_518	0.932	0.911	0.922	0.916	0.94	0.92
	"ep300b"_a3_522	522	"ep300b"	chr3	25009644	25009725	48	2	40	3	0.953	0.921	0.032	0.310059	0.883914	a3	"ep300b"_a3_522	0.942	1	0.917	1	0.888	0.875
	"ep300b"_a3_523	523	"ep300b"	chr3	25036511	25036617	42	3	35	5	0.932	0.879	0.053	0.14205	0.575856	a3	"ep300b"_a3_523	0.976	0.881	0.938	0.93	0.855	0.852
	"ep300b"_a3_524	524	"ep300b"	chr3	25040684	25040922	34	2	29	4	0.942	0.874	0.068	0.071716	0.351338	a3	"ep300b"_a3_524	0.975	0.93	0.922	0.797	0.911	0.915
	"zfand2a"_a3_525	525	"zfand2a"	chr3	43374575	43374657	149	1	188	1	0.996	0.995	0.001	1	1	a3	"zfand2a"_a3_525	0.994	1	0.993	0.994	0.99	1
	"hgs"_a3_528	528	"hgs"	chr3	50091400	50091611	132	6	106	12	0.955	0.901	0.054	0.00443625	0.050823	a3	"hgs"_a3_528	0.936	0.971	0.958	0.982	0.857	0.864
	"hgs"_a3_529	529	"hgs"	chr3	50095832	50095935	38	114	40	120	0.221	0.218	0.003	0.972826	1	a3	"hgs"_a3_529	0.21	0.251	0.201	0.214	0.265	0.175
	"fam73a"_a3_551	551	"fam73a"	chr2	8674032	8674133	31	8	42	16	0.775	0.709	0.066	0.209462	0.70953	a3	"fam73a"_a3_551	0.753	0.822	0.75	0.722	0.755	0.649
	"si:ch211-71m22.1"_a3_552	552	"si:ch211-71m22.1"	chr2	8609397	8609481	85	7	67	3	0.922	0.959	-0.037	0.0366535	0.228876	a3	"si:ch211-71m22.1"_a3_552	0.921	0.933	0.912	0.931	0.974	0.972
	"parla"_a3_558	558	"parla"	chr2	5547028	5547126	14	1	15	0	0.931	1	-0.069	0.51476	1	a3	"parla"_a3_558	0.932	0.921	0.94	1	1	1
	"dlg1l"_a3_561	561	"dlg1l"	chr2	4963099	4963195	17	2	29	7	0.874	0.8	0.074	0.117889	0.502048	a3	"dlg1l"_a3_561	0.943	1	0.68	0.792	0.851	0.758
	"mib1"_a3_563	563	"mib1"	chr2	4093451	4093585	3	64	0	46	0.037	0	0.037	0.0549366	0.297211	a3	"mib1"_a3_563	0.026	0.053	0.033	0	0	0
	"mib1"_a3_564	564	"mib1"	chr2	4157893	4157962	24	9	11	3	0.743	0.772	-0.029	0.359059	0.949507	a3	"mib1"_a3_564	0.779	0.86	0.591	0.424	0.893	1
	"LOC556989"_a3_568	568	"LOC556989"	chr10	2667145	2667203	209	31	181	34	0.869	0.842	0.028	0.188565	0.670945	a3	"LOC556989"_a3_568	0.885	0.848	0.875	0.799	0.886	0.84
	"arnt2"_a3_569	569	"arnt2"	chr7	10854723	10854889	13	18	9	11	0.387	0.355	0.031	0.7084	1	a3	"arnt2"_a3_569	0.517	0.128	0.515	0.571	0.495	0
	"LOC100537342"_a3_572	572	"LOC100537342"	chrNW_003335321.1	20889	20979	38	7	24	1	0.77	0.956	-0.186	1	1	a3	"LOC100537342"_a3_572	0.815	0.67	0.824	0.954	1	0.913
	"clasp2"_a3_573	573	"clasp2"	chr19	42773446	42773691	38	27	42	71	0.583	0.365	0.218	3.62534e-05	0.000908751	a3	"clasp2"_a3_573	0.616	0.549	0.585	0.292	0.381	0.422
	"clasp2"_a3_574	574	"clasp2"	chr19	42773446	42773691	6	49	3	12	0.105	0.24	-0.135	0.400139	1	a3	"clasp2"_a3_574	0.14	0.106	0.069	0.329	0.109	0.282
	"pabpn1"_a3_575	575	"pabpn1"	chr24	14559333	14560043	734	22	506	15	0.821	0.822	0	0.974013	1	a3	"pabpn1"_a3_575	0.801	0.808	0.855	0.82	0.805	0.84
	"si:ch211-287b5.1"_a3_576	576	"si:ch211-287b5.1"	chr19	40540256	40540345	26	7	14	2	0.781	0.925	-0.145	0.05016	0.281495	a3	"si:ch211-287b5.1"_a3_576	0.972	0.616	0.754	0.927	1	0.849
	"smap1"_a3_580	580	"smap1"	chr13	28176632	28176710	132	19	111	16	0.875	0.87	0.005	0.918079	1	a3	"smap1"_a3_580	0.902	0.838	0.886	0.846	0.881	0.884
	"smap1"_a3_581	581	"smap1"	chr13	28176632	28176710	24	4	16	0	0.85	1	-0.15	6.43999e-06	0.000200598	a3	"smap1"_a3_581	0.873	0.903	0.774	1	1	1
	"ptp4a2b"_a3_582	582	"ptp4a2b"	chr19	35472434	35472543	1831	1	1724	0	0.998	1	-0.002	1	1	a3	"ptp4a2b"_a3_582	1	0.994	1	1	1	1
	"bag6l"_a3_588	588	"bag6l"	chr19	30499585	30499645	15	31	13	35	0.316	0.268	0.048	0.354208	0.944555	a3	"bag6l"_a3_588	0.364	0.207	0.376	0.225	0.264	0.314
	"abcf1"_a3_589	589	"abcf1"	chr19	30446539	30446586	290	39	277	37	0.882	0.881	0.002	0.977098	1	a3	"abcf1"_a3_589	0.899	0.872	0.876	0.891	0.86	0.891
	"si:zfos-2326c3.2"_a3_590	590	"si:zfos-2326c3.2"	chr14	9639725	9639869	15	6	13	4	0.661	0.713	-0.053	0.467617	1	a3	"si:zfos-2326c3.2"_a3_590	0.733	0.424	0.825	0.746	0.44	0.954
	"sema4ab"_a3_598	598	"sema4ab"	chr19	24388319	24392042	13	44	8	45	0.239	0.116	0.123	0.184297	0.665098	a3	"sema4ab"_a3_598	0.115	0.104	0.497	0.025	0.176	0.147
	"grb10a"_a3_600	600	"grb10a"	chr19	23150358	23150457	3	43	2	44	0.069	0.047	0.022	0.374594	0.968221	a3	"grb10a"_a3_600	0.044	0.096	0.068	0.055	0.031	0.056
	"grb10a"_a3_601	601	"grb10a"	chr19	23150358	23150457	7	43	5	44	0.13	0.091	0.039	0.288826	0.850088	a3	"grb10a"_a3_601	0.057	0.189	0.143	0.071	0.073	0.128
	"snx13"_a3_605	605	"snx13"	chr19	2074264	2074407	0	30	0	21	0.008	0	0.008	1	1	a3	"snx13"_a3_605	0	0.024	0	0	0	0
	"xrn1"_a3_607	607	"xrn1"	chr2	16610264	16610370	27	21	34	14	0.538	0.677	-0.139	0.0915087	0.417058	a3	"xrn1"_a3_607	0.434	0.738	0.442	0.606	0.779	0.645
	"xrn1"_a3_608	608	"xrn1"	chr2	16635537	16635630	58	2	60	4	0.966	0.933	0.033	0.0702959	0.345506	a3	"xrn1"_a3_608	0.949	0.97	0.98	0.922	0.936	0.941
	"zfr2"_a3_616	616	"zfr2"	chr22	5073060	5073187	123	23	99	24	0.84	0.803	0.037	0.194712	0.680542	a3	"zfr2"_a3_616	0.829	0.885	0.807	0.843	0.784	0.782
	"znf706"_a3_617	617	"znf706"	chr19	12211691	12211827	134	309	107	341	0.277	0.217	0.06	0.00642648	0.0680663	a3	"znf706"_a3_617	0.26	0.293	0.279	0.196	0.222	0.233
	"skiv2l"_a3_621	621	"skiv2l"	chr19	26910795	26910966	76	0	70	0	0.995	1	-0.005	1	1	a3	"skiv2l"_a3_621	1	1	0.984	1	1	1
	"u2af2b"_a3_623	623	"u2af2b"	chr19	10306689	10306701	10	7	12	5	0.585	0.704	-0.118	0.241184	0.776289	a3	"u2af2b"_a3_623	0.62	0.595	0.541	0.733	0.746	0.632
	"si:ch211-220f16.2"_a3_626	626	"si:ch211-220f16.2"	chr18	29974963	29975061	28	8	27	5	0.775	0.858	-0.083	0.178392	0.651891	a3	"si:ch211-220f16.2"_a3_626	0.777	0.685	0.863	0.859	0.898	0.818
	"daxx"_a3_630	630	"daxx"	chr19	7020056	7020606	198	17	181	8	0.921	0.957	-0.037	0.00740264	0.0759336	a3	"daxx"_a3_630	0.955	0.914	0.893	0.962	0.961	0.949
	"daxx"_a3_631	631	"daxx"	chr19	7029674	7029920	148	176	148	189	0.385	0.366	0.019	0.542153	1	a3	"daxx"_a3_631	0.429	0.383	0.343	0.381	0.355	0.361
	"daxx"_a3_632	632	"daxx"	chr19	7029674	7029920	58	1	62	1	0.986	0.981	0.005	1	1	a3	"daxx"_a3_632	1	1	0.958	1	1	0.944
	"znf384l"_a3_633	633	"znf384l"	chr19	6980428	6980545	24	1	23	1	0.944	0.98	-0.036	1	1	a3	"znf384l"_a3_633	0.893	1	0.938	1	1	0.94
	"usp37"_a3_643	643	"usp37"	chr9	721698	721915	11	141	11	143	0.07	0.063	0.007	0.756264	1	a3	"usp37"_a3_643	0.05	0.119	0.041	0.033	0.071	0.085
	"rnf38"_a3_644	644	"rnf38"	chr1	18928398	18928486	6	151	2	129	0.04	0.014	0.027	0.00357719	0.0426991	a3	"rnf38"_a3_644	0.07	0.01	0.041	0.027	0.014	0
	"gatad2ab"_a3_646	646	"gatad2ab"	chr22	18373407	18373584	26	23	47	44	0.517	0.476	0.041	0.679915	1	a3	"gatad2ab"_a3_646	0.568	0.584	0.399	0.313	0.566	0.548
	"tubb5"_a3_647	647	"tubb5"	chr16	10323817	10323925	14	0	36	2	1	0.945	0.055	0.374774	0.968221	a3	"tubb5"_a3_647	1	1	1	1	1	0.836
	"waca"_a3_651	651	"waca"	chr12	23408990	23409237	456	56	337	43	0.889	0.887	0.001	0.894186	1	a3	"waca"_a3_651	0.889	0.894	0.883	0.9	0.866	0.896
	"snx17"_a3_655	655	"snx17"	chr20	19440901	19440976	46	66	33	45	0.394	0.413	-0.02	0.774491	1	a3	"snx17"_a3_655	0.483	0.293	0.405	0.424	0.409	0.407
	"dlec1"_a3_656	656	"dlec1"	chr24	20345441	20345497	25	0	25	1	0.986	0.973	0.013	1	1	a3	"dlec1"_a3_656	1	1	0.958	1	0.919	1
	"dlec1"_a3_657	657	"dlec1"	chr24	20362076	20362158	15	2	11	1	0.922	0.883	0.039	0.460089	1	a3	"dlec1"_a3_657	1	0.766	1	0.932	0.831	0.887
	"fgd6"_a3_658	658	"fgd6"	chr4	25896434	25896543	5	46	4	56	0.103	0.065	0.038	0.234037	0.763539	a3	"fgd6"_a3_658	0.136	0.036	0.137	0.133	0.041	0.02
	"fam214a"_a3_659	659	"fam214a"	chr18	38838365	38838488	43	63	45	35	0.395	0.556	-0.161	0.00365636	0.0433005	a3	"fam214a"_a3_659	0.417	0.367	0.401	0.52	0.654	0.495
	"caprin1b"_a3_662	662	"caprin1b"	chr18	38255611	38255815	483	64	584	71	0.88	0.889	-0.009	0.505477	1	a3	"caprin1b"_a3_662	0.883	0.871	0.887	0.88	0.9	0.888
	"caprin1b"_a3_663	663	"caprin1b"	chr18	38260109	38260162	856	41	907	32	0.953	0.966	-0.013	0.0441804	0.262638	a3	"caprin1b"_a3_663	0.947	0.968	0.944	0.967	0.969	0.961
	"ppp1r13l"_a3_667	667	"ppp1r13l"	chr18	35885685	35886137	45	0	46	5	1	0.885	0.115	6.94512e-06	0.000208909	a3	"ppp1r13l"_a3_667	1	1	1	0.811	0.954	0.891
	"si:ch211-221j21.3"_a3_668	668	"si:ch211-221j21.3"	chr12	42404137	42404200	8	8	12	6	0.513	0.649	-0.136	0.205415	0.703746	a3	"si:ch211-221j21.3"_a3_668	0.416	0.541	0.583	0.424	0.617	0.907
	"letm1"_a3_682	682	"letm1"	chr13	13096438	13096577	0	39	0	29	0.008	0	0.008	1	1	a3	"letm1"_a3_682	0	0.025	0	0	0	0
	"gpalpp1"_a3_683	683	"gpalpp1"	chr1	34688357	34688477	69	53	70	36	0.548	0.654	-0.106	0.062764	0.322174	a3	"gpalpp1"_a3_683	0.583	0.434	0.628	0.592	0.718	0.653
	"gse1"_a3_685	685	"gse1"	chr18	30453144	30453353	51	22	45	11	0.694	0.805	-0.111	0.0161128	0.134395	a3	"gse1"_a3_685	0.631	0.706	0.746	0.818	0.767	0.831
	"brd9"_a3_693	693	"brd9"	chr16	52950882	52951001	84	29	75	22	0.738	0.76	-0.022	0.551537	1	a3	"brd9"_a3_693	0.811	0.641	0.762	0.704	0.8	0.777
	"brd9"_a3_694	694	"brd9"	chr16	52950882	52951001	4	29	4	22	0.084	0.12	-0.036	0.591071	1	a3	"brd9"_a3_694	0.036	0.04	0.176	0.063	0.123	0.174
	"brd9"_a3_695	695	"brd9"	chr16	52950882	52951004	2	82	2	73	0.017	0.021	-0.003	0.62958	1	a3	"brd9"_a3_695	0.009	0.022	0.021	0	0.014	0.048
	"rreb1b"_a3_696	696	"rreb1b"	chr2	21045172	21045375	34	1	32	3	0.979	0.903	0.076	1	1	a3	"rreb1b"_a3_696	0.97	0.967	1	0.961	0.805	0.942
	"si:ch211-225b11.4"_a3_697	697	"si:ch211-225b11.4"	chr5	20897488	20897687	5	19	3	10	0.193	0.185	0.008	0.716286	1	a3	"si:ch211-225b11.4"_a3_697	0.329	0.171	0.079	0	0.061	0.495
	"agpat3"_a3_707	707	"agpat3"	chr1	46857039	46857279	23	1	25	1	0.946	0.981	-0.035	0.707944	1	a3	"agpat3"_a3_707	0.927	1	0.911	1	1	0.942
	"srrm2"_a3_708	708	"srrm2"	chr3	32638572	32638686	0	14	6	14	0	0.276	-0.276	1.76412e-08	8.29137e-07	a3	"srrm2"_a3_708	0	0	0	0.184	0.329	0.316
	"tpx2"_a3_714	714	"tpx2"	chr23	32037194	32037361	839	1000	705	909	0.422	0.405	0.017	0.428752	1	a3	"tpx2"_a3_714	0.395	0.449	0.423	0.409	0.425	0.382
	"herpud1"_a3_716	716	"herpud1"	chr18	17602806	17602937	1061	0	1073	99	1	0.876	0.124	4.43411e-05	0.00101044	a3	"herpud1"_a3_716	1	1	1	1	0.628	1
	"herpud1"_a3_717	717	"herpud1"	chr18	17602809	17602937	1067	0	1084	64	1	0.908	0.092	2.02332e-06	7.07691e-05	a3	"herpud1"_a3_717	1	1	1	1	0.725	1
	"tango6"_a3_721	721	"tango6"	chr18	17070142	17070249	24	9	16	8	0.713	0.653	0.06	0.465523	1	a3	"tango6"_a3_721	0.785	0.754	0.601	0.723	0.586	0.651
	"kif11"_a3_723	723	"kif11"	chr17	19496603	19497163	509	9	432	8	0.982	0.981	0	0.855515	1	a3	"kif11"_a3_723	0.986	0.981	0.978	0.993	0.962	0.989
	"trabd"_a3_725	725	"trabd"	chr18	14896700	14896864	128	67	106	52	0.648	0.665	-0.017	0.668725	1	a3	"trabd"_a3_725	0.693	0.601	0.65	0.702	0.673	0.621
	"tatdn3"_a3_730	730	"tatdn3"	chr20	37823110	37823143	20	2	35	2	0.916	0.926	-0.01	0.774618	1	a3	"tatdn3"_a3_730	0.869	1	0.878	0.937	0.911	0.93
	"abraxas2b"_a3_731	731	"abraxas2b"	chr17	31811484	31811604	83	40	71	38	0.674	0.65	0.024	0.738593	1	a3	"abraxas2b"_a3_731	0.726	0.629	0.667	0.793	0.605	0.552
	"inpp5f"_a3_739	739	"inpp5f"	chr13	25516636	25516804	10	21	7	17	0.292	0.239	0.053	0.515328	1	a3	"inpp5f"_a3_739	0.211	0.299	0.367	0.392	0.143	0.182
	"btg3"_a3_740	740	"btg3"	chr10	28377027	28377234	5	241	3	180	0.017	0.01	0.007	0.552789	1	a3	"btg3"_a3_740	0.017	0.023	0.011	0.022	0.008	0
	"taf2"_a3_750	750	"taf2"	chr16	9605208	9605299	5	80	6	89	0.059	0.07	-0.011	0.748787	1	a3	"taf2"_a3_750	0.072	0.068	0.038	0.154	0.04	0.016
	"usp16"_a3_751	751	"usp16"	chr15	41290947	41292138	63	39	117	44	0.612	0.723	-0.111	0.00446053	0.050823	a3	"usp16"_a3_751	0.633	0.59	0.612	0.737	0.71	0.721
	"usp16"_a3_752	752	"usp16"	chr15	41310259	41310340	29	115	5	90	0.185	0.056	0.129	1.04636e-08	5.42664e-07	a3	"usp16"_a3_752	0.163	0.186	0.206	0.023	0.058	0.088
	"abcg2a"_a3_756	756	"abcg2a"	chr23	45926978	45927226	31	30	30	37	0.502	0.44	0.063	0.383546	0.986074	a3	"abcg2a"_a3_756	0.527	0.428	0.552	0.303	0.521	0.495
	"gtdc1"_a3_757	757	"gtdc1"	chr9	25890136	25890298	95	68	90	51	0.575	0.634	-0.059	0.145966	0.583862	a3	"gtdc1"_a3_757	0.618	0.573	0.534	0.676	0.587	0.638
	"dek"_a3_759	759	"dek"	chr16	41028471	41028617	11	31	8	36	0.235	0.178	0.058	0.223848	0.74484	a3	"dek"_a3_759	0.161	0.258	0.287	0.153	0.171	0.209
	"ninl"_a3_762	762	"ninl"	chr13	7203526	7203663	2	193	3	241	0.01	0.012	-0.002	1	1	a3	"ninl"_a3_762	0.006	0.018	0.005	0.024	0.007	0.004
	"dhodh"_a3_767	767	"dhodh"	chr7	56525633	56525818	275	13	259	15	0.955	0.944	0.011	0.297473	0.863704	a3	"dhodh"_a3_767	0.953	0.959	0.954	0.973	0.942	0.917
	"dhodh"_a3_768	768	"dhodh"	chr7	56528920	56529080	20	98	11	115	0.166	0.086	0.08	0.00198799	0.0282069	a3	"dhodh"_a3_768	0.129	0.216	0.152	0.065	0.136	0.056
	"tial1"_a3_771	771	"tial1"	chr13	25483063	25483162	28	22	33	15	0.468	0.617	-0.149	0.0700882	0.345506	a3	"tial1"_a3_771	0.589	0.391	0.423	0.604	0.727	0.52
	"tial1"_a3_772	772	"tial1"	chr13	25483063	25483162	76	22	70	15	0.71	0.771	-0.061	0.177811	0.651891	a3	"tial1"_a3_772	0.741	0.675	0.715	0.754	0.844	0.715
	"tial1"_a3_773	773	"tial1"	chr13	25483063	25483216	54	6	43	6	0.906	0.878	0.028	0.492726	1	a3	"tial1"_a3_773	0.864	0.961	0.892	0.887	0.873	0.873
	"mier2"_a3_777	777	"mier2"	chr22	21527504	21527671	13	6	12	5	0.687	0.74	-0.052	0.821013	1	a3	"mier2"_a3_777	0.524	0.943	0.595	0.797	0.578	0.844
	"ino80db"_a3_783	783	"ino80db"	chr6	13235269	13235516	7	35	5	41	0.136	0.098	0.038	0.457888	1	a3	"ino80db"_a3_783	0.021	0.333	0.054	0.161	0.115	0.018
	"ino80db"_a3_784	784	"ino80db"	chr6	13239519	13239616	13	70	7	66	0.145	0.086	0.059	0.0315752	0.208548	a3	"ino80db"_a3_784	0.117	0.153	0.165	0.139	0.083	0.037
	"ranbp3b"_a3_803	803	"ranbp3b"	chr2	53652637	53652739	338	58	282	62	0.843	0.809	0.034	0.0795207	0.377284	a3	"ranbp3b"_a3_803	0.838	0.83	0.862	0.834	0.827	0.766
	"dedd1"_a3_805	805	"dedd1"	chr16	10842934	10843421	0	111	101	0	0	1	-1	0	0	a3	"dedd1"_a3_805	0	0	0	1	1	1
	"dedd1"_a3_806	806	"dedd1"	chr16	10859567	10859955	38	120	18	75	0.012	0.009	0.003	0.508653	1	a3	"dedd1"_a3_806	0.016	0.008	0.013	0.009	0.003	0.016
	"rtfdc1"_a3_807	807	"rtfdc1"	chr6	56132310	56132397	146	13	111	8	0.912	0.93	-0.018	0.398087	0.999538	a3	"rtfdc1"_a3_807	0.882	0.904	0.95	0.897	0.93	0.964
	"zswim8"_a3_810	810	"zswim8"	chr13	21864578	21864731	40	0	34	0	1	0.992	0.008	1	1	a3	"zswim8"_a3_810	1	1	1	1	0.977	1
	"zswim8"_a3_811	811	"zswim8"	chr13	21871010	21871191	58	0	46	0	1	0.992	0.008	1	1	a3	"zswim8"_a3_811	1	1	1	1	1	0.977
	"kmt2ba"_a3_812	812	"kmt2ba"	chr19	9244487	9244660	60	23	59	25	0.711	0.7	0.011	0.767375	1	a3	"kmt2ba"_a3_812	0.622	0.867	0.643	0.729	0.578	0.792
	"kmt2ba"_a3_813	813	"kmt2ba"	chr19	9249377	9249475	52	22	54	19	0.707	0.738	-0.031	0.560755	1	a3	"kmt2ba"_a3_813	0.65	0.662	0.809	0.838	0.702	0.674
	"trim25l"_a3_818	818	"trim25l"	chr6	4171063	4171126	14	0	7	4	0.952	0.662	0.29	9.30845e-07	3.49998e-05	a3	"trim25l"_a3_818	0.855	1	1	0.746	0.62	0.62
	"topbp1"_a3_820	820	"topbp1"	chr24	9708837	9709130	101	21	101	29	0.823	0.759	0.064	0.111315	0.479705	a3	"topbp1"_a3_820	0.839	0.852	0.779	0.803	0.669	0.806
	"topbp1"_a3_821	821	"topbp1"	chr24	9730271	9730361	0	138	1	150	0.002	0.006	-0.004	1	1	a3	"topbp1"_a3_821	0	0	0.006	0	0	0.017
	"smarcc1a"_a3_824	824	"smarcc1a"	chr16	42453521	42453613	604	29	519	48	0.947	0.904	0.043	6.77297e-05	0.00147631	a3	"smarcc1a"_a3_824	0.955	0.941	0.945	0.934	0.901	0.878
	"abcd4"_a3_829	829	"abcd4"	chr24	35925361	35925411	59	1	63	1	0.97	0.97	0	0.969678	1	a3	"abcd4"_a3_829	0.983	0.977	0.95	0.934	0.977	1
	"sfxn2"_a3_830	830	"sfxn2"	chr12	33978164	33978330	15	6	54	8	0.63	0.855	-0.225	0.0605058	0.313616	a3	"sfxn2"_a3_830	0.301	0.846	0.744	0.691	0.936	0.939
	"hspg2"_a3_836	836	"hspg2"	chr23	26639037	26639178	8	8	4	7	0.49	0.381	0.108	0.251348	0.79343	a3	"hspg2"_a3_836	0.627	0.38	0.462	0.296	0.353	0.495
	"otud7b"_a3_841	841	"otud7b"	chr16	45968700	45968925	43	12	40	6	0.796	0.864	-0.069	0.073358	0.357998	a3	"otud7b"_a3_841	0.831	0.834	0.722	0.958	0.809	0.826
	"otud7b"_a3_842	842	"otud7b"	chr16	45980508	45983992	59	1	53	3	0.978	0.942	0.036	0.0267429	0.18795	a3	"otud7b"_a3_842	0.949	1	0.985	0.979	0.922	0.926
	"tbpl2"_a3_843	843	"tbpl2"	chr17	10744515	10744683	43	58	40	66	0.417	0.372	0.044	0.334001	0.920033	a3	"tbpl2"_a3_843	0.372	0.393	0.485	0.378	0.335	0.404
	"bcas3"_a3_844	844	"bcas3"	chr15	27352281	27354759	5	8	8	13	0.379	0.398	-0.019	0.791113	1	a3	"bcas3"_a3_844	0.359	0.495	0.282	0.311	0.495	0.388
	"aldh18a1"_a3_848	848	"aldh18a1"	chr12	30793039	30793191	29	620	38	721	0.031	0.035	-0.003	0.480318	1	a3	"aldh18a1"_a3_848	0.036	0.032	0.026	0.024	0.038	0.042
	"bap1"_a3_866	866	"bap1"	chr22	10593796	10594290	82	26	58	33	0.76	0.635	0.125	0.00896017	0.0869425	a3	"bap1"_a3_866	0.848	0.736	0.697	0.691	0.652	0.562
	"si:ch211-131k2.2"_a3_880	880	"si:ch211-131k2.2"	chr12	5979145	5979175	11	0	18	0	1	0.985	0.015	1	1	a3	"si:ch211-131k2.2"_a3_880	1	1	1	1	0.956	1
	"nbeaa"_a3_886	886	"nbeaa"	chr10	34720950	34721128	55	1	24	3	0.975	0.866	0.109	0.00155042	0.0228611	a3	"nbeaa"_a3_886	0.971	1	0.953	0.8	0.959	0.839
	"sdccag8"_a3_890	890	"sdccag8"	chr13	11077503	11077617	13	31	11	56	0.3	0.175	0.124	0.0509046	0.283557	a3	"sdccag8"_a3_890	0.186	0.467	0.246	0.264	0.161	0.101
	"usp22"_a3_891	891	"usp22"	chr12	1515298	1515401	77	250	77	192	0.23	0.281	-0.051	0.0511756	0.284015	a3	"usp22"_a3_891	0.246	0.191	0.252	0.238	0.314	0.29
	"nadk2"_a3_896	896	"nadk2"	chr21	22339916	22340012	47	1	55	0	0.982	1	-0.018	1	1	a3	"nadk2"_a3_896	0.946	1	1	1	1	1
	"si:dkeyp-44a8.2"_a3_897	897	"si:dkeyp-44a8.2"	chr14	6620271	6620454	61	12	54	6	0.835	0.891	-0.056	0.0414635	0.251214	a3	"si:dkeyp-44a8.2"_a3_897	0.772	0.834	0.898	0.834	0.889	0.95
	"vps9d1"_a3_900	900	"vps9d1"	chr18	14649162	14649481	382	52	379	64	0.838	0.805	0.033	0.110885	0.479227	a3	"vps9d1"_a3_900	0.878	0.813	0.824	0.827	0.771	0.817
	"plce1"_a3_901	901	"plce1"	chr12	5389884	5390046	8	12	6	11	0.478	0.333	0.145	0.402857	1	a3	"plce1"_a3_901	0.318	0.898	0.219	0.329	0.424	0.246
	"reps1"_a3_902	902	"reps1"	chr20	39252236	39252301	305	12	249	7	0.963	0.97	-0.008	0.294607	0.858701	a3	"reps1"_a3_902	0.964	0.986	0.938	0.956	0.963	0.992
	"ktn1"_a3_903	903	"ktn1"	chr17	43951760	43951940	237	15	204	13	0.938	0.936	0.002	0.95793	1	a3	"ktn1"_a3_903	0.947	0.938	0.93	0.948	0.927	0.934
	"ssx2ipa"_a3_904	904	"ssx2ipa"	chr2	2003426	2003597	426	23	437	19	0.949	0.958	-0.009	0.275953	0.834196	a3	"ssx2ipa"_a3_904	0.941	0.96	0.946	0.962	0.951	0.961
	"ccar2"_a3_906	906	"ccar2"	chr10	2876329	2876389	11	1	11	1	0.89	0.952	-0.062	0.126633	0.526123	a3	"ccar2"_a3_906	0.932	0.907	0.831	1	0.855	1
	"ccar2"_a3_907	907	"ccar2"	chr10	2876359	2876389	18	3	17	7	0.853	0.668	0.185	0.024253	0.175368	a3	"ccar2"_a3_907	0.838	0.933	0.787	0.886	0.567	0.551
	"ccar2"_a3_908	908	"ccar2"	chr10	2876359	2876389	8	3	6	7	0.723	0.465	0.258	0.0428525	0.256773	a3	"ccar2"_a3_908	0.625	0.869	0.675	0.769	0.333	0.294
	"ccar2"_a3_909	909	"ccar2"	chr10	2888031	2888169	5	42	6	22	0.088	0.181	-0.092	0.0399295	0.247136	a3	"ccar2"_a3_909	0.118	0.058	0.089	0.235	0.095	0.212
	"il17rd"_a3_913	913	"il17rd"	chr11	42683656	42683720	98	39	87	38	0.71	0.69	0.02	0.628747	1	a3	"il17rd"_a3_913	0.765	0.627	0.737	0.709	0.696	0.665
	"ppp6r3"_a3_914	914	"ppp6r3"	chr25	10612774	10612821	49	45	55	50	0.476	0.478	-0.002	0.967159	1	a3	"ppp6r3"_a3_914	0.602	0.444	0.383	0.45	0.594	0.391
	"ppp6r3"_a3_915	915	"ppp6r3"	chr25	10612774	10612821	155	45	146	50	0.725	0.687	0.038	0.404024	1	a3	"ppp6r3"_a3_915	0.779	0.726	0.669	0.702	0.762	0.597
	"ppp6r3"_a3_916	916	"ppp6r3"	chr25	10612774	10612854	111	5	99	8	0.955	0.914	0.041	0.0363629	0.228828	a3	"ppp6r3"_a3_916	0.901	0.99	0.974	0.912	0.938	0.892
	"tpp2"_a3_917	917	"tpp2"	chr1	438679	438718	25	15	12	8	0.632	0.602	0.03	0.710253	1	a3	"tpp2"_a3_917	0.553	0.699	0.645	0.537	0.638	0.632
	"zdhhc5a"_a3_918	918	"zdhhc5a"	chr1	44558902	44559762	42	7	36	3	0.836	0.892	-0.056	0.160482	0.620475	a3	"zdhhc5a"_a3_918	0.938	0.819	0.752	0.921	0.848	0.908
	"si:dkey-166n8.9"_a3_921	921	"si:dkey-166n8.9"	chr23	27688708	27688876	14	29	8	19	0.308	0.249	0.059	0.478861	1	a3	"si:dkey-166n8.9"_a3_921	0.275	0.394	0.256	0.185	0.33	0.232
	"tnfrsf1b"_a3_923	923	"tnfrsf1b"	chr11	40436378	40436413	21	15	12	8	0.571	0.614	-0.044	0.681018	1	a3	"tnfrsf1b"_a3_923	0.611	0.567	0.534	0.495	0.71	0.638
	"cwc27"_a3_930	930	"cwc27"	chr10	11479811	11479921	226	15	158	11	0.942	0.934	0.009	0.911947	1	a3	"cwc27"_a3_930	0.967	0.956	0.904	0.926	0.924	0.951
	"zgc:153929"_a3_932	932	"zgc:153929"	chr5	57659983	57660295	101	1	61	0	0.979	1	-0.021	1	1	a3	"zgc:153929"_a3_932	1	0.937	1	1	1	1
	"camk2b1"_a3_934	934	"camk2b1"	chr5	20966775	20966810	82	1	69	1	0.991	0.986	0.005	1	1	a3	"camk2b1"_a3_934	1	0.972	1	0.971	1	0.987
	"add3a"_a3_940	940	"add3a"	chr22	30262857	30262935	21	15	7	6	0.573	0.52	0.054	0.770841	1	a3	"add3a"_a3_940	0.595	0.763	0.362	0.611	0.424	0.524
	"chd1"_a3_943	943	"chd1"	chr10	6548536	6548697	112	30	109	29	0.785	0.793	-0.008	0.957103	1	a3	"chd1"_a3_943	0.716	0.875	0.764	0.834	0.731	0.813
	"pnpla6"_a3_945	945	"pnpla6"	chr1	45870377	45870520	1	12	4	9	0.084	0.333	-0.248	0.00202991	0.028421	a3	"pnpla6"_a3_945	0.098	0.155	0	0.227	0.395	0.376
	"pcgf1"_a3_946	946	"pcgf1"	chr14	5399137	5399221	131	14	119	14	0.898	0.891	0.007	0.70935	1	a3	"pcgf1"_a3_946	0.868	0.905	0.92	0.855	0.914	0.903
	"pou5f3"_a3_947	947	"pou5f3"	chr21	13689538	13689647	18	6	63	11	0.806	0.853	-0.047	0.293715	0.857763	a3	"pou5f3"_a3_947	1	0.673	0.746	0.849	0.821	0.889
	"atxn3"_a3_949	949	"atxn3"	chr17	53285072	53285114	244	11	205	8	0.956	0.96	-0.004	0.757235	1	a3	"atxn3"_a3_949	0.957	0.935	0.977	0.958	0.965	0.958
	"usp30"_a3_950	950	"usp30"	chr5	20127637	20127821	14	0	40	0	1	0.992	0.008	1	1	a3	"usp30"_a3_950	1	1	1	1	0.975	1
	"tra2a"_a3_951	951	"tra2a"	chr19	20190090	20190158	543	41	319	20	0.928	0.939	-0.011	0.279051	0.83771	a3	"tra2a"_a3_951	0.921	0.932	0.931	0.942	0.929	0.945
	"vcla"_a3_953	953	"vcla"	chr13	25242558	25242649	3	53	1	40	0.051	0.021	0.03	0.0361601	0.228508	a3	"vcla"_a3_953	0.063	0.052	0.038	0	0	0.063
	"zic6"_a3_957	957	"zic6"	chr14	32057157	32057814	58	16	55	11	0.78	0.812	-0.032	0.27003	0.828827	a3	"zic6"_a3_957	0.825	0.761	0.753	0.59	0.933	0.912
	"LOC101886464"_a3_958	958	"LOC101886464"	chrNW_003336712.1	1459	1532	8	5	21	10	0.645	0.703	-0.058	0.958497	1	a3	"LOC101886464"_a3_958	0.606	1	0.329	0.803	0.578	0.729
	"si:dkey-102m7.3"_a3_961	961	"si:dkey-102m7.3"	chr14	14837684	14837744	20	107	32	162	0.142	0.15	-0.008	0.701435	1	a3	"si:dkey-102m7.3"_a3_961	0.15	0.162	0.113	0.137	0.149	0.163
	"bag6"_a3_964	964	"bag6"	chr15	34635184	34635443	123	126	140	101	0.458	0.548	-0.09	0.0351687	0.224044	a3	"bag6"_a3_964	0.458	0.494	0.421	0.64	0.472	0.531
	"hug"_a3_965	965	"hug"	chr11	14989373	14989551	5	11	5	16	0.303	0.238	0.066	0.327332	0.913794	a3	"hug"_a3_965	0.269	0.246	0.395	0.345	0.171	0.197
	"hug"_a3_966	966	"hug"	chr11	14989373	14989551	11	12	9	11	0.459	0.438	0.021	0.84243	1	a3	"hug"_a3_966	0.537	0.345	0.495	0.424	0.395	0.495
	"pxk"_a3_974	974	"pxk"	chr22	10192081	10192141	76	9	73	8	0.893	0.898	-0.006	0.804497	1	a3	"pxk"_a3_974	0.92	0.897	0.861	0.954	0.895	0.846
	"trappc12"_a3_977	977	"trappc12"	chr17	51256710	51257537	0	80	0	60	0.004	0	0.004	1	1	a3	"trappc12"_a3_977	0	0	0.011	0	0	0
	"l3mbtl2"_a3_981	981	"l3mbtl2"	chr12	18976014	18976145	92	22	26	17	0.807	0.214	0.593	0.000553386	0.00990824	a3	"l3mbtl2"_a3_981	0.849	0.792	0.781	0	0.642	0
	"heatr5a"_a3_984	984	"heatr5a"	chr17	28628331	28628529	285	22	227	28	0.927	0.884	0.042	0.0100406	0.0941029	a3	"heatr5a"_a3_984	0.942	0.911	0.927	0.905	0.902	0.846
	"larp1b"_a3_987	987	"larp1b"	chr17	26770976	26771199	37	5	25	4	0.872	0.867	0.005	1	1	a3	"larp1b"_a3_987	0.863	0.955	0.797	0.951	0.786	0.864
	"txlnbb"_a3_993	993	"txlnbb"	chr17	6358159	6358736	1	45	1	50	0.025	0.018	0.007	0.857348	1	a3	"txlnbb"_a3_993	0	0.019	0.056	0.021	0.019	0.015
	"txlnbb"_a3_994	994	"txlnbb"	chr17	6372430	6372640	40	63	35	65	0.372	0.352	0.02	0.519091	1	a3	"txlnbb"_a3_994	0.321	0.367	0.428	0.326	0.323	0.407
	"samd13"_a3_998	998	"samd13"	chr11	8153721	8153882	15	12	11	13	0.501	0.419	0.082	0.482071	1	a3	"samd13"_a3_998	0.544	0.331	0.629	0.728	0.309	0.22
	"samd13"_a3_999	999	"samd13"	chr11	8153977	8154017	43	72	36	50	0.364	0.412	-0.048	0.46951	1	a3	"samd13"_a3_999	0.347	0.426	0.319	0.309	0.373	0.554
	"ttll7"_a3_1000	1000	"ttll7"	chr11	7997382	7997556	36	5	12	2	0.879	0.79	0.089	0.767536	1	a3	"ttll7"_a3_1000	0.976	0.803	0.858	0.62	0.844	0.907
	"gmeb1"_a3_1006	1006	"gmeb1"	chr19	16082364	16082487	1	56	2	61	0.014	0.024	-0.011	0.491444	1	a3	"gmeb1"_a3_1006	0.023	0	0.018	0.014	0.026	0.033
	"max"_a3_1007	1007	"max"	chr20	28834221	28834345	736	1056	676	806	0.388	0.432	-0.044	0.0679394	0.339791	a3	"max"_a3_1007	0.356	0.406	0.402	0.419	0.393	0.483
	"zgc:103482"_a3_1008	1008	"zgc:103482"	chr21	20400257	20400329	569	2035	491	2042	0.215	0.191	0.024	0.093238	0.423209	a3	"zgc:103482"_a3_1008	0.218	0.219	0.209	0.188	0.201	0.184
	"glsb"_a3_1010	1010	"glsb"	chr9	41284399	41287106	24	5	12	4	0.815	0.742	0.072	0.423863	1	a3	"glsb"_a3_1010	0.927	0.901	0.616	0.766	0.574	0.887
	"dhx37"_a3_1012	1012	"dhx37"	chr8	4563353	4563482	100	328	81	272	0.223	0.225	-0.002	0.967915	1	a3	"dhx37"_a3_1012	0.16	0.266	0.244	0.204	0.214	0.258
	"zdhhc1"_a3_1015	1015	"zdhhc1"	chr7	35201459	35201548	70	4	48	0	0.937	1	-0.063	0.000395876	0.00753668	a3	"zdhhc1"_a3_1015	0.946	0.901	0.964	1	1	1
	"cdca8"_a3_1018	1018	"cdca8"	chr19	47778661	47778741	1377	59	1079	45	0.958	0.959	-0.001	0.829806	1	a3	"cdca8"_a3_1018	0.963	0.961	0.951	0.959	0.961	0.958
	"rpl29"_a3_1024	1024	"rpl29"	chr11	1399452	1399502	713	137	644	143	0.837	0.816	0.021	0.192594	0.677634	a3	"rpl29"_a3_1024	0.82	0.85	0.84	0.81	0.818	0.819
	"btf3l4"_a3_1031	1031	"btf3l4"	chr11	13046796	13046860	43	1	44	1	0.978	0.987	-0.01	1	1	a3	"btf3l4"_a3_1031	0.958	1	0.975	1	0.962	1
	"sulf2a"_a3_1035	1035	"sulf2a"	chr11	24983171	24983338	4	34	3	21	0.099	0.126	-0.027	0.714108	1	a3	"sulf2a"_a3_1035	0.048	0.136	0.114	0.187	0.113	0.079
	"zmiz2"_a3_1037	1037	"zmiz2"	chr10	45322613	45322709	4	13	5	16	0.235	0.252	-0.017	0.787864	1	a3	"zmiz2"_a3_1037	0.134	0.296	0.274	0.296	0.329	0.131
	"dhx40"_a3_1038	1038	"dhx40"	chr15	17276995	17277087	8	4	26	9	0.663	0.744	-0.081	0.758862	1	a3	"dhx40"_a3_1038	0.219	0.769	1	0.702	0.97	0.559
	"khdrbs1a"_a3_1040	1040	"khdrbs1a"	chr13	45015120	45016229	509	789	506	683	0.387	0.417	-0.029	0.183364	0.664528	a3	"khdrbs1a"_a3_1040	0.398	0.39	0.374	0.373	0.429	0.448
	"txndc9"_a3_1042	1042	"txndc9"	chr9	21820516	21820716	38	0	26	2	0.993	0.951	0.041	0.244378	0.781083	a3	"txndc9"_a3_1042	1	0.978	1	1	0.884	0.97
	"flad1"_a3_1043	1043	"flad1"	chr16	22869034	22869184	18	110	18	62	0.099	0.149	-0.049	0.0208219	0.158965	a3	"flad1"_a3_1043	0.08	0.142	0.076	0.075	0.205	0.166
	"dusp26"_a3_1044	1044	"dusp26"	chr10	44515850	44517186	25	70	29	102	0.161	0.122	0.039	0.229738	0.757734	a3	"dusp26"_a3_1044	0.196	0.132	0.156	0.107	0.144	0.116
	"vldlr"_a3_1045	1045	"vldlr"	chr10	15304249	15305144	41	892	37	753	0.041	0.043	-0.002	0.79613	1	a3	"vldlr"_a3_1045	0.037	0.042	0.043	0.042	0.028	0.058
	"pde7a"_a3_1048	1048	"pde7a"	chr24	24745944	24746031	18	2	14	2	0.903	0.892	0.011	0.269646	0.828827	a3	"pde7a"_a3_1048	0.774	0.936	1	0.677	1	1
	"pde7a"_a3_1049	1049	"pde7a"	chr24	24745944	24746031	20	9	29	4	0.688	0.876	-0.188	0.00160906	0.0234955	a3	"pde7a"_a3_1049	0.662	0.739	0.662	0.898	0.755	0.975
	"rprd1b"_a3_1052	1052	"rprd1b"	chr23	43409659	43409835	71	251	77	200	0.218	0.279	-0.061	0.0307464	0.205523	a3	"rprd1b"_a3_1052	0.173	0.255	0.227	0.282	0.33	0.225
	"si:ch211-266o15.1"_a3_1054	1054	"si:ch211-266o15.1"	chr17	14739101	14739250	208	44	158	52	0.826	0.747	0.078	0.00407186	0.0478443	a3	"si:ch211-266o15.1"_a3_1054	0.87	0.788	0.819	0.732	0.738	0.772
	"si:ch211-266o15.1"_a3_1055	1055	"si:ch211-266o15.1"	chr17	14761008	14761153	178	13	158	16	0.932	0.909	0.023	0.163099	0.626261	a3	"si:ch211-266o15.1"_a3_1055	0.923	0.928	0.946	0.934	0.902	0.892
	"gosr1"_a3_1057	1057	"gosr1"	chr15	24799894	24799982	177	82	172	80	0.676	0.679	-0.003	0.975616	1	a3	"gosr1"_a3_1057	0.629	0.685	0.714	0.702	0.713	0.623
	"wdtc1"_a3_1069	1069	"wdtc1"	chr16	54957222	54957396	78	38	77	33	0.669	0.702	-0.033	0.592336	1	a3	"wdtc1"_a3_1069	0.545	0.726	0.735	0.674	0.659	0.772
	"si:ch211-160o17.4"_a3_1070	1070	"si:ch211-160o17.4"	chr11	2673498	2673656	143	30	95	16	0.826	0.861	-0.035	0.256004	0.802593	a3	"si:ch211-160o17.4"_a3_1070	0.809	0.849	0.82	0.837	0.853	0.894
	"si:ch211-160o17.4"_a3_1072	1072	"si:ch211-160o17.4"	chr11	2676975	2677116	114	11	73	9	0.91	0.883	0.027	0.370729	0.966284	a3	"si:ch211-160o17.4"_a3_1072	0.905	0.926	0.9	0.839	0.882	0.928
	"fbxo15"_a3_1084	1084	"fbxo15"	chr24	15655675	15655762	30	25	34	14	0.525	0.705	-0.179	0.0131409	0.114906	a3	"fbxo15"_a3_1084	0.469	0.535	0.572	0.831	0.612	0.671
	"rabgef1"_a3_1090	1090	"rabgef1"	chr10	32864408	32864490	56	5	45	3	0.917	0.931	-0.014	0.448704	1	a3	"rabgef1"_a3_1090	0.898	0.95	0.903	0.92	0.917	0.956
	"map4k6"_a3_1104	1104	"map4k6"	chr21	34058384	34058473	25	4	12	1	0.837	0.936	-0.099	1	1	a3	"map4k6"_a3_1104	0.818	0.816	0.876	1	0.915	0.893
	"hpgd"_a3_1109	1109	"hpgd"	chr1	38402546	38402649	6	11	2	13	0.234	0.082	0.153	0.0174987	0.141495	a3	"hpgd"_a3_1109	0.415	0	0.288	0.097	0.148	0
	"hmmr"_a3_1111	1111	"hmmr"	chr14	28546027	28546101	173	246	145	223	0.41	0.388	0.022	0.476791	1	a3	"hmmr"_a3_1111	0.456	0.4	0.374	0.384	0.411	0.369
	"sec16a"_a3_1123	1123	"sec16a"	chr16	51911153	51911234	81	34	91	38	0.7	0.702	-0.002	0.943515	1	a3	"sec16a"_a3_1123	0.73	0.657	0.713	0.709	0.691	0.706
	"eif5b"_a3_1125	1125	"eif5b"	chr1	45941270	45941336	509	0	238	243	0.999	0.484	0.515	0	0	a3	"eif5b"_a3_1125	1	0.998	1	0.512	0.448	0.492
	"sh3gl1a"_a3_1132	1132	"sh3gl1a"	chr2	49507964	49508006	26	368	22	283	0.065	0.071	-0.007	0.578391	1	a3	"sh3gl1a"_a3_1132	0.067	0.079	0.048	0.031	0.083	0.1
	"opa1"_a3_1134	1134	"opa1"	chr6	36778395	36778548	34	21	29	17	0.629	0.612	0.017	0.985727	1	a3	"opa1"_a3_1134	0.555	0.685	0.648	0.774	0.511	0.551
	"nfyc"_a3_1136	1136	"nfyc"	chr19	42087094	42087163	183	92	130	53	0.66	0.717	-0.057	0.200814	0.695909	a3	"nfyc"_a3_1136	0.604	0.67	0.707	0.655	0.647	0.849
	"si:dkey-153k10.7"_a3_1141	1141	"si:dkey-153k10.7"	chrNW_018394550.1	193518	193665	5	31	5	15	0.118	0.204	-0.086	0.127624	0.528778	a3	"si:dkey-153k10.7"_a3_1141	0.149	0.169	0.035	0.172	0.094	0.346
	"ehmt1a"_a3_1142	1142	"ehmt1a"	chr5	29504996	29505086	56	8	62	7	0.88	0.888	-0.008	0.562162	1	a3	"ehmt1a"_a3_1142	0.787	0.929	0.924	0.828	0.961	0.875
	"hdx"_a3_1154	1154	"hdx"	chr14	6214698	6214845	7	102	5	108	0.06	0.037	0.023	0.168366	0.631478	a3	"hdx"_a3_1154	0.035	0.076	0.069	0.033	0.059	0.019
	"fam53b"_a3_1158	1158	"fam53b"	chr12	46919815	46919867	204	9	92	2	0.956	0.969	-0.013	0.0568952	0.303441	a3	"fam53b"_a3_1158	0.936	0.958	0.974	0.961	1	0.947
	"st14a"_a3_1159	1159	"st14a"	chr18	44551738	44551839	106	4	122	5	0.961	0.957	0.004	0.784724	1	a3	"st14a"_a3_1159	0.947	0.975	0.961	0.956	0.962	0.952
	"phc1"_a3_1165	1165	"phc1"	chr16	31955885	31955937	113	19	120	15	0.828	0.869	-0.041	0.134203	0.549977	a3	"phc1"_a3_1165	0.868	0.821	0.795	0.844	0.895	0.868
	"grik1a"_a3_1167	1167	"grik1a"	chr10	25403021	25403447	175	81	32	19	0.67	0.646	0.024	0.327065	0.913794	a3	"grik1a"_a3_1167	0.683	0.724	0.604	0.608	0.733	0.597
	"ddx4"_a3_1168	1168	"ddx4"	chr10	6894763	6894811	45	2	409	46	0.961	0.903	0.058	0.00107084	0.0164341	a3	"ddx4"_a3_1168	1	0.939	0.944	0.926	0.885	0.897
	"toporsa"_a3_1169	1169	"toporsa"	chr1	26106641	26109961	1	27	1	34	0.024	0.019	0.005	1	1	a3	"toporsa"_a3_1169	0.042	0	0.03	0	0.028	0.03
	"fam122b"_a3_1175	1175	"fam122b"	chr14	31541067	31541132	45	33	31	31	0.552	0.483	0.069	0.195311	0.680542	a3	"fam122b"_a3_1175	0.593	0.579	0.485	0.523	0.441	0.485
	"mynn"_a3_1179	1179	"mynn"	chr24	26339368	26339410	286	86	222	93	0.718	0.648	0.069	0.0111563	0.101079	a3	"mynn"_a3_1179	0.691	0.726	0.736	0.659	0.639	0.647
	"pusl1"_a3_1184	1184	"pusl1"	chr11	3518500	3518504	23	0	21	2	0.973	0.915	0.058	0.0129766	0.114133	a3	"pusl1"_a3_1184	0.918	1	1	1	0.807	0.937
	"mknk1"_a3_1186	1186	"mknk1"	chr11	13181375	13181474	1	198	68	107	0.005	0.378	-0.372	4.22241e-11	3.52806e-09	a3	"mknk1"_a3_1186	0	0.005	0.011	0.011	0.562	0.56
	"sec24a"_a3_1192	1192	"sec24a"	chr21	45690744	45690974	34	17	58	38	0.658	0.61	0.048	0.281038	0.8395	a3	"sec24a"_a3_1192	0.674	0.57	0.731	0.65	0.579	0.601
	"trip6"_a3_1196	1196	"trip6"	chr7	19986213	19986304	7	20	14	15	0.231	0.498	-0.266	0.00516292	0.0566791	a3	"trip6"_a3_1196	0.31	0.179	0.205	0.638	0.403	0.452
	"kmt2d"_a3_1200	1200	"kmt2d"	chr23	27777476	27777507	12	2	8	3	0.796	0.706	0.089	0.354061	0.944555	a3	"kmt2d"_a3_1200	0.688	0.898	0.801	1	0.595	0.524
	"tsga10"_a3_1202	1202	"tsga10"	chr1	49673872	49674006	115	46	25	7	0.683	0.726	-0.043	0.203152	0.6981	a3	"tsga10"_a3_1202	0.727	0.667	0.656	0.798	0.577	0.803
	"zgc:195282"_a3_1204	1204	"zgc:195282"	chr1	18841767	18842201	7	5	11	15	0.692	0.404	0.288	0.0770509	0.370238	a3	"zgc:195282"_a3_1204	0.632	1	0.445	0.3	0.495	0.418
	"sugp1"_a3_1210	1210	"sugp1"	chr2	58913406	58913518	202	27	165	18	0.874	0.891	-0.017	0.327452	0.913794	a3	"sugp1"_a3_1210	0.89	0.847	0.886	0.903	0.834	0.936
	"anapc4"_a3_1212	1212	"anapc4"	chr20	23491526	23491547	78	5	103	10	0.942	0.916	0.026	0.120479	0.50864	a3	"anapc4"_a3_1212	0.961	0.963	0.902	0.965	0.891	0.892
	"anapc4"_a3_1213	1213	"anapc4"	chr20	23494143	23494260	12	23	8	23	0.336	0.239	0.097	0.192837	0.677634	a3	"anapc4"_a3_1213	0.343	0.267	0.398	0.5	0.056	0.161
	"anapc4"_a3_1214	1214	"anapc4"	chr20	23494143	23494260	12	64	7	43	0.134	0.118	0.016	0.57586	1	a3	"anapc4"_a3_1214	0.196	0.13	0.077	0.219	0.038	0.097
	"ccdc149b"_a3_1217	1217	"ccdc149b"	chr1	40051782	40053248	76	17	50	16	0.817	0.752	0.064	0.246423	0.785213	a3	"ccdc149b"_a3_1217	0.797	0.93	0.723	0.772	0.855	0.63
	"syncrip"_a3_1218	1218	"syncrip"	chr20	2743837	2745385	2	14	7	8	0.116	0.354	-0.238	0.0100735	0.0941029	a3	"syncrip"_a3_1218	0.116	0.232	0	0.521	0	0.541
	"chfr"_a3_1220	1220	"chfr"	chr5	17804795	17804912	258	59	213	46	0.812	0.821	-0.009	0.669531	1	a3	"chfr"_a3_1220	0.769	0.822	0.845	0.861	0.805	0.798
	"tyw1"_a3_1221	1221	"tyw1"	chr15	16840734	16840858	459	39	394	38	0.92	0.911	0.009	0.462504	1	a3	"tyw1"_a3_1221	0.903	0.927	0.93	0.926	0.891	0.917
	"si:dkey-217d24.6"_a3_1223	1223	"si:dkey-217d24.6"	chr6	8463207	8463774	109	7	122	4	0.945	0.97	-0.025	0.0529353	0.291038	a3	"si:dkey-217d24.6"_a3_1223	0.964	0.98	0.892	0.967	0.968	0.976
	"ucp2"_a3_1225	1225	"ucp2"	chr10	36668549	36668763	34	560	21	499	0.033	0.024	0.009	0.0495193	0.281046	a3	"ucp2"_a3_1225	0.046	0.023	0.029	0.023	0.027	0.022
	"ubap2l"_a3_1226	1226	"ubap2l"	chr19	7765390	7765436	79	10	78	13	0.881	0.861	0.019	0.36473	0.959949	a3	"ubap2l"_a3_1226	0.895	0.841	0.906	0.829	0.912	0.843
	"cnp"_a3_1228	1228	"cnp"	chr3	17939874	17940563	122	0	182	3	1	0.989	0.011	0.714859	1	a3	"cnp"_a3_1228	1	1	1	0.992	1	0.976
	"cnp"_a3_1229	1229	"cnp"	chr3	17939874	17940563	198	13	156	6	0.94	0.965	-0.024	0.0644641	0.328657	a3	"cnp"_a3_1229	0.942	0.973	0.906	0.971	0.975	0.948
	"prpf39"_a3_1230	1230	"prpf39"	chr20	54232149	54232257	9	252	7	217	0.013	0.011	0.002	0.681818	1	a3	"prpf39"_a3_1230	0.015	0.017	0.008	0.006	0.015	0.013
	"ing5b"_a3_1231	1231	"ing5b"	chr2	36607688	36607779	571	156	501	112	0.781	0.814	-0.033	0.0756437	0.365814	a3	"ing5b"_a3_1231	0.763	0.801	0.78	0.803	0.825	0.814
	"zgc:63568"_a3_1235	1235	"zgc:63568"	chr14	35894582	35894702	19	0	28	1	1	0.974	0.026	1	1	a3	"zgc:63568"_a3_1235	1	1	1	0.956	0.965	1
	"vwa9"_a3_1236	1236	"vwa9"	chr18	18997285	18997347	130	0	108	1	1	0.994	0.006	1	1	a3	"vwa9"_a3_1236	1	1	1	0.992	1	0.989
	"tjp1b"_a3_1249	1249	"tjp1b"	chr25	32220519	32220623	61	44	57	50	0.573	0.532	0.042	0.327517	0.913794	a3	"tjp1b"_a3_1249	0.541	0.595	0.584	0.574	0.495	0.526
	"tjp1b"_a3_1250	1250	"tjp1b"	chr25	32225605	32225741	20	2	22	6	0.919	0.771	0.148	0.0108098	0.0985326	a3	"tjp1b"_a3_1250	1	0.889	0.868	0.616	0.936	0.762
	"tjp1b"_a3_1251	1251	"tjp1b"	chr25	32220519	32220623	15	3	10	3	0.787	0.78	0.007	0.715077	1	a3	"tjp1b"_a3_1251	0.839	0.611	0.911	0.746	0.595	1
	"tjp1b"_a3_1252	1252	"tjp1b"	chr25	32220781	32220905	111	5	107	4	0.945	0.956	-0.011	0.512474	1	a3	"tjp1b"_a3_1252	0.987	0.941	0.908	0.985	0.938	0.945
	"tjp1b"_a3_1253	1253	"tjp1b"	chr25	32225605	32225741	120	40	98	34	0.737	0.724	0.013	0.794682	1	a3	"tjp1b"_a3_1253	0.693	0.799	0.718	0.715	0.657	0.799
	"tjp1b"_a3_1254	1254	"tjp1b"	chr25	32259322	32259731	225	31	161	29	0.866	0.835	0.03	0.163549	0.626261	a3	"tjp1b"_a3_1254	0.831	0.89	0.876	0.84	0.817	0.849
	"zmp:0000001082"_a3_1255	1255	"zmp:0000001082"	chr1	59565164	59565229	7	42	5	38	0.156	0.092	0.064	0.329698	0.916573	a3	"zmp:0000001082"_a3_1255	0.251	0.159	0.058	0	0.079	0.198
	"znf385c"_a3_1256	1256	"znf385c"	chr3	17858792	17858882	33	4	34	5	0.887	0.865	0.022	0.647501	1	a3	"znf385c"_a3_1256	0.875	0.821	0.964	0.782	0.915	0.898
	"eif2b4"_a3_1257	1257	"eif2b4"	chr20	19530663	19530861	58	98	49	80	0.362	0.372	-0.01	0.855332	1	a3	"eif2b4"_a3_1257	0.303	0.411	0.372	0.407	0.352	0.357
	"rmnd1"_a3_1259	1259	"rmnd1"	chr17	7804882	7804983	0	71	4	82	0.005	0.036	-0.031	0.0222239	0.163847	a3	"rmnd1"_a3_1259	0	0.014	0	0.021	0	0.087
	"rerea"_a3_1265	1265	"rerea"	chr23	22925248	22925389	32	14	27	18	0.643	0.576	0.068	0.211363	0.712759	a3	"rerea"_a3_1265	0.585	0.64	0.705	0.551	0.686	0.49
	"si:ch73-49o8.1"_a3_1266	1266	"si:ch73-49o8.1"	chr14	3857244	3857459	19	1	26	0	0.933	1	-0.067	0.781545	1	a3	"si:ch73-49o8.1"_a3_1266	0.919	1	0.88	1	1	1
	"samhd1"_a3_1267	1267	"samhd1"	chr23	535804	535905	74	40	77	25	0.648	0.761	-0.113	0.0101873	0.0945785	a3	"samhd1"_a3_1267	0.633	0.612	0.7	0.78	0.81	0.694
	"klf3"_a3_1276	1276	"klf3"	chr1	18598561	18598698	14	1	7	5	0.915	0.606	0.31	0.000186639	0.00384528	a3	"klf3"_a3_1276	1	0.746	1	0.595	0.611	0.611
	"neil3"_a3_1283	1283	"neil3"	chr14	36425118	36425227	622	1	430	0	0.997	1	-0.003	1	1	a3	"neil3"_a3_1283	0.998	0.998	0.996	1	1	1
	"tmem176l.1"_a3_1284	1284	"tmem176l.1"	chr16	46521436	46521664	428	87	531	93	0.828	0.844	-0.016	0.282254	0.8395	a3	"tmem176l.1"_a3_1284	0.837	0.79	0.857	0.813	0.849	0.869
	"pcm1"_a3_1287	1287	"pcm1"	chr1	16638415	16638620	79	39	78	36	0.499	0.505	-0.006	0.836922	1	a3	"pcm1"_a3_1287	0.684	0.812	0	0.697	0.801	0.016
	"pcm1"_a3_1288	1288	"pcm1"	chr1	16639703	16639830	70	11	60	11	0.885	0.869	0.017	0.788271	1	a3	"pcm1"_a3_1288	0.841	0.815	1	0.808	0.798	1
	"tmem131l"_a3_1291	1291	"tmem131l"	chr1	25281180	25281236	80	10	74	5	0.884	0.934	-0.049	0.0334852	0.216145	a3	"tmem131l"_a3_1291	0.968	0.841	0.844	0.905	0.907	0.989
	"tmem131l"_a3_1292	1292	"tmem131l"	chr1	25284951	25285018	92	26	54	15	0.774	0.783	-0.01	0.951153	1	a3	"tmem131l"_a3_1292	0.85	0.628	0.843	0.774	0.802	0.774
	"anapc10"_a3_1304	1304	"anapc10"	chr23	43718864	43718984	4	130	7	262	0.024	0.024	0	0.895445	1	a3	"anapc10"_a3_1304	0.018	0.023	0.032	0.026	0.033	0.014
	"neo1a"_a3_1306	1306	"neo1a"	chr7	53981393	53981527	14	2	11	3	0.848	0.812	0.035	0.619439	1	a3	"neo1a"_a3_1306	0.71	0.893	0.94	0.927	0.915	0.595
	"neo1a"_a3_1307	1307	"neo1a"	chr7	54029877	54030037	0	45	1	39	0.004	0.021	-0.017	1	1	a3	"neo1a"_a3_1307	0.013	0	0	0	0.063	0
	"neo1a"_a3_1308	1308	"neo1a"	chr7	54069833	54070009	0	56	1	42	0.005	0.009	-0.005	1	1	a3	"neo1a"_a3_1308	0	0	0.014	0.028	0	0
	"neo1a"_a3_1309	1309	"neo1a"	chr7	54087675	54089325	0	40	1	28	0	0.021	-0.021	1	1	a3	"neo1a"_a3_1309	0	0	0	0.045	0.019	0
	"c2cd5"_a3_1314	1314	"c2cd5"	chr18	6686082	6686154	19	58	26	68	0.209	0.244	-0.035	0.395615	0.996658	a3	"c2cd5"_a3_1314	0.223	0.248	0.156	0.264	0.249	0.22
	"tcf20"_a3_1316	1316	"tcf20"	chr3	1261992	1269623	69	106	174	0	0.379	1	-0.621	0	0	a3	"tcf20"_a3_1316	0.363	0.423	0.352	1	1	1
	"erich2"_a3_1324	1324	"erich2"	chr6	3821235	3821327	9	6	8	4	0.604	0.611	-0.006	0.722451	1	a3	"erich2"_a3_1324	0.407	0.683	0.723	0.45	0.551	0.831
	"si:ch211-89p3.3"_a3_1325	1325	"si:ch211-89p3.3"	chr20	35167632	35167880	41	0	38	0	0.993	1	-0.007	1	1	a3	"si:ch211-89p3.3"_a3_1325	1	0.98	1	1	1	1
	"si:ch211-89p3.3"_a3_1326	1326	"si:ch211-89p3.3"	chr20	35198047	35198150	45	1	46	1	0.971	0.969	0.002	0.933079	1	a3	"si:ch211-89p3.3"_a3_1326	1	0.978	0.934	0.972	0.955	0.98
	"apoc1"_a3_1328	1328	"apoc1"	chr16	23973122	23973261	108	211	56	91	0.334	0.325	0.009	0.802022	1	a3	"apoc1"_a3_1328	0.383	0.31	0.31	0.279	0.274	0.423
	"zgc:172295"_a3_1333	1333	"zgc:172295"	chr1	28725515	28725602	2	27	2	17	0.067	0.112	-0.044	0.756828	1	a3	"zgc:172295"_a3_1333	0.039	0.058	0.105	0.103	0.035	0.197
	"pou6f1"_a3_1334	1334	"pou6f1"	chr23	33702400	33702445	5	32	7	37	0.109	0.126	-0.017	0.713464	1	a3	"pou6f1"_a3_1334	0.102	0.194	0.03	0.104	0.119	0.154
	"kiaa0368"_a3_1337	1337	"kiaa0368"	chr1	19574766	19574832	0	122	0	99	0.002	0	0.002	1	1	a3	"kiaa0368"_a3_1337	0.006	0	0	0	0	0
	"fzr1b"_a3_1339	1339	"fzr1b"	chr2	6129339	6129441	11	3	9	3	0.797	0.774	0.023	0.851761	1	a3	"fzr1b"_a3_1339	0.932	0.797	0.662	0.746	0.746	0.831
	"si:ch211-218o21.4"_a3_1340	1340	"si:ch211-218o21.4"	chr8	37054369	37054472	13	10	25	14	0.676	0.625	0.051	0.846898	1	a3	"si:ch211-218o21.4"_a3_1340	0.464	0.68	0.883	0.639	0.618	0.618
	"usp8"_a3_1341	1341	"usp8"	chr18	97961	98004	81	59	74	60	0.577	0.551	0.026	0.535382	1	a3	"usp8"_a3_1341	0.55	0.569	0.611	0.603	0.495	0.554
	"bub1ba"_a3_1344	1344	"bub1ba"	chr20	53490831	53490866	53	28	53	37	0.658	0.591	0.067	0.207581	0.704743	a3	"bub1ba"_a3_1344	0.634	0.727	0.612	0.543	0.662	0.567
	"bub1ba"_a3_1345	1345	"bub1ba"	chr20	53492189	53492224	67	12	72	13	0.85	0.854	-0.005	0.86808	1	a3	"bub1ba"_a3_1345	0.893	0.842	0.814	0.864	0.92	0.779
	"bub1ba"_a3_1347	1347	"bub1ba"	chr20	53495239	53495274	1	128	46	84	0.005	0.377	-0.372	2.29991e-09	1.44127e-07	a3	"bub1ba"_a3_1347	0	0.015	0	0.563	0	0.568
	"ahctf1"_a3_1348	1348	"ahctf1"	chr17	12241583	12241706	101	6	109	2	0.939	0.983	-0.044	0.00460776	0.0517169	a3	"ahctf1"_a3_1348	0.929	0.938	0.949	1	0.991	0.957
	"ehbp1"_a3_1353	1353	"ehbp1"	chr17	24277117	24277241	73	53	76	40	0.567	0.654	-0.087	0.143548	0.578812	a3	"ehbp1"_a3_1353	0.66	0.473	0.567	0.686	0.562	0.714
	"poldip3"_a3_1356	1356	"poldip3"	chr3	1211922	1211979	219	19	232	24	0.92	0.904	0.016	0.316682	0.895282	a3	"poldip3"_a3_1356	0.899	0.939	0.923	0.892	0.907	0.913
	"osbp"_a3_1357	1357	"osbp"	chr1	52679305	52679366	147	65	149	50	0.691	0.737	-0.046	0.166909	0.629152	a3	"osbp"_a3_1357	0.67	0.677	0.726	0.753	0.648	0.811
	"aftpha"_a3_1366	1366	"aftpha"	chr1	55109445	55110990	54	31	32	25	0.636	0.565	0.071	0.275983	0.834196	a3	"aftpha"_a3_1366	0.722	0.696	0.49	0.613	0.488	0.595
	"si:dkey-30c15.10"_a3_1370	1370	"si:dkey-30c15.10"	chr18	7439726	7440346	119	19	65	9	0.86	0.877	-0.017	0.404179	1	a3	"si:dkey-30c15.10"_a3_1370	0.879	0.878	0.824	0.844	0.898	0.889
	"setd9"_a3_1371	1371	"setd9"	chr10	2694050	2694130	15	1	18	12	0.886	0.584	0.302	0.00575469	0.0618218	a3	"setd9"_a3_1371	1	1	0.657	1	0.334	0.418
	"adrm1"_a3_1374	1374	"adrm1"	chr23	9565549	9565633	54	181	62	192	0.227	0.24	-0.013	0.634494	1	a3	"adrm1"_a3_1374	0.225	0.189	0.267	0.237	0.257	0.226
	"adrm1"_a3_1375	1375	"adrm1"	chr23	9565552	9565633	56	2	64	1	0.971	0.976	-0.005	0.572433	1	a3	"adrm1"_a3_1375	0.93	1	0.984	0.944	0.985	1
	"adrm1"_a3_1376	1376	"adrm1"	chr23	9565552	9565633	182	2	194	1	0.991	0.992	-0.002	1	1	a3	"adrm1"_a3_1376	0.978	1	0.994	0.982	0.995	1
	"ogt.1"_a3_1381	1381	"ogt.1"	chr14	14743559	14743710	73	18	50	25	0.768	0.629	0.139	0.00688949	0.0724601	a3	"ogt.1"_a3_1381	0.718	0.799	0.787	0.689	0.689	0.51
	"znf280d"_a3_1389	1389	"znf280d"	chr7	52716964	52717188	255	55	205	49	0.82	0.805	0.016	0.529202	1	a3	"znf280d"_a3_1389	0.861	0.797	0.803	0.813	0.797	0.804
	"znf280d"_a3_1390	1390	"znf280d"	chr7	52728862	52728910	52	107	49	91	0.322	0.344	-0.022	0.535335	1	a3	"znf280d"_a3_1390	0.329	0.347	0.29	0.31	0.329	0.394
	"znf280d"_a3_1391	1391	"znf280d"	chr7	52729023	52729106	30	106	40	83	0.22	0.315	-0.096	0.00588592	0.0627832	a3	"znf280d"_a3_1391	0.199	0.252	0.208	0.258	0.343	0.345
	"esco2"_a3_1395	1395	"esco2"	chr20	39348569	39348603	291	14	338	12	0.955	0.967	-0.012	0.253545	0.797766	a3	"esco2"_a3_1395	0.963	0.978	0.925	0.97	0.949	0.983
	"ppfibp1b"_a3_1397	1397	"ppfibp1b"	chr18	15508361	15508423	0	128	0	102	0	0.002	-0.002	1	1	a3	"ppfibp1b"_a3_1397	0	0	0	0	0.005	0
	"si:ch1073-147h9.1"_a3_1403	1403	"si:ch1073-147h9.1"	chr1	51616006	51616102	5	30	5	35	0.121	0.139	-0.018	0.958545	1	a3	"si:ch1073-147h9.1"_a3_1403	0.063	0.187	0.113	0.076	0.122	0.22
	"si:ch1073-147h9.1"_a3_1404	1404	"si:ch1073-147h9.1"	chr1	51633689	51633865	37	6	25	8	0.884	0.755	0.129	0.0676957	0.339791	a3	"si:ch1073-147h9.1"_a3_1404	0.852	0.801	1	0.728	0.864	0.674
	"si:ch211-217a12.1"_a3_1405	1405	"si:ch211-217a12.1"	chr12	14090132	14090216	50	0	41	3	0.993	0.941	0.053	0.00976054	0.0929104	a3	"si:ch211-217a12.1"_a3_1405	0.98	1	1	1	0.822	1
	"znf576.2"_a3_1410	1410	"znf576.2"	chr16	25164352	25164507	276	4	291	3	0.981	0.989	-0.008	0.271283	0.830977	a3	"znf576.2"_a3_1410	0.983	0.986	0.974	0.986	0.991	0.989
	"tmem57b"_a3_1419	1419	"tmem57b"	chr13	45557248	45557852	86	110	126	160	0.433	0.464	-0.031	0.644202	1	a3	"tmem57b"_a3_1419	0.465	0.377	0.457	0.564	0.378	0.45
	"rabl6a"_a3_1422	1422	"rabl6a"	chr5	5655191	5655244	18	21	18	10	0.463	0.616	-0.153	0.0318923	0.208548	a3	"rabl6a"_a3_1422	0.376	0.471	0.541	0.545	0.648	0.654
	"zgc:86609"_a3_1424	1424	"zgc:86609"	chr8	8691748	8691831	46	127	0	230	0.227	0	0.227	0	0	a3	"zgc:86609"_a3_1424	0.244	0.238	0.199	0	0	0
	"mark2a"_a3_1428	1428	"mark2a"	chr21	27208084	27208120	6	12	12	9	0.31	0.53	-0.22	0.0539411	0.294096	a3	"mark2a"_a3_1428	0.219	0.116	0.595	0.37	0.635	0.586
	"mark2a"_a3_1429	1429	"mark2a"	chr21	27224784	27224920	83	176	84	143	0.318	0.367	-0.05	0.10869	0.471485	a3	"mark2a"_a3_1429	0.357	0.284	0.312	0.396	0.333	0.373
	"vetz"_a3_1431	1431	"vetz"	chr4	25926462	25926549	46	1	53	1	0.971	0.98	-0.008	1	1	a3	"vetz"_a3_1431	0.981	0.976	0.957	0.981	1	0.958
	"vetz"_a3_1432	1432	"vetz"	chr4	25932555	25932693	98	149	74	110	0.381	0.386	-0.005	0.86926	1	a3	"vetz"_a3_1432	0.359	0.409	0.375	0.415	0.374	0.37
	"emsy"_a3_1433	1433	"emsy"	chr10	282769	284555	95	26	53	23	0.777	0.676	0.102	0.0249534	0.177028	a3	"emsy"_a3_1433	0.832	0.767	0.733	0.732	0.659	0.636
	"emsy"_a3_1434	1434	"emsy"	chr10	301203	301262	25	1	6	14	0.944	0.272	0.671	2.98295e-12	2.80397e-10	a3	"emsy"_a3_1434	0.831	1	1	0.604	0.058	0.155
	"fip1l1b"_a3_1435	1435	"fip1l1b"	chr1	14400206	14400262	272	60	236	59	0.817	0.796	0.021	0.37308	0.968221	a3	"fip1l1b"_a3_1435	0.804	0.817	0.829	0.768	0.816	0.804
	"fip1l1b"_a3_1436	1436	"fip1l1b"	chr1	14403375	14403687	173	117	152	116	0.59	0.562	0.028	0.417349	1	a3	"fip1l1b"_a3_1436	0.551	0.619	0.6	0.615	0.566	0.506
	"slc24a4a"_a3_1447	1447	"slc24a4a"	chr17	38792860	38793002	40	10	31	7	0.819	0.814	0.005	0.921198	1	a3	"slc24a4a"_a3_1447	0.917	0.884	0.657	0.831	0.913	0.699
	"phf3"_a3_1454	1454	"phf3"	chr13	37668403	37668551	41	13	30	13	0.753	0.673	0.08	0.340256	0.924015	a3	"phf3"_a3_1454	0.814	0.784	0.662	0.567	0.811	0.642
	"ndrg3a"_a3_1463	1463	"ndrg3a"	chr11	25096216	25096285	23	4	3	10	0.859	0.427	0.432	0.00487656	0.0543285	a3	"ndrg3a"_a3_1463	0.96	0.795	0.821	1	0.097	0.183
	"srsf9"_a3_1465	1465	"srsf9"	chr10	1694649	1694833	21	148	23	157	0.061	0.062	-0.001	0.904155	1	a3	"srsf9"_a3_1465	0.048	0.042	0.093	0.06	0.066	0.06
	"acap3b"_a3_1467	1467	"acap3b"	chr11	3395667	3395760	78	10	69	9	0.873	0.872	0.001	0.980898	1	a3	"acap3b"_a3_1467	0.928	0.854	0.837	0.85	0.93	0.835
	"prkcea"_a3_1470	1470	"prkcea"	chr12	25703488	25703654	27	1	13	0	0.964	0.985	-0.02	1	1	a3	"prkcea"_a3_1470	0.893	1	1	1	0.954	1
	"fgfr1b"_a3_1476	1476	"fgfr1b"	chr10	42647562	42647735	41	8	42	6	0.816	0.867	-0.051	0.410317	1	a3	"fgfr1b"_a3_1476	0.952	0.637	0.86	0.7	0.901	1
	"LOC100333241"_a3_1487	1487	"LOC100333241"	chr19	19383126	19383265	152	153	164	190	0.454	0.427	0.027	0.340976	0.924015	a3	"LOC100333241"_a3_1487	0.429	0.423	0.509	0.474	0.392	0.415
	"rbm11"_a3_1488	1488	"rbm11"	chr21	34987116	34987186	83	0	46	2	1	0.962	0.038	0.557216	1	a3	"rbm11"_a3_1488	1	1	1	1	1	0.885
	"larp4b"_a3_1491	1491	"larp4b"	chr24	27011180	27011226	2	11	0	15	0.204	0	0.204	0.000618273	0.0105668	a3	"larp4b"_a3_1491	0.282	0.329	0	0	0	0
	"larp4b"_a3_1492	1492	"larp4b"	chr24	27019184	27021446	25	14	19	13	0.65	0.603	0.047	0.650517	1	a3	"larp4b"_a3_1492	0.574	0.766	0.611	0.774	0.554	0.482
	"znf628"_a3_1498	1498	"znf628"	chr16	12626457	12626704	196	2	159	3	0.986	0.971	0.015	0.128938	0.532756	a3	"znf628"_a3_1498	0.986	0.983	0.99	1	0.981	0.932
	"usp19"_a3_1499	1499	"usp19"	chr23	20163012	20163230	69	24	70	20	0.734	0.763	-0.03	0.42428	1	a3	"usp19"_a3_1499	0.755	0.745	0.701	0.852	0.757	0.681
	"trappc13"_a3_1501	1501	"trappc13"	chr10	15364253	15364452	242	94	218	77	0.715	0.734	-0.019	0.457536	1	a3	"trappc13"_a3_1501	0.719	0.694	0.733	0.768	0.702	0.733
	"zgc:112083"_a3_1502	1502	"zgc:112083"	chr15	19991279	19991436	1	39	1	40	0.031	0.021	0.009	1	1	a3	"zgc:112083"_a3_1502	0.019	0.047	0.026	0	0.044	0.02
	"zgc:112083"_a3_1503	1503	"zgc:112083"	chr15	19992181	19992314	57	4	55	2	0.899	0.937	-0.038	0.195475	0.680542	a3	"zgc:112083"_a3_1503	0.923	0.856	0.917	0.883	0.927	1
	"ndufaf1"_a3_1505	1505	"ndufaf1"	chr13	33247096	33247157	2	19	0	19	0.076	0	0.076	0.0105319	0.0967732	a3	"ndufaf1"_a3_1505	0	0.112	0.115	0	0	0
	"ndufaf1"_a3_1507	1507	"ndufaf1"	chr13	33248157	33248719	17	5	17	4	0.753	0.762	-0.009	0.692705	1	a3	"ndufaf1"_a3_1507	0.704	0.718	0.837	0.831	0.611	0.844
	"msl1b"_a3_1508	1508	"msl1b"	chr12	27025783	27027027	114	97	52	46	0.508	0.498	0.01	0.810985	1	a3	"msl1b"_a3_1508	0.56	0.492	0.471	0.525	0.467	0.502
	"pde10a"_a3_1510	1510	"pde10a"	chr13	4573001	4573122	7	8	5	7	0.435	0.42	0.014	0.919026	1	a3	"pde10a"_a3_1510	0.197	0.424	0.683	0.303	0.662	0.296
	"si:dkey-250d21.1"_a3_1513	1513	"si:dkey-250d21.1"	chr10	32075675	32077519	30	6	19	6	0.813	0.82	-0.007	0.523205	1	a3	"si:dkey-250d21.1"_a3_1513	0.794	0.646	1	0.461	1	1
	"lsm14ab"_a3_1520	1520	"lsm14ab"	chr18	323595	325512	176	16	132	15	0.914	0.896	0.018	0.407334	1	a3	"lsm14ab"_a3_1520	0.901	0.913	0.927	0.897	0.888	0.902
	"mtdhb"_a3_1521	1521	"mtdhb"	chr16	41723127	41723325	74	1	124	7	0.979	0.929	0.051	0.00262236	0.0332378	a3	"mtdhb"_a3_1521	0.988	1	0.95	0.918	0.978	0.89
	"mtdhb"_a3_1522	1522	"mtdhb"	chr16	41730600	41730669	50	10	52	9	0.827	0.848	-0.021	0.653214	1	a3	"mtdhb"_a3_1522	0.828	0.849	0.805	0.84	0.907	0.797
	"pacs2"_a3_1531	1531	"pacs2"	chr13	36479055	36479112	11	1	10	2	0.938	0.847	0.091	0.214274	0.717746	a3	"pacs2"_a3_1531	0.915	1	0.898	0.922	0.774	0.844
	"tardbpl"_a3_1532	1532	"tardbpl"	chr23	29359945	29360116	119	256	17	212	0.296	0.06	0.236	0	0	a3	"tardbpl"_a3_1532	0.316	0.282	0.291	0	0.181	0
	"si:ch211-87m7.2"_a3_1533	1533	"si:ch211-87m7.2"	chr8	619940	620033	26	1	11	1	0.951	0.901	0.05	0.589931	1	a3	"si:ch211-87m7.2"_a3_1533	0.942	0.961	0.949	0.887	1	0.815
	"tmem126a"_a3_1534	1534	"tmem126a"	chr10	29271879	29271998	3	76	0	56	0.031	0.005	0.026	0.211192	0.712759	a3	"tmem126a"_a3_1534	0.03	0.037	0.027	0	0	0.015
	"cicb"_a3_1535	1535	"cicb"	chr16	11215898	11216050	1	44	2	17	0.017	0.102	-0.085	0.0318516	0.208548	a3	"cicb"_a3_1535	0.05	0	0	0.13	0.175	0
	"kif14"_a3_1540	1540	"kif14"	chr22	22474310	22474370	9	111	87	0	0.095	1	-0.905	0	0	a3	"kif14"_a3_1540	0.006	0.27	0.01	1	1	1
	"bicra"_a3_1543	1543	"bicra"	chr18	44643023	44643126	25	77	33	87	0.249	0.27	-0.021	0.57218	1	a3	"bicra"_a3_1543	0.193	0.321	0.234	0.276	0.334	0.2
	"ccdc142"_a3_1548	1548	"ccdc142"	chr14	14847904	14848007	19	3	25	2	0.839	0.926	-0.087	0.339581	0.924015	a3	"ccdc142"_a3_1548	1	0.855	0.662	0.855	0.924	1
	"trim37"_a3_1549	1549	"trim37"	chr10	32821026	32821188	120	0	106	1	0.998	0.991	0.007	1	1	a3	"trim37"_a3_1549	0.993	1	1	1	0.985	0.988
	"znf318"_a3_1551	1551	"znf318"	chr13	4307986	4308009	5	10	7	4	0.31	0.646	-0.336	0.0163232	0.134891	a3	"znf318"_a3_1551	0.282	0.296	0.353	0.761	0.797	0.38
	"anapc1"_a3_1552	1552	"anapc1"	chr13	47025634	47025696	138	8	141	16	0.947	0.898	0.049	0.00514254	0.0566791	a3	"anapc1"_a3_1552	0.957	0.934	0.951	0.908	0.916	0.87
	"supt20"_a3_1561	1561	"supt20"	chr10	35025786	35025932	79	2	94	7	0.974	0.927	0.047	0.0021531	0.0291736	a3	"supt20"_a3_1561	0.969	0.988	0.965	0.879	0.968	0.934
	"supt20"_a3_1562	1562	"supt20"	chr10	35032761	35032840	105	46	129	37	0.658	0.745	-0.087	0.0490083	0.28026	a3	"supt20"_a3_1562	0.728	0.552	0.693	0.742	0.793	0.7
	"stk36"_a3_1563	1563	"stk36"	chr5	30408816	30408988	24	2	16	1	0.886	0.916	-0.031	0.597518	1	a3	"stk36"_a3_1563	0.911	0.746	1	0.855	0.951	0.943
	"mtrr"_a3_1565	1565	"mtrr"	chr24	16898146	16898300	17	4	13	4	0.818	0.76	0.058	0.560183	1	a3	"mtrr"_a3_1565	0.826	0.797	0.831	0.844	0.638	0.797
	"wdr47b"_a3_1570	1570	"wdr47b"	chr22	24562723	24562893	10	256	3	100	0.03	0.021	0.009	0.165533	0.62869	a3	"wdr47b"_a3_1570	0.042	0.027	0.02	0.04	0	0.022
	"osbpl2b"_a3_1579	1579	"osbpl2b"	chr23	9548054	9548177	27	6	30	5	0.836	0.845	-0.009	0.784349	1	a3	"osbpl2b"_a3_1579	0.891	0.895	0.721	0.873	0.893	0.768
	"si:ch211-189e2.3"_a3_1580	1580	"si:ch211-189e2.3"	chr17	6604356	6604424	32	26	34	25	0.525	0.572	-0.047	0.555634	1	a3	"si:ch211-189e2.3"_a3_1580	0.639	0.495	0.44	0.56	0.525	0.63
	"dacha"_a3_1582	1582	"dacha"	chr21	34381786	34381849	10	1	13	0	0.935	1	-0.065	0.282438	0.8395	a3	"dacha"_a3_1582	1	1	0.806	1	1	1
	"ldb1a"_a3_1589	1589	"ldb1a"	chr13	28737880	28737983	36	4	28	3	0.906	0.904	0.001	0.486871	1	a3	"ldb1a"_a3_1589	0.932	0.93	0.855	0.915	0.825	0.973
	"ldb1a"_a3_1590	1590	"ldb1a"	chr13	28740976	28741060	6	138	4	85	0.04	0.046	-0.006	0.729111	1	a3	"ldb1a"_a3_1590	0.048	0.037	0.034	0.028	0.1	0.01
	"ldb1a"_a3_1591	1591	"ldb1a"	chr13	28743935	28745755	68	14	38	13	0.48	0.365	0.115	0.141993	0.575856	a3	"ldb1a"_a3_1591	0.593	0.502	0.344	0.457	0.228	0.41
	"ldb1a"_a3_1592	1592	"ldb1a"	chr13	28743935	28745755	71	6	39	8	0.678	0.534	0.143	0.10607	0.465099	a3	"ldb1a"_a3_1592	0.703	0.746	0.584	0.689	0.313	0.601
	"cnot3a"_a3_1594	1594	"cnot3a"	chr16	32125782	32125996	188	6	153	3	0.965	0.98	-0.015	0.103923	0.457017	a3	"cnot3a"_a3_1594	0.956	0.957	0.982	0.979	0.986	0.976
	"impa1"_a3_1599	1599	"impa1"	chr2	26684681	26684767	25	0	29	1	1	0.959	0.041	0.844797	1	a3	"impa1"_a3_1599	1	1	1	1	1	0.877
	"sept15"_a3_1604	1604	"sept15"	chr25	12901489	12901586	1	17	0	12	0.059	0.333	-0.275	0.891577	1	a3	"sept15"_a3_1604	0.131	0	0.045	0	1	0
	"zfyve26"_a3_1613	1613	"zfyve26"	chr13	33080221	33080355	11	46	13	29	0.213	0.29	-0.077	0.159832	0.620475	a3	"zfyve26"_a3_1613	0.111	0.329	0.2	0.424	0.266	0.181
	"cep57l1"_a3_1620	1620	"cep57l1"	chr20	32146910	32147087	18	305	8	276	0.055	0.027	0.027	0.00312982	0.0385839	a3	"cep57l1"_a3_1620	0.056	0.054	0.054	0.031	0.015	0.036
	"pcnx"_a3_1623	1623	"pcnx"	chr13	36086241	36086474	88	67	67	58	0.538	0.513	0.024	0.577884	1	a3	"pcnx"_a3_1623	0.58	0.523	0.51	0.577	0.42	0.543
	"padi2"_a3_1625	1625	"padi2"	chr6	47859172	47859196	56	2	44	0	0.944	1	-0.056	0.465042	1	a3	"padi2"_a3_1625	1	0.947	0.885	1	1	1
	"mtg1"_a3_1630	1630	"mtg1"	chr13	21677732	21677833	232	15	157	12	0.939	0.926	0.013	0.541996	1	a3	"mtg1"_a3_1630	0.956	0.931	0.93	0.906	0.923	0.948
	"mtg1"_a3_1631	1631	"mtg1"	chr13	21678146	21678203	24	159	6	167	0.11	0.028	0.082	4.55002e-09	2.72749e-07	a3	"mtg1"_a3_1631	0.114	0.114	0.102	0.017	0.021	0.045
	"epn1"_a3_1634	1634	"epn1"	chr16	12754457	12754706	107	9	77	7	0.915	0.911	0.005	0.966391	1	a3	"epn1"_a3_1634	0.923	0.864	0.959	0.966	0.847	0.919
	"sipa1l2"_a3_1640	1640	"sipa1l2"	chr13	48950821	48951225	30	7	24	6	0.802	0.814	-0.013	0.883601	1	a3	"sipa1l2"_a3_1640	0.9	0.815	0.69	0.831	0.815	0.797
	"arhgap21b"_a3_1643	1643	"arhgap21b"	chr2	12403676	12406641	71	9	55	8	0.891	0.87	0.021	0.650033	1	a3	"arhgap21b"_a3_1643	0.882	0.954	0.836	0.781	0.943	0.885
	"ssfa2"_a3_1649	1649	"ssfa2"	chr9	44419480	44420380	85	16	83	22	0.823	0.789	0.034	0.239258	0.773858	a3	"ssfa2"_a3_1649	0.852	0.708	0.909	0.723	0.831	0.813
	"zgc:112994"_a3_1651	1651	"zgc:112994"	chr23	38193875	38194058	20	14	14	4	0.565	0.751	-0.186	0.0403881	0.24886	a3	"zgc:112994"_a3_1651	0.686	0.59	0.419	0.622	0.852	0.779
	"zgc:112994"_a3_1652	1652	"zgc:112994"	chr23	38196523	38196646	21	2	18	2	0.91	0.851	0.058	0.80059	1	a3	"zgc:112994"_a3_1652	0.915	0.927	0.887	0.91	0.746	0.898
	"zgc:112994"_a3_1654	1654	"zgc:112994"	chr23	38196523	38196646	28	9	25	4	0.768	0.874	-0.106	0.0497963	0.281367	a3	"zgc:112994"_a3_1654	0.662	0.901	0.74	0.895	0.763	0.964
	"eif2ak1"_a3_1656	1656	"eif2ak1"	chr12	17597172	17597233	84	97	45	64	0.462	0.419	0.043	0.387007	0.991582	a3	"eif2ak1"_a3_1656	0.42	0.45	0.516	0.538	0.339	0.379
	"eya3"_a3_1658	1658	"eya3"	chr19	24897946	24898050	74	6	42	6	0.925	0.867	0.058	0.101359	0.452354	a3	"eya3"_a3_1658	0.901	0.96	0.914	0.863	0.866	0.873
	"eya3"_a3_1659	1659	"eya3"	chr19	24898623	24898690	74	13	62	8	0.853	0.889	-0.035	0.224945	0.746838	a3	"eya3"_a3_1659	0.855	0.904	0.801	0.833	0.878	0.955
	"znf410"_a3_1662	1662	"znf410"	chr20	54357904	54357980	23	0	80	0	0.979	1	-0.021	1	1	a3	"znf410"_a3_1662	1	0.936	1	1	1	1
	"arid2"_a3_1665	1665	"arid2"	chr4	1656342	1656482	184	48	165	39	0.791	0.806	-0.015	0.552521	1	a3	"arid2"_a3_1665	0.821	0.776	0.777	0.814	0.815	0.79
	"si:ch1073-82l19.1"_a3_1669	1669	"si:ch1073-82l19.1"	chr2	2937318	2937477	19	0	16	1	1	0.952	0.048	0.33975	0.924015	a3	"si:ch1073-82l19.1"_a3_1669	1	1	1	1	0.907	0.949
	"si:ch1073-82l19.1"_a3_1670	1670	"si:ch1073-82l19.1"	chr2	2942440	2942530	19	0	14	0	1	0.978	0.022	1	1	a3	"si:ch1073-82l19.1"_a3_1670	1	1	1	1	0.933	1
	"pfkfb2a"_a3_1680	1680	"pfkfb2a"	chr23	42810262	42810392	16	20	17	14	0.379	0.492	-0.113	0.111731	0.480123	a3	"pfkfb2a"_a3_1680	0.434	0.315	0.388	0.529	0.434	0.512
	"trim105"_a3_1681	1681	"trim105"	chr14	15983773	15983866	29	18	28	8	0.606	0.824	-0.218	0.0105524	0.0967732	a3	"trim105"_a3_1681	0.53	0.737	0.551	0.877	0.595	1
	"kdm2ab"_a3_1691	1691	"kdm2ab"	chr14	21772109	21772975	157	15	131	15	0.895	0.88	0.015	0.453431	1	a3	"kdm2ab"_a3_1691	0.899	0.891	0.896	0.863	0.91	0.867
	"u2af2a"_a3_1696	1696	"u2af2a"	chr16	12816967	12817047	36	17	25	12	0.66	0.638	0.022	0.821629	1	a3	"u2af2a"_a3_1696	0.625	0.732	0.624	0.753	0.529	0.632
	"LOC108179657"_a3_1699	1699	"LOC108179657"	chr16	53263636	53263815	101	17	39	7	0.853	0.831	0.022	0.915034	1	a3	"LOC108179657"_a3_1699	0.847	0.827	0.884	0.691	0.879	0.922
	"rbm39a"_a3_1701	1701	"rbm39a"	chr11	24341801	24341851	33	283	14	403	0.028	0.008	0.02	4.71507e-09	2.72749e-07	a3	"rbm39a"_a3_1701	0.044	0.016	0.024	0.005	0.012	0.008
	"rbm39a"_a3_1702	1702	"rbm39a"	chr11	24341801	24341851	37	5	15	2	0.64	0.624	0.016	0.887689	1	a3	"rbm39a"_a3_1702	0.8	0.438	0.683	0.519	0.683	0.671
	"nle1"_a3_1703	1703	"nle1"	chr10	23099484	23099635	36	31	21	36	0.466	0.29	0.176	0.102361	0.454133	a3	"nle1"_a3_1703	0.376	0.747	0.275	0.309	0.392	0.17
	"sh3kbp1"_a3_1714	1714	"sh3kbp1"	chr24	25895698	25895772	6	7	8	5	0.437	0.612	-0.175	0.155677	0.612926	a3	"sh3kbp1"_a3_1714	0.368	0.416	0.526	0.735	0.425	0.675
	"eif3k"_a3_1727	1727	"eif3k"	chr15	47846404	47846479	26	174	29	182	0.128	0.135	-0.007	0.735356	1	a3	"eif3k"_a3_1727	0.088	0.131	0.166	0.165	0.11	0.131
	"fbxo38"_a3_1734	1734	"fbxo38"	chr14	38669449	38669587	28	7	23	4	0.817	0.83	-0.012	0.325352	0.913794	a3	"fbxo38"_a3_1734	0.757	0.898	0.797	0.746	0.811	0.932
	"echdc1"_a3_1744	1744	"echdc1"	chr16	5247258	5247339	34	13	32	10	0.715	0.766	-0.052	0.42011	1	a3	"echdc1"_a3_1744	0.687	0.661	0.796	0.651	0.736	0.912
	"elf2a"_a3_1745	1745	"elf2a"	chr14	46053992	46054073	34	55	27	37	0.376	0.419	-0.043	0.379885	0.978335	a3	"elf2a"_a3_1745	0.351	0.393	0.385	0.458	0.408	0.392
	"LOC568584"_a3_1747	1747	"LOC568584"	chr7	20904147	20904327	25	7	24	5	0.777	0.804	-0.027	0.441132	1	a3	"LOC568584"_a3_1747	0.964	0.719	0.648	0.891	0.843	0.679
	"alg13"_a3_1748	1748	"alg13"	chr21	34246472	34246614	92	36	108	41	0.724	0.714	0.01	0.981922	1	a3	"alg13"_a3_1748	0.782	0.693	0.696	0.635	0.761	0.745
	"sec24c"_a3_1749	1749	"sec24c"	chr12	35564739	35564781	13	0	12	1	0.936	0.874	0.063	0.0217793	0.162159	a3	"sec24c"_a3_1749	0.809	1	1	0.856	0.871	0.894
	"map7d1a"_a3_1751	1751	"map7d1a"	chr16	35752581	35752864	1	105	3	85	0.007	0.023	-0.016	0.465871	1	a3	"map7d1a"_a3_1751	0.008	0.007	0.007	0.058	0.011	0
	"map7d1a"_a3_1752	1752	"map7d1a"	chr16	35764533	35764585	83	26	63	18	0.757	0.771	-0.014	0.690615	1	a3	"map7d1a"_a3_1752	0.714	0.749	0.808	0.792	0.765	0.756
	"qkia"_a3_1753	1753	"qkia"	chr17	27803389	27803665	172	8	140	4	0.947	0.97	-0.023	0.0522628	0.288983	a3	"qkia"_a3_1753	0.951	0.939	0.951	0.95	0.985	0.975
	"nudt8"_a3_1754	1754	"nudt8"	chr15	500652	500730	4	53	1	71	0.048	0.017	0.032	0.00260186	0.0332378	a3	"nudt8"_a3_1754	0	0.018	0.127	0.029	0	0.021
	"suz12b"_a3_1761	1761	"suz12b"	chr6	18539100	18539186	0	24	1	19	0.018	0.028	-0.01	1	1	a3	"suz12b"_a3_1761	0.055	0	0	0.085	0	0
	"pcnp"_a3_1766	1766	"pcnp"	chr1	7559894	7560103	5	28	10	13	0.104	0.354	-0.25	4.19104e-05	0.000984895	a3	"pcnp"_a3_1766	0.085	0.075	0.151	0.407	0.279	0.375
	"pcnp"_a3_1767	1767	"pcnp"	chr1	7559897	7560103	5	50	11	37	0.068	0.166	-0.098	0.00187037	0.0267909	a3	"pcnp"_a3_1767	0.051	0.042	0.11	0.127	0.141	0.229
	"pcnp"_a3_1768	1768	"pcnp"	chr1	7559897	7560103	29	50	14	37	0.363	0.267	0.096	0.0801473	0.377873	a3	"pcnp"_a3_1768	0.329	0.35	0.409	0.174	0.298	0.329
	"fgfr1op"_a3_1792	1792	"fgfr1op"	chr20	30605666	30605723	146	8	119	4	0.939	0.961	-0.022	0.132923	0.546218	a3	"fgfr1op"_a3_1792	0.95	0.916	0.95	0.982	0.952	0.948
	"usf1"_a3_1797	1797	"usf1"	chr15	21253063	21253132	194	25	131	18	0.884	0.874	0.009	0.741826	1	a3	"usf1"_a3_1797	0.9	0.889	0.862	0.88	0.857	0.886
	"usf1"_a3_1798	1798	"usf1"	chr15	21253376	21253486	209	132	168	110	0.601	0.607	-0.006	0.993912	1	a3	"usf1"_a3_1798	0.592	0.572	0.639	0.676	0.573	0.571
	"usf1"_a3_1799	1799	"usf1"	chr15	21253388	21253486	229	18	186	15	0.919	0.915	0.004	0.930247	1	a3	"usf1"_a3_1799	0.895	0.94	0.921	0.884	0.919	0.941
	"usf1"_a3_1800	1800	"usf1"	chr15	21253388	21253486	152	18	128	15	0.887	0.875	0.011	0.960253	1	a3	"usf1"_a3_1800	0.859	0.924	0.877	0.803	0.898	0.925
	"btr31"_a3_1803	1803	"btr31"	chr23	46185593	46185653	27	13	24	11	0.683	0.676	0.007	0.92414	1	a3	"btr31"_a3_1803	0.71	0.578	0.76	0.714	0.641	0.672
	"mllt10"_a3_1808	1808	"mllt10"	chr24	17174523	17174616	44	1	33	1	0.984	0.963	0.021	0.559048	1	a3	"mllt10"_a3_1808	1	0.953	1	0.938	1	0.951
	"mllt10"_a3_1809	1809	"mllt10"	chr24	17174523	17174616	23	0	17	0	0.988	0.983	0.005	1	1	a3	"mllt10"_a3_1809	0.965	1	1	0.949	1	1
	"mllt10"_a3_1810	1810	"mllt10"	chr24	17211575	17211596	56	6	75	6	0.904	0.924	-0.02	0.572101	1	a3	"mllt10"_a3_1810	0.842	0.931	0.94	0.914	0.936	0.923
	"tbce"_a3_1811	1811	"tbce"	chr11	44619487	44619572	3	229	4	187	0.011	0.018	-0.007	0.360206	0.950439	a3	"tbce"_a3_1811	0.009	0.021	0.004	0.014	0.015	0.026
	"fam217b"_a3_1812	1812	"fam217b"	chr23	12158230	12158319	39	1	41	0	0.972	1	-0.028	1	1	a3	"fam217b"_a3_1812	1	0.915	1	1	1	1
	"man2a2"_a3_1823	1823	"man2a2"	chr25	8675480	8675717	72	3	58	1	0.958	0.985	-0.027	0.0572508	0.304259	a3	"man2a2"_a3_1823	0.931	0.97	0.972	1	0.955	1
	"smurf1"_a3_1824	1824	"smurf1"	chr3	40695727	40695803	19	11	25	17	0.633	0.571	0.062	0.626717	1	a3	"smurf1"_a3_1824	0.667	0.759	0.473	0.55	0.678	0.485
	"ube4a"_a3_1829	1829	"ube4a"	chr15	23442497	23442671	27	4	42	4	0.876	0.892	-0.016	0.574139	1	a3	"ube4a"_a3_1829	1	0.825	0.803	0.923	0.949	0.805
	"myo18ab"_a3_1831	1831	"myo18ab"	chr15	24033022	24033034	6	48	4	59	0.102	0.057	0.045	0.0881144	0.407379	a3	"myo18ab"_a3_1831	0.173	0.07	0.063	0.103	0.05	0.019
	"wdr81"_a3_1834	1834	"wdr81"	chr15	26567919	26568318	21	5	26	1	0.785	0.956	-0.171	0.000706308	0.0119358	a3	"wdr81"_a3_1834	0.959	0.701	0.696	1	0.868	1
	"brip1"_a3_1836	1836	"brip1"	chr15	27522237	27522364	0	25	3	61	0.012	0.036	-0.024	0.0871987	0.407288	a3	"brip1"_a3_1836	0.035	0	0	0.011	0.08	0.016
	"cd3eap"_a3_1838	1838	"cd3eap"	chr15	28787090	28787837	310	15	306	10	0.945	0.964	-0.019	0.0794713	0.377284	a3	"cd3eap"_a3_1838	0.965	0.934	0.935	0.967	0.971	0.953
	"mgaa"_a3_1841	1841	"mgaa"	chr17	10584579	10584696	20	2	18	1	0.921	0.97	-0.049	0.365087	0.959949	a3	"mgaa"_a3_1841	0.806	1	0.958	1	0.91	1
	"nbeab"_a3_1850	1850	"nbeab"	chr15	33099263	33099394	15	5	9	2	0.693	0.798	-0.105	0.148251	0.589866	a3	"nbeab"_a3_1850	0.733	0.575	0.772	0.53	0.864	1
	"picalma"_a3_1855	1855	"picalma"	chr10	29204587	29204704	90	74	91	81	0.528	0.511	0.017	0.640206	1	a3	"picalma"_a3_1855	0.481	0.57	0.533	0.559	0.46	0.514
	"picalma"_a3_1856	1856	"picalma"	chr10	29204608	29204704	107	2	104	0	0.977	1	-0.023	0.585484	1	a3	"picalma"_a3_1856	0.971	1	0.959	1	1	1
	"picalma"_a3_1857	1857	"picalma"	chr10	29204608	29204704	91	2	93	0	0.976	1	-0.024	0.646991	1	a3	"picalma"_a3_1857	0.973	1	0.955	1	1	1
	"cpsf4"_a3_1858	1858	"cpsf4"	chr3	40294161	40294335	568	24	528	27	0.958	0.951	0.008	0.2758	0.834196	a3	"cpsf4"_a3_1858	0.973	0.943	0.959	0.949	0.959	0.944
	"ncor2"_a3_1866	1866	"ncor2"	chr8	43410721	43410850	28	48	25	26	0.32	0.439	-0.119	0.0934211	0.423209	a3	"ncor2"_a3_1866	0.25	0.379	0.33	0.552	0.464	0.301
	"kalrna"_a3_1867	1867	"kalrna"	chr9	4414591	4414845	29	7	21	8	0.805	0.702	0.103	0.231835	0.762097	a3	"kalrna"_a3_1867	0.803	0.696	0.917	0.802	0.738	0.567
	"meis1a"_a3_1868	1868	"meis1a"	chr1	51520622	51520709	15	3	29	11	0.879	0.709	0.17	0.0239994	0.174372	a3	"meis1a"_a3_1868	1	0.839	0.797	0.688	0.735	0.704
	"lrrc61"_a3_1869	1869	"lrrc61"	chr25	25746699	25746822	49	2	37	1	0.974	0.975	-0.001	0.412829	1	a3	"lrrc61"_a3_1869	0.948	1	0.975	1	0.975	0.95
	"trip12"_a3_1875	1875	"trip12"	chr18	41300306	41300461	1	58	1	51	0.015	0.015	0	1	1	a3	"trip12"_a3_1875	0.015	0	0.031	0.023	0	0.023
	"appl1"_a3_1877	1877	"appl1"	chr11	42619792	42619842	4	16	10	19	0.223	0.402	-0.18	0.0798823	0.377808	a3	"appl1"_a3_1877	0.146	0.211	0.311	0.299	0.246	0.662
	"fbxl6"_a3_1885	1885	"fbxl6"	chr19	22356382	22356492	46	1	25	0	0.975	0.988	-0.012	1	1	a3	"fbxl6"_a3_1885	0.954	0.972	1	1	0.963	1
	"LOC103910166"_a3_1886	1886	"LOC103910166"	chr3	1236489	1236609	11	0	13	0	0.926	1	-0.074	1	1	a3	"LOC103910166"_a3_1886	0.778	1	1	1	1	1
	"magi1b"_a3_1887	1887	"magi1b"	chr11	19076335	19076503	44	12	42	9	0.759	0.781	-0.022	0.538273	1	a3	"magi1b"_a3_1887	0.853	0.712	0.711	0.812	0.733	0.798
	"cry1bb"_a3_1888	1888	"cry1bb"	chr22	806330	806390	21	42	34	67	0.334	0.33	0.004	0.936999	1	a3	"cry1bb"_a3_1888	0.285	0.402	0.315	0.312	0.334	0.344
	"cry1bb"_a3_1889	1889	"cry1bb"	chr22	807819	808903	16	6	25	8	0.676	0.757	-0.081	0.56381	1	a3	"cry1bb"_a3_1889	0.495	0.718	0.815	0.809	0.69	0.771
	"nprl3"_a3_1895	1895	"nprl3"	chr3	55053758	55053888	6	35	2	29	0.132	0.069	0.063	0.0579975	0.307142	a3	"nprl3"_a3_1895	0.145	0.087	0.165	0	0.097	0.11
	"ttk"_a3_1899	1899	"ttk"	chr16	5112901	5112984	162	19	160	21	0.896	0.883	0.013	0.533909	1	a3	"ttk"_a3_1899	0.887	0.921	0.881	0.872	0.876	0.901
	"ttk"_a3_1900	1900	"ttk"	chr16	5135932	5136008	191	92	168	69	0.673	0.703	-0.03	0.285532	0.845355	a3	"ttk"_a3_1900	0.704	0.669	0.647	0.678	0.696	0.735
	"cntrob"_a3_1901	1901	"cntrob"	chr23	44453955	44454093	0	136	0	130	0.002	0.002	0	1	1	a3	"cntrob"_a3_1901	0	0	0.007	0.007	0	0
	"rnpc3"_a3_1906	1906	"rnpc3"	chr24	28936511	28936671	1	10	0	13	0.117	0.015	0.102	0.309409	0.883914	a3	"rnpc3"_a3_1906	0.243	0.109	0	0	0.045	0
	"cox6b2"_a3_1917	1917	"cox6b2"	chr16	12511903	12512030	63	304	45	294	0.168	0.133	0.035	0.0448166	0.26433	a3	"cox6b2"_a3_1917	0.175	0.156	0.172	0.174	0.132	0.092
	"ttc19"_a3_1918	1918	"ttc19"	chr2	32482971	32483077	223	4	178	4	0.98	0.978	0.002	0.804614	1	a3	"ttc19"_a3_1918	0.981	0.992	0.967	1	0.987	0.947
	"rcbtb2"_a3_1919	1919	"rcbtb2"	chr15	3159305	3161870	2	29	4	16	0.052	0.155	-0.103	0.0317175	0.208548	a3	"rcbtb2"_a3_1919	0.035	0.074	0.048	0.303	0.121	0.041
	"si:dkey-17m8.1"_a3_1922	1922	"si:dkey-17m8.1"	chr16	17682763	17682847	4	32	6	29	0.105	0.14	-0.035	0.367313	0.964115	a3	"si:dkey-17m8.1"_a3_1922	0.116	0.073	0.125	0.279	0	0.14
	"tax1bp1b"_a3_1923	1923	"tax1bp1b"	chr16	20822867	20823023	91	11	62	4	0.882	0.921	-0.039	0.0592511	0.308352	a3	"tax1bp1b"_a3_1923	0.91	0.833	0.903	0.866	0.939	0.957
	"tmem181"_a3_1924	1924	"tmem181"	chr4	367418	367537	173	1	169	2	0.994	0.989	0.006	1	1	a3	"tmem181"_a3_1924	0.994	1	0.989	0.985	0.981	1
	"si:dkey-89b17.4"_a3_1927	1927	"si:dkey-89b17.4"	chr19	5145377	5145669	18	6	15	5	0.718	0.716	0.002	0.819132	1	a3	"si:dkey-89b17.4"_a3_1927	0.711	0.732	0.711	0.851	0.9	0.396
	"strn3"_a3_1928	1928	"strn3"	chr17	28724507	28724586	97	6	119	6	0.939	0.95	-0.011	0.70467	1	a3	"strn3"_a3_1928	0.983	0.92	0.913	0.915	0.991	0.943
	"serbp1a"_a3_1932	1932	"serbp1a"	chr6	34934660	34934729	835	1147	647	946	0.416	0.401	0.015	0.492506	1	a3	"serbp1a"_a3_1932	0.417	0.414	0.418	0.404	0.388	0.411
	"ical1"_a3_1933	1933	"ical1"	chr6	12877302	12877569	34	40	31	21	0.452	0.577	-0.126	0.0244301	0.175803	a3	"ical1"_a3_1933	0.455	0.476	0.424	0.613	0.624	0.495
	"blm"_a3_1938	1938	"blm"	chr18	26429666	26429761	15	35	33	22	0.259	0.558	-0.299	4.09731e-05	0.000978151	a3	"blm"_a3_1938	0.12	0.405	0.251	0.585	0.536	0.552
	"nup54"_a3_1941	1941	"nup54"	chr21	222497	222578	77	15	130	32	0.889	0.797	0.092	0.286859	0.845954	a3	"nup54"_a3_1941	0.815	0.852	1	0.758	0.804	0.829
	"chtopb"_a3_1944	1944	"chtopb"	chr16	28886185	28887159	339	32	288	14	0.899	0.944	-0.045	0.0011683	0.0173973	a3	"chtopb"_a3_1944	0.932	0.898	0.868	0.939	0.957	0.937
	"arid1aa"_a3_1951	1951	"arid1aa"	chr16	33981408	33981566	50	34	112	62	0.596	0.638	-0.042	0.328091	0.913794	a3	"arid1aa"_a3_1951	0.608	0.631	0.55	0.702	0.608	0.605
	"scml4"_a3_1953	1953	"scml4"	chr20	32554520	32554717	26	0	22	0	1	0.98	0.02	1	1	a3	"scml4"_a3_1953	1	1	1	0.941	1	1
	"ecm1b"_a3_1954	1954	"ecm1b"	chr16	9715397	9715433	140	27	47	7	0.838	0.862	-0.025	0.289686	0.850954	a3	"ecm1b"_a3_1954	0.824	0.877	0.812	0.844	0.88	0.863
	"pidd1"_a3_1955	1955	"pidd1"	chr25	4512173	4512352	1	26	0	16	0.018	0.013	0.005	1	1	a3	"pidd1"_a3_1955	0	0.023	0.032	0	0.039	0
	"zgc:154075"_a3_1956	1956	"zgc:154075"	chr23	20810431	20810566	0	21	1	19	0.027	0.039	-0.012	0.838561	1	a3	"zgc:154075"_a3_1956	0	0.08	0	0	0	0.116
	"tango2"_a3_1960	1960	"tango2"	chr5	26717942	26718090	22	33	28	33	0.395	0.449	-0.054	0.395557	0.996658	a3	"tango2"_a3_1960	0.353	0.486	0.346	0.356	0.495	0.495
	"ankrd44"_a3_1962	1962	"ankrd44"	chr9	32106330	32110058	41	0	46	0	0.988	1	-0.012	1	1	a3	"ankrd44"_a3_1962	1	1	0.965	1	1	1
	"ankrd44"_a3_1963	1963	"ankrd44"	chr9	32133163	32133227	4	26	2	22	0.099	0.067	0.032	0.101939	0.4536	a3	"ankrd44"_a3_1963	0.089	0.087	0.121	0.099	0.101	0
	"si:dkeyp-121d4.3"_a3_1964	1964	"si:dkeyp-121d4.3"	chr13	4347885	4348576	31	9	41	7	0.794	0.839	-0.045	0.311935	0.886861	a3	"si:dkeyp-121d4.3"_a3_1964	0.898	0.815	0.67	0.891	0.887	0.74
	"bcl9l"_a3_1965	1965	"bcl9l"	chr18	43898104	43900514	23	21	13	12	0.511	0.546	-0.035	0.812366	1	a3	"bcl9l"_a3_1965	0.472	0.391	0.67	0.62	0.436	0.583
	"bcl9l"_a3_1966	1966	"bcl9l"	chr18	43908306	43908429	24	8	19	4	0.733	0.843	-0.109	0.0993946	0.447573	a3	"bcl9l"_a3_1966	0.688	0.802	0.71	0.954	0.847	0.727
	"trip6"_a3_1969	1969	"trip6"	chrNW_018394684.1	134883	134974	9	8	5	8	0.508	0.425	0.083	0.298955	0.866074	a3	"trip6"_a3_1969	0.37	0.395	0.758	0.45	0.329	0.495
	"zgc:77838"_a3_1972	1972	"zgc:77838"	chr21	5034342	5034827	65	71	41	82	0.017	0.01	0.007	0.0027418	0.0343639	a3	"zgc:77838"_a3_1972	0.011	0.02	0.02	0.005	0.009	0.015
	"herpud2"_a3_1975	1975	"herpud2"	chr16	42490518	42490621	2	80	6	68	0.021	0.067	-0.045	0.00218238	0.0293063	a3	"herpud2"_a3_1975	0.02	0.044	0	0.047	0.14	0.013
	"zgc:158366"_a3_1977	1977	"zgc:158366"	chr25	37463944	37463991	0	46	1	56	0	0.012	-0.012	1	1	a3	"zgc:158366"_a3_1977	0	0	0	0	0.037	0
	"hnrnpua"_a3_1980	1980	"hnrnpua"	chr17	11474666	11474759	50	7	36	3	0.875	0.923	-0.048	0.156827	0.614241	a3	"hnrnpua"_a3_1980	0.932	0.913	0.781	0.94	0.956	0.873
	"rnls"_a3_1981	1981	"rnls"	chr12	17211218	17211377	52	47	74	55	0.52	0.569	-0.049	0.268927	0.828827	a3	"rnls"_a3_1981	0.5	0.554	0.505	0.583	0.577	0.547
	"c24h7orf50"_a3_1985	1985	"c24h7orf50"	chr24	37702736	37702814	508	45	502	60	0.91	0.882	0.029	0.040762	0.249212	a3	"c24h7orf50"_a3_1985	0.915	0.913	0.903	0.88	0.847	0.918
	"kiaa0907"_a3_1991	1991	"kiaa0907"	chr16	54786906	54786988	168	18	198	21	0.893	0.889	0.003	0.890842	1	a3	"kiaa0907"_a3_1991	0.911	0.925	0.842	0.909	0.865	0.894
	"psmd1"_a3_1993	1993	"psmd1"	chr22	37646103	37646229	431	87	440	94	0.828	0.821	0.008	0.658584	1	a3	"psmd1"_a3_1993	0.819	0.839	0.827	0.813	0.83	0.819
	"mdm4"_a3_1995	1995	"mdm4"	chr11	22905720	22905894	157	65	146	38	0.686	0.786	-0.1	0.0114546	0.102669	a3	"mdm4"_a3_1995	0.633	0.657	0.768	0.71	0.839	0.81
	"slc5a6b"_a3_2001	2001	"slc5a6b"	chr17	6555793	6556143	18	1	21	0	0.958	0.983	-0.025	1	1	a3	"slc5a6b"_a3_2001	1	1	0.873	0.949	1	1
	"otud4"_a3_2004	2004	"otud4"	chr23	43686982	43687106	71	307	43	253	0.185	0.142	0.043	0.0389251	0.241915	a3	"otud4"_a3_2004	0.185	0.19	0.179	0.097	0.132	0.196
	"baz1a"_a3_2006	2006	"baz1a"	chr17	10035479	10035652	73	220	77	200	0.246	0.279	-0.033	0.2502	0.792212	a3	"baz1a"_a3_2006	0.254	0.255	0.229	0.237	0.278	0.322
	"guf1"_a3_2009	2009	"guf1"	chr14	4310263	4310401	41	0	44	1	1	0.989	0.011	1	1	a3	"guf1"_a3_2009	1	1	1	1	1	0.967
	"bcl6ab"_a3_2010	2010	"bcl6ab"	chr2	10092296	10092446	1	10	0	17	0.104	0	0.104	1	1	a3	"bcl6ab"_a3_2010	0.065	0	0.246	0	0	0
	"bcorl1"_a3_2011	2011	"bcorl1"	chr14	41420915	41421051	44	31	37	27	0.591	0.578	0.013	0.858493	1	a3	"bcorl1"_a3_2011	0.75	0.59	0.433	0.642	0.559	0.534
	"map4k5"_a3_2024	2024	"map4k5"	chr13	36716926	36717041	13	139	8	150	0.087	0.046	0.041	0.0171028	0.139797	a3	"map4k5"_a3_2024	0.037	0.104	0.121	0.05	0.068	0.02
	"kif13ba"_a3_2025	2025	"kif13ba"	chr17	16228296	16228309	15	0	10	1	1	0.955	0.045	1	1	a3	"kif13ba"_a3_2025	1	1	1	1	1	0.864
	"kif13ba"_a3_2026	2026	"kif13ba"	chr17	16273395	16273548	23	6	16	12	0.789	0.581	0.207	0.00457805	0.0517169	a3	"kif13ba"_a3_2026	0.815	0.754	0.797	0.691	0.538	0.515
	"kif13ba"_a3_2027	2027	"kif13ba"	chr17	16275550	16275648	0	39	1	33	0.007	0.015	-0.007	1	1	a3	"kif13ba"_a3_2027	0	0	0.022	0	0.018	0.026
	"dicer1"_a3_2029	2029	"dicer1"	chr17	19463245	19463350	33	36	14	38	0.465	0.256	0.209	0.000473378	0.0088995	a3	"dicer1"_a3_2029	0.542	0.443	0.41	0.318	0.269	0.181
	"si:dkey-31m14.7"_a3_2031	2031	"si:dkey-31m14.7"	chr15	23637422	23637459	15	1	18	3	0.927	0.881	0.046	0.0206648	0.158965	a3	"si:dkey-31m14.7"_a3_2031	0.913	1	0.869	1	0.845	0.799
	"mcoln3b"_a3_2033	2033	"mcoln3b"	chr23	45946647	45946757	127	13	125	21	0.905	0.855	0.05	0.0289556	0.199767	a3	"mcoln3b"_a3_2033	0.931	0.894	0.89	0.839	0.91	0.815
	"si:ch211-169p10.1"_a3_2045	2045	"si:ch211-169p10.1"	chr8	8025907	8026046	20	0	14	0	0.985	1	-0.015	1	1	a3	"si:ch211-169p10.1"_a3_2045	1	1	0.954	1	1	1
	"si:ch211-261d7.3"_a3_2048	2048	"si:ch211-261d7.3"	chr16	25097240	25097648	70	18	49	28	0.779	0.609	0.17	0.0134073	0.115817	a3	"si:ch211-261d7.3"_a3_2048	0.815	0.772	0.75	0.701	0.423	0.702
	"prr12a"_a3_2049	2049	"prr12a"	chr12	4609299	4609419	49	8	53	10	0.856	0.822	0.034	0.590823	1	a3	"prr12a"_a3_2049	0.891	0.859	0.817	0.772	0.907	0.787
	"specc1lb"_a3_2050	2050	"specc1lb"	chr21	13260158	13260245	48	7	29	1	0.873	0.956	-0.083	0.00261292	0.0332378	a3	"specc1lb"_a3_2050	0.867	0.862	0.89	0.956	0.961	0.95
	"alkbh4"_a3_2053	2053	"alkbh4"	chr5	61469984	61470151	75	0	82	2	0.994	0.969	0.025	0.902164	1	a3	"alkbh4"_a3_2053	0.981	1	1	1	0.958	0.948
	"samd7"_a3_2061	2061	"samd7"	chr2	37233782	37233889	10	35	18	0	0.222	1	-0.778	0	0	a3	"samd7"_a3_2061	0.267	0.126	0.272	1	1	1
	"samd7"_a3_2062	2062	"samd7"	chr2	37234009	37234133	7	40	3	9	0.148	0.256	-0.108	0.441579	1	a3	"samd7"_a3_2062	0.214	0.137	0.094	0	0.495	0.274
	"zgc:113372"_a3_2068	2068	"zgc:113372"	chr17	49640795	49641151	24	1	31	4	0.958	0.885	0.073	0.00748026	0.0759336	a3	"zgc:113372"_a3_2068	0.961	0.954	0.959	0.803	0.897	0.954
	"zgc:113372"_a3_2069	2069	"zgc:113372"	chr17	49640854	49641151	61	3	74	6	0.932	0.915	0.017	0.19023	0.673191	a3	"zgc:113372"_a3_2069	0.901	0.952	0.942	0.851	0.894	1
	"zgc:113372"_a3_2070	2070	"zgc:113372"	chr17	49640854	49641151	37	3	47	6	0.894	0.885	0.009	0.241558	0.776289	a3	"zgc:113372"_a3_2070	0.834	0.93	0.918	0.819	0.836	1
	"zgc:113372"_a3_2071	2071	"zgc:113372"	chr17	49640795	49641151	102	3	75	3	0.97	0.963	0.007	0.882312	1	a3	"zgc:113372"_a3_2071	0.963	0.975	0.972	1	0.902	0.987
	"zgc:113372"_a3_2072	2072	"zgc:113372"	chr17	49640854	49641151	138	11	118	13	0.906	0.874	0.032	0.276771	0.834196	a3	"zgc:113372"_a3_2072	0.904	0.976	0.838	0.858	0.817	0.946
	"zgc:113372"_a3_2073	2073	"zgc:113372"	chr17	49640854	49641151	39	11	46	13	0.749	0.739	0.01	0.759604	1	a3	"zgc:113372"_a3_2073	0.69	0.932	0.626	0.745	0.682	0.79
	"tbc1d14"_a3_2075	2075	"tbc1d14"	chr7	39680636	39680742	24	586	39	451	0.039	0.083	-0.043	0.000222674	0.00452571	a3	"tbc1d14"_a3_2075	0.03	0.063	0.025	0.163	0.048	0.037
	"lrrk2"_a3_2078	2078	"lrrk2"	chr25	35620372	35620515	15	1	16	0	0.942	1	-0.058	1	1	a3	"lrrk2"_a3_2078	1	1	0.826	1	1	1
	"slc4a1ap"_a3_2080	2080	"slc4a1ap"	chr17	40893860	40893923	34	7	27	5	0.826	0.837	-0.011	0.754093	1	a3	"slc4a1ap"_a3_2080	0.909	0.755	0.815	0.855	0.797	0.86
	"LOC100535468"_a3_2082	2082	"LOC100535468"	chr17	43847410	43847513	6	11	9	10	0.394	0.437	-0.042	0.468934	1	a3	"LOC100535468"_a3_2082	0.197	0.541	0.445	0.269	0.572	0.469
	"tmem260"_a3_2083	2083	"tmem260"	chr17	44183093	44183267	38	1	28	1	0.977	0.978	-0.001	0.482886	1	a3	"tmem260"_a3_2083	0.975	0.955	1	1	1	0.934
	"foxp1a"_a3_2084	2084	"foxp1a"	chr23	10669328	10669452	167	30	145	22	0.845	0.866	-0.021	0.3512	0.941541	a3	"foxp1a"_a3_2084	0.889	0.807	0.839	0.827	0.892	0.88
	"si:ch211-232h12.2"_a3_2085	2085	"si:ch211-232h12.2"	chr12	44864317	44864397	4	24	3	17	0.109	0.148	-0.039	0.928427	1	a3	"si:ch211-232h12.2"_a3_2085	0.263	0.038	0.026	0.178	0.061	0.206
	"col12a1a"_a3_2086	2086	"col12a1a"	chr17	49785494	49786207	188	3	66	0	0.928	0.977	-0.049	0.00944706	0.0908469	a3	"col12a1a"_a3_2086	0.859	1	0.926	1	0.931	1
	"usp25"_a3_2089	2089	"usp25"	chr10	38194324	38194464	44	131	33	68	0.249	0.328	-0.079	0.0787165	0.37584	a3	"usp25"_a3_2089	0.246	0.279	0.222	0.322	0.246	0.416
	"usp25"_a3_2090	2090	"usp25"	chr10	38194324	38194464	33	131	16	68	0.189	0.18	0.009	0.639103	1	a3	"usp25"_a3_2090	0.19	0.214	0.162	0.173	0.145	0.222
	"usp25"_a3_2091	2091	"usp25"	chr10	38194324	38194467	32	43	15	33	0.41	0.309	0.101	0.0464894	0.271185	a3	"usp25"_a3_2091	0.416	0.413	0.402	0.306	0.336	0.286
	"usp25"_a3_2092	2092	"usp25"	chr10	38196131	38196371	114	5	96	8	0.952	0.918	0.034	0.0557666	0.30062	a3	"usp25"_a3_2092	0.944	0.992	0.92	0.898	0.946	0.911
	"usp25"_a3_2093	2093	"usp25"	chr10	38219288	38219362	58	20	59	16	0.744	0.779	-0.035	0.409284	1	a3	"usp25"_a3_2093	0.731	0.703	0.799	0.734	0.857	0.746
	"b4galnt3b"_a3_2101	2101	"b4galnt3b"	chr18	6600444	6601804	69	0	60	12	0.995	0.838	0.157	6.68302e-10	4.56876e-08	a3	"b4galnt3b"_a3_2101	1	0.985	1	0.76	1	0.753
	"abcg2c"_a3_2105	2105	"abcg2c"	chr13	5038190	5038275	25	1	30	2	0.969	0.937	0.031	0.120734	0.50864	a3	"abcg2c"_a3_2105	1	1	0.906	0.909	0.941	0.962
	"si:ch211-269m15.3"_a3_2124	2124	"si:ch211-269m15.3"	chr8	24312871	24312988	32	39	43	57	0.42	0.395	0.025	0.749956	1	a3	"si:ch211-269m15.3"_a3_2124	0.351	0.435	0.474	0.323	0.349	0.514
	"mvp"_a3_2125	2125	"mvp"	chr3	15717469	15717664	74	135	71	184	0.346	0.277	0.07	0.0181955	0.145205	a3	"mvp"_a3_2125	0.332	0.343	0.364	0.286	0.277	0.267
	"arhgap17b"_a3_2128	2128	"arhgap17b"	chr3	18637822	18637968	19	11	19	11	0.63	0.586	0.044	0.784406	1	a3	"arhgap17b"_a3_2128	0.551	0.649	0.69	0.38	0.567	0.811
	"tlk2"_a3_2130	2130	"tlk2"	chr3	19706891	19706986	10	16	16	15	0.286	0.449	-0.164	0.178576	0.651891	a3	"tlk2"_a3_2130	0.204	0.653	0	0.717	0.355	0.276
	"LOC100535691"_a3_2131	2131	"LOC100535691"	chr3	21118612	21118766	163	78	148	52	0.669	0.731	-0.062	0.0492739	0.280712	a3	"LOC100535691"_a3_2131	0.677	0.623	0.708	0.677	0.748	0.768
	"r3hdm1"_a3_2133	2133	"r3hdm1"	chr22	12366888	12367055	52	78	66	82	0.368	0.422	-0.054	0.206892	0.704731	a3	"r3hdm1"_a3_2133	0.375	0.322	0.408	0.392	0.427	0.447
	"r3hdm1"_a3_2134	2134	"r3hdm1"	chr22	12366888	12367055	15	18	20	21	0.411	0.466	-0.055	0.513038	1	a3	"r3hdm1"_a3_2134	0.29	0.428	0.515	0.502	0.433	0.463
	"smurf2"_a3_2137	2137	"smurf2"	chr3	25297184	25297383	40	5	34	2	0.891	0.932	-0.04	0.178211	0.651891	a3	"smurf2"_a3_2137	0.917	0.831	0.926	0.915	0.935	0.945
	"chd4a"_a3_2141	2141	"chd4a"	chr19	5039388	5039555	80	151	77	158	0.336	0.323	0.013	0.808847	1	a3	"chd4a"_a3_2141	0.229	0.434	0.344	0.313	0.346	0.31
	"kirrelb"_a3_2146	2146	"kirrelb"	chr2	43967339	43967420	14	37	7	13	0.243	0.297	-0.054	0.947251	1	a3	"kirrelb"_a3_2146	0.361	0.212	0.157	0.547	0	0.345
	"slc25a39"_a3_2150	2150	"slc25a39"	chr3	29876261	29876342	164	61	228	85	0.724	0.729	-0.004	0.959131	1	a3	"slc25a39"_a3_2150	0.684	0.759	0.73	0.691	0.741	0.754
	"med25"_a3_2151	2151	"med25"	chr3	30487320	30487461	0	121	2	103	0	0.012	-0.012	1	1	a3	"med25"_a3_2151	0	0	0	0.01	0.007	0.018
	"pgam5"_a3_2153	2153	"pgam5"	chr5	18931558	18931689	201	78	230	93	0.719	0.71	0.009	0.74198	1	a3	"pgam5"_a3_2153	0.721	0.751	0.686	0.733	0.707	0.69
	"LOC569097"_a3_2154	2154	"LOC569097"	chr3	31066627	31066950	41	12	26	37	0.777	0.367	0.41	8.28423e-07	3.19474e-05	a3	"LOC569097"_a3_2154	0.834	0.879	0.618	0.264	0.499	0.339
	"dcaf7"_a3_2157	2157	"dcaf7"	chr3	31725671	31726949	210	485	190	442	0.297	0.298	-0.001	0.990156	1	a3	"dcaf7"_a3_2157	0.252	0.334	0.305	0.324	0.268	0.301
	"fam21c"_a3_2161	2161	"fam21c"	chrNW_018394875.1	69134	69185	113	2	60	26	0.981	0.629	0.352	5.93698e-09	3.30712e-07	a3	"fam21c"_a3_2161	0.975	1	0.969	0.965	0.395	0.528
	"iars2"_a3_2163	2163	"iars2"	chr17	25593910	25593998	69	3	76	2	0.957	0.975	-0.018	0.278244	0.836959	a3	"iars2"_a3_2163	0.95	0.973	0.948	0.983	0.978	0.963
	"tle2"_a3_2164	2164	"tle2"	chr22	21657518	21657535	5	73	2	74	0.05	0.02	0.03	0.0207454	0.158965	a3	"tle2"_a3_2164	0.038	0.058	0.055	0.019	0.012	0.03
	"zgc:162613"_a3_2166	2166	"zgc:162613"	chr3	32862985	32863141	40	10	10	7	0.792	0.553	0.239	0.00431792	0.0499551	a3	"zgc:162613"_a3_2166	0.741	0.872	0.764	0.625	0.506	0.529
	"gtpbp1"_a3_2168	2168	"gtpbp1"	chr3	33455742	33455850	753	84	668	83	0.868	0.856	0.012	0.409363	1	a3	"gtpbp1"_a3_2168	0.849	0.89	0.865	0.847	0.858	0.863
	"LOC103910274"_a3_2169	2169	"LOC103910274"	chr3	33747525	33747693	37	32	27	18	0.538	0.603	-0.064	0.331255	0.917508	a3	"LOC103910274"_a3_2169	0.476	0.525	0.614	0.672	0.561	0.575
	"suz12a"_a3_2171	2171	"suz12a"	chr3	35857798	35857884	114	19	102	11	0.859	0.899	-0.04	0.0682512	0.339791	a3	"suz12a"_a3_2171	0.862	0.899	0.815	0.853	0.922	0.922
	"engase"_a3_2172	2172	"engase"	chr3	36150222	36150421	78	6	43	1	0.926	0.972	-0.046	0.0114684	0.102669	a3	"engase"_a3_2172	0.937	0.888	0.954	1	0.946	0.971
	"glyr1"_a3_2174	2174	"glyr1"	chr3	36446224	36446404	137	39	121	30	0.776	0.799	-0.023	0.393349	0.995429	a3	"glyr1"_a3_2174	0.79	0.813	0.726	0.842	0.798	0.758
	"mlx"_a3_2177	2177	"mlx"	chr3	37147629	37147666	250	30	161	28	0.889	0.85	0.039	0.0465197	0.271185	a3	"mlx"_a3_2177	0.886	0.858	0.924	0.862	0.863	0.826
	"pcbp3"_a3_2178	2178	"pcbp3"	chr9	42118067	42118146	1	39	2	52	0.019	0.025	-0.006	0.803469	1	a3	"pcbp3"_a3_2178	0.043	0.015	0	0	0.013	0.062
	"pcbp3"_a3_2180	2180	"pcbp3"	chr9	42118070	42118146	40	8	53	17	0.838	0.747	0.091	0.0542522	0.294568	a3	"pcbp3"_a3_2180	0.793	0.861	0.86	0.657	0.755	0.828
	"ybey"_a3_2186	2186	"ybey"	chr9	715043	715241	4	25	5	26	0.13	0.154	-0.024	0.91561	1	a3	"ybey"_a3_2186	0.152	0.135	0.104	0.274	0.101	0.088
	"llgl1"_a3_2187	2187	"llgl1"	chr3	39979207	39979284	39	30	30	31	0.563	0.468	0.095	0.30599	0.878261	a3	"llgl1"_a3_2187	0.448	0.639	0.602	0.667	0.377	0.359
	"llgl1"_a3_2188	2188	"llgl1"	chr3	40003439	40003572	49	3	61	2	0.939	0.966	-0.027	0.499212	1	a3	"llgl1"_a3_2188	1	0.893	0.925	0.984	0.914	1
	"tnrc18"_a3_2189	2189	"tnrc18"	chr3	40446465	40446553	119	2	136	7	0.98	0.946	0.035	0.00773284	0.0775346	a3	"tnrc18"_a3_2189	0.969	0.989	0.983	0.966	0.925	0.946
	"micall2a"_a3_2194	2194	"micall2a"	chr3	43124403	43124501	41	67	33	63	0.376	0.34	0.036	0.499464	1	a3	"micall2a"_a3_2194	0.467	0.34	0.321	0.381	0.305	0.335
	"picalmb"_a3_2198	2198	"picalmb"	chr15	19750245	19750379	1	18	1	13	0.07	0.041	0.029	0.472721	1	a3	"picalmb"_a3_2198	0	0.211	0	0	0	0.123
	"tex2"_a3_2200	2200	"tex2"	chr3	55494277	55494382	230	59	260	31	0.792	0.89	-0.098	1.05293e-06	3.86244e-05	a3	"tex2"_a3_2200	0.824	0.77	0.782	0.889	0.902	0.878
	"tsen54"_a3_2205	2205	"tsen54"	chr3	60785203	60785302	6	98	4	128	0.055	0.024	0.031	0.0475845	0.275258	a3	"tsen54"_a3_2205	0.076	0.027	0.062	0.009	0.015	0.048
	"dock9b"_a3_2206	2206	"dock9b"	chr6	12635484	12635552	9	24	12	21	0.209	0.292	-0.083	0.222857	0.743186	a3	"dock9b"_a3_2206	0.167	0.243	0.217	0.406	0.192	0.277
	"zgc:113295"_a3_2208	2208	"zgc:113295"	chr3	61540749	61540864	28	1	10	1	0.923	0.943	-0.02	0.761623	1	a3	"zgc:113295"_a3_2208	1	0.912	0.857	1	1	0.828
	"tulp4a"_a3_2210	2210	"tulp4a"	chr4	349870	350015	1	74	2	69	0.012	0.027	-0.015	0.423976	1	a3	"tulp4a"_a3_2210	0.025	0	0.011	0.032	0.036	0.014
	"scaf11"_a3_2212	2212	"scaf11"	chr4	1627743	1627778	88	94	89	90	0.475	0.484	-0.01	0.812132	1	a3	"scaf11"_a3_2212	0.468	0.442	0.514	0.42	0.511	0.522
	"scaf11"_a3_2213	2213	"scaf11"	chr4	1634488	1634674	40	178	30	150	0.183	0.166	0.017	0.545677	1	a3	"scaf11"_a3_2213	0.209	0.208	0.132	0.165	0.157	0.175
	"plekha5"_a3_2218	2218	"plekha5"	chr4	2965866	2965929	25	55	14	30	0.312	0.317	-0.005	0.95448	1	a3	"plekha5"_a3_2218	0.296	0.297	0.343	0.37	0.193	0.388
	"apex1"_a3_2226	2226	"apex1"	chr4	5334654	5334815	423	22	400	22	0.95	0.948	0.001	0.866022	1	a3	"apex1"_a3_2226	0.955	0.959	0.935	0.965	0.936	0.944
	"zgc:113263"_a3_2227	2227	"zgc:113263"	chr4	5359034	5359141	55	7	33	1	0.876	0.961	-0.085	0.00251993	0.0329562	a3	"zgc:113263"_a3_2227	0.889	0.958	0.781	0.968	0.956	0.958
	"si:dkey-14d8.1"_a3_2228	2228	"si:dkey-14d8.1"	chr4	5364532	5367966	141	3	110	4	0.977	0.966	0.011	0.340815	0.924015	a3	"si:dkey-14d8.1"_a3_2228	0.96	0.992	0.978	0.954	0.954	0.989
	"foxm1"_a3_2230	2230	"foxm1"	chr4	5826235	5826415	183	7	117	9	0.964	0.933	0.031	0.0445379	0.26372	a3	"foxm1"_a3_2230	0.973	0.984	0.935	0.97	0.967	0.862
	"nqo1"_a3_2235	2235	"nqo1"	chr7	56717411	56717525	2	46	2	27	0.034	0.066	-0.032	0.315959	0.894919	a3	"nqo1"_a3_2235	0.065	0.023	0.013	0.039	0.034	0.124
	"si:dkey-115f9.3"_a3_2240	2240	"si:dkey-115f9.3"	chr4	11771686	11773798	50	1	26	0	0.952	1	-0.048	0.604507	1	a3	"si:dkey-115f9.3"_a3_2240	1	1	0.855	1	1	1
	"calua"_a3_2244	2244	"calua"	chr4	13570512	13570749	117	0	69	51	1	0.566	0.434	6.17024e-09	3.3143e-07	a3	"calua"_a3_2244	1	1	1	0.514	0.991	0.193
	"plxnb2a"_a3_2245	2245	"plxnb2a"	chr4	14485697	14486822	70	0	57	0	0.995	0.994	0.001	1	1	a3	"plxnb2a"_a3_2245	1	0.985	1	1	0.982	1
	"mest"_a3_2248	2248	"mest"	chr4	16000591	16000778	11	31	14	17	0.246	0.469	-0.223	0.013305	0.115669	a3	"mest"_a3_2248	0.303	0.197	0.239	0.44	0.632	0.336
	"LOC100535588"_a3_2249	2249	"LOC100535588"	chr4	16064585	16064708	97	41	43	16	0.699	0.703	-0.005	0.54654	1	a3	"LOC100535588"_a3_2249	0.674	0.717	0.705	0.758	0.602	0.75
	"zgc:152951"_a3_2252	2252	"zgc:152951"	chr9	19352937	19353011	10	1	17	3	0.912	0.858	0.054	0.0662724	0.334476	a3	"zgc:152951"_a3_2252	0.797	1	0.94	0.903	0.774	0.898
	"gnptab"_a3_2254	2254	"gnptab"	chr4	17686468	17686666	26	2	17	3	0.943	0.847	0.096	0.161951	0.624549	a3	"gnptab"_a3_2254	0.885	1	0.944	0.739	0.952	0.85
	"cobll1a"_a3_2258	2258	"cobll1a"	chr6	10351931	10351967	39	11	43	9	0.776	0.839	-0.062	0.275345	0.834196	a3	"cobll1a"_a3_2258	0.79	0.821	0.718	0.902	0.875	0.739
	"cobll1a"_a3_2259	2259	"cobll1a"	chr6	10351934	10351967	39	25	44	33	0.601	0.559	0.041	0.541301	1	a3	"cobll1a"_a3_2259	0.649	0.597	0.556	0.632	0.449	0.597
	"cobll1a"_a3_2260	2260	"cobll1a"	chr6	10351934	10351967	11	25	10	33	0.306	0.207	0.099	0.149229	0.592192	a3	"cobll1a"_a3_2260	0.329	0.261	0.329	0.157	0.105	0.359
	"gcc1"_a3_2268	2268	"gcc1"	chr4	20065186	20066326	42	7	47	5	0.856	0.881	-0.025	0.371083	0.966284	a3	"gcc1"_a3_2268	0.822	0.911	0.834	0.826	0.946	0.87
	"ppp1r12a"_a3_2271	2271	"ppp1r12a"	chr4	21499490	21499596	32	3	20	4	0.901	0.795	0.106	0.120163	0.50864	a3	"ppp1r12a"_a3_2271	0.915	0.82	0.967	0.851	0.846	0.687
	"rbm17"_a3_2277	2277	"rbm17"	chr4	25503059	25503133	64	115	57	120	0.349	0.315	0.034	0.390476	0.994914	a3	"rbm17"_a3_2277	0.433	0.291	0.323	0.322	0.29	0.334
	"mkl1b"_a3_2279	2279	"mkl1b"	chr12	18779453	18779558	151	3	94	2	0.982	0.976	0.006	0.853164	1	a3	"mkl1b"_a3_2279	1	0.978	0.968	0.97	0.982	0.977
	"skap2"_a3_2282	2282	"skap2"	chr16	20959716	20959832	60	5	42	7	0.931	0.861	0.07	0.076018	0.366446	a3	"skap2"_a3_2282	0.881	0.96	0.953	0.821	0.978	0.785
	"fbrs"_a3_2283	2283	"fbrs"	chr12	27055022	27055088	10	83	7	74	0.099	0.08	0.02	0.507648	1	a3	"fbrs"_a3_2283	0.103	0.034	0.161	0.056	0.092	0.091
	"dapk1"_a3_2293	2293	"dapk1"	chr5	44655791	44655953	37	40	25	8	0.506	0.75	-0.244	0.00204087	0.028421	a3	"dapk1"_a3_2293	0.372	0.45	0.696	0.756	0.713	0.782
	"ddx3a"_a3_2296	2296	"ddx3a"	chr9	33340314	33340371	20	2	14	0	0.895	0.974	-0.079	0.0213825	0.162159	a3	"ddx3a"_a3_2296	0.831	0.855	1	0.922	1	1
	"ddx3a"_a3_2297	2297	"ddx3a"	chr9	33347319	33347418	68	91	51	93	0.428	0.351	0.076	0.0901221	0.411987	a3	"ddx3a"_a3_2297	0.347	0.461	0.475	0.327	0.405	0.322
	"mycbp2"_a3_2301	2301	"mycbp2"	chr9	17080831	17081028	29	4	36	4	0.869	0.894	-0.024	0.673634	1	a3	"mycbp2"_a3_2301	0.823	0.901	0.884	0.939	0.855	0.887
	"mycbp2"_a3_2305	2305	"mycbp2"	chr9	17179985	17180072	17	16	20	24	0.48	0.414	0.066	0.450476	1	a3	"mycbp2"_a3_2305	0.365	0.475	0.601	0.516	0.38	0.346
	"bptf"_a3_2313	2313	"bptf"	chr3	25404849	25405134	60	2	44	6	0.961	0.86	0.101	0.00262985	0.0332378	a3	"bptf"_a3_2313	0.963	0.964	0.957	0.894	0.953	0.733
	"raf1a"_a3_2318	2318	"raf1a"	chr23	4727029	4727138	22	23	28	37	0.418	0.373	0.045	0.408008	1	a3	"raf1a"_a3_2318	0.484	0.351	0.419	0.413	0.39	0.315
	"tia1"_a3_2328	2328	"tia1"	chr5	56955388	56955534	2	131	0	126	0.012	0	0.012	1	1	a3	"tia1"_a3_2328	0.013	0.007	0.016	0	0	0
	"tdrd5"_a3_2331	2331	"tdrd5"	chr22	17280213	17280723	149	150	69	97	0.484	0.397	0.087	0.0139004	0.118785	a3	"tdrd5"_a3_2331	0.481	0.49	0.482	0.358	0.409	0.424
	"rbms3"_a3_2333	2333	"rbms3"	chr16	39857040	39857195	11	1	11	0	0.955	1	-0.045	1	1	a3	"rbms3"_a3_2333	1	0.864	1	1	1	1
	"si:dkey-40c23.2"_a3_2334	2334	"si:dkey-40c23.2"	chr11	1586799	1586859	28	24	7	8	0.509	0.489	0.02	0.603033	1	a3	"si:dkey-40c23.2"_a3_2334	0.388	0.577	0.562	0.495	0.395	0.578
	"phf20l1"_a3_2335	2335	"phf20l1"	chr16	31617828	31617957	15	55	10	47	0.211	0.161	0.049	0.359222	0.949507	a3	"phf20l1"_a3_2335	0.114	0.217	0.301	0.225	0.082	0.177
	"phf20l1"_a3_2336	2336	"phf20l1"	chr16	31618140	31618363	96	168	70	134	0.359	0.337	0.022	0.530042	1	a3	"phf20l1"_a3_2336	0.393	0.347	0.338	0.355	0.268	0.389
	"hnrnph1"_a3_2337	2337	"hnrnph1"	chr14	7014005	7014588	7	9	11	6	0.479	0.632	-0.153	0.15633	0.613892	a3	"hnrnph1"_a3_2337	0.206	0.637	0.594	0.661	0.625	0.609
	"casp8"_a3_2338	2338	"casp8"	chr6	13049040	13049090	32	40	9	42	0.451	0.173	0.278	2.46686e-06	8.43216e-05	a3	"casp8"_a3_2338	0.543	0.34	0.471	0.181	0.183	0.156
	"myo9b"_a3_2344	2344	"myo9b"	chr2	37688256	37688363	69	24	32	18	0.738	0.636	0.102	0.107787	0.469888	a3	"myo9b"_a3_2344	0.74	0.728	0.746	0.606	0.764	0.537
	"mast4"_a3_2353	2353	"mast4"	chr5	54958563	54958686	19	3	9	3	0.862	0.733	0.129	0.142745	0.577121	a3	"mast4"_a3_2353	0.797	1	0.788	0.898	0.638	0.662
	"ankrd10b"_a3_2357	2357	"ankrd10b"	chr9	8967344	8967936	17	1	13	0	0.929	1	-0.071	0.41282	1	a3	"ankrd10b"_a3_2357	1	0.786	1	1	1	1
	"ehmt1b"_a3_2364	2364	"ehmt1b"	chr21	14664340	14664477	33	6	12	2	0.812	0.863	-0.051	0.39276	0.995429	a3	"ehmt1b"_a3_2364	0.733	0.889	0.813	1	0.856	0.733
	"ehmt1b"_a3_2365	2365	"ehmt1b"	chr21	14664340	14664477	85	6	18	2	0.91	0.884	0.026	0.79978	1	a3	"ehmt1b"_a3_2365	0.88	0.936	0.913	1	0.864	0.788
	"ehmt1b"_a3_2366	2366	"ehmt1b"	chr21	14664340	14664504	72	20	16	10	0.755	0.598	0.157	0.0216844	0.162159	a3	"ehmt1b"_a3_2366	0.796	0.689	0.779	0.66	0.515	0.618
	"si:dkey-106g10.7"_a3_2367	2367	"si:dkey-106g10.7"	chr7	17765648	17767030	5	14	5	6	0.274	0.44	-0.166	0.125173	0.521498	a3	"si:dkey-106g10.7"_a3_2367	0.134	0.359	0.329	0.395	0.595	0.329
	"si:dkey-85a20.4"_a3_2373	2373	"si:dkey-85a20.4"	chr13	39283612	39283710	2	29	1	28	0.055	0.031	0.024	0.147235	0.58738	a3	"si:dkey-85a20.4"_a3_2373	0.034	0.03	0.101	0.043	0	0.049
	"si:dkey-85a20.4"_a3_2374	2374	"si:dkey-85a20.4"	chr13	39297077	39297266	8	49	4	39	0.129	0.077	0.052	0.260424	0.810927	a3	"si:dkey-85a20.4"_a3_2374	0.127	0.063	0.197	0	0.076	0.155
	"afg1la"_a3_2376	2376	"afg1la"	chr17	6776038	6776169	7	71	14	47	0.08	0.22	-0.14	0.000281386	0.00556417	a3	"afg1la"_a3_2376	0.122	0.039	0.08	0.141	0.208	0.312
	"sub1a"_a3_2379	2379	"sub1a"	chr10	8091694	8091764	204	354	60	329	0.331	0.128	0.203	3.66374e-15	3.67351e-13	a3	"sub1a"_a3_2379	0.366	0.285	0.341	0.21	0.073	0.101
	"LOC100331987"_a3_2390	2390	"LOC100331987"	chr10	44669245	44671202	13	2	13	4	0.899	0.743	0.156	0.145641	0.583862	a3	"LOC100331987"_a3_2390	0.696	1	1	0.495	1	0.733
	"naif1"_a3_2393	2393	"naif1"	chr8	2649398	2651245	38	9	17	5	0.812	0.758	0.053	0.802884	1	a3	"naif1"_a3_2393	0.767	0.786	0.882	0.541	0.925	0.809
	"anxa11a"_a3_2396	2396	"anxa11a"	chr13	16300674	16300875	316	1	299	0	0.997	1	-0.003	1	1	a3	"anxa11a"_a3_2396	1	1	0.99	1	1	1
	"pacsin2"_a3_2403	2403	"pacsin2"	chr4	77953223	77953426	11	14	15	45	0.412	0.257	0.155	0.0539698	0.294096	a3	"pacsin2"_a3_2403	0.562	0.197	0.477	0.269	0.211	0.29
	"scrib"_a3_2407	2407	"scrib"	chr7	41227360	41227486	15	64	13	77	0.189	0.145	0.044	0.232836	0.762932	a3	"scrib"_a3_2407	0.134	0.185	0.249	0.175	0.139	0.121
	"smg1"_a3_2408	2408	"smg1"	chr3	31146110	31146251	12	11	16	27	0.538	0.372	0.166	0.0888258	0.407379	a3	"smg1"_a3_2408	0.595	0.606	0.412	0.395	0.343	0.378
	"tcf25"_a3_2410	2410	"tcf25"	chr18	31189356	31189447	0	109	1	124	0	0.009	-0.009	1	1	a3	"tcf25"_a3_2410	0	0	0	0.02	0.008	0
	"akap10"_a3_2415	2415	"akap10"	chr5	62041389	62041469	43	30	39	26	0.586	0.6	-0.015	0.843521	1	a3	"akap10"_a3_2415	0.599	0.606	0.552	0.679	0.541	0.581
	"mthfd2l"_a3_2416	2416	"mthfd2l"	chr8	32393243	32393354	36	3	15	5	0.911	0.733	0.177	0.0128661	0.113827	a3	"mthfd2l"_a3_2416	0.923	0.875	0.934	0.649	1	0.551
	"kdm4aa"_a3_2417	2417	"kdm4aa"	chr6	3292934	3293104	17	0	13	2	0.98	0.865	0.115	0.00284593	0.0353742	a3	"kdm4aa"_a3_2417	1	0.94	1	0.662	1	0.932
	"LOC100331694"_a3_2418	2418	"LOC100331694"	chr20	54677775	54677864	38	2	32	2	0.94	0.932	0.008	0.554344	1	a3	"LOC100331694"_a3_2418	0.859	1	0.962	0.932	0.972	0.893
	"tmem44"_a3_2425	2425	"tmem44"	chr11	34214924	34215090	498	11	528	8	0.977	0.984	-0.007	0.135718	0.554673	a3	"tmem44"_a3_2425	0.981	0.968	0.983	0.981	0.993	0.979
	"rapgef1b"_a3_2447	2447	"rapgef1b"	chr21	4182805	4182989	21	15	13	4	0.568	0.783	-0.215	0.0173616	0.141145	a3	"rapgef1b"_a3_2447	0.766	0.428	0.51	0.746	0.821	0.782
	"psen1"_a3_2455	2455	"psen1"	chr17	51210548	51210719	303	21	264	17	0.935	0.938	-0.004	0.688419	1	a3	"psen1"_a3_2455	0.938	0.932	0.934	0.918	0.958	0.939
	"doc2b"_a3_2459	2459	"doc2b"	chr5	60934527	60934614	15	2	20	1	0.887	0.941	-0.054	0.115709	0.495801	a3	"doc2b"_a3_2459	0.662	1	1	1	0.855	0.968
	"bod1l1"_a3_2463	2463	"bod1l1"	chr14	223705	223754	123	63	87	54	0.647	0.617	0.03	0.436405	1	a3	"bod1l1"_a3_2463	0.599	0.643	0.699	0.714	0.546	0.59
	"ccnb2"_a3_2466	2466	"ccnb2"	chr7	30626947	30627211	4817	292	4323	317	0.942	0.931	0.011	0.0560183	0.300898	a3	"ccnb2"_a3_2466	0.942	0.944	0.939	0.943	0.926	0.923
	"dgkza"_a3_2467	2467	"dgkza"	chr7	39100132	39100233	2	27	3	25	0.08	0.114	-0.034	0.655831	1	a3	"dgkza"_a3_2467	0	0.157	0.082	0	0.214	0.128
	"scnm1"_a3_2468	2468	"scnm1"	chr16	29689643	29689726	329	16	267	11	0.948	0.958	-0.01	0.452344	1	a3	"scnm1"_a3_2468	0.956	0.925	0.964	0.955	0.968	0.951
	"nup58"_a3_2469	2469	"nup58"	chr24	25028205	25028235	200	229	230	184	0.459	0.556	-0.096	0.103316	0.45568	a3	"nup58"_a3_2469	0.437	0.464	0.477	0.731	0.475	0.461
	"hectd1"_a3_2473	2473	"hectd1"	chr17	28675119	28675360	383	2	393	3	0.994	0.992	0.002	1	1	a3	"hectd1"_a3_2473	0.992	0.994	0.995	0.988	0.988	1
	"hectd1"_a3_2474	2474	"hectd1"	chr17	28688542	28689238	635	54	646	63	0.86	0.839	0.021	0.291672	0.855117	a3	"hectd1"_a3_2474	0.827	0.869	0.884	0.794	0.876	0.846
	"si:ch211-149l1.2"_a3_2475	2475	"si:ch211-149l1.2"	chr1	49698019	49698128	49	22	42	12	0.694	0.774	-0.08	0.122155	0.510338	a3	"si:ch211-149l1.2"_a3_2475	0.625	0.694	0.763	0.833	0.634	0.855
	"si:ch211-149l1.2"_a3_2476	2476	"si:ch211-149l1.2"	chr1	49698237	49699083	39	4	20	5	0.903	0.782	0.121	0.0405391	0.24886	a3	"si:ch211-149l1.2"_a3_2476	0.907	0.837	0.965	0.769	0.795	0.783
	"znf574"_a3_2477	2477	"znf574"	chr16	11318338	11318780	58	14	14	0	0.795	1	-0.205	4.80549e-08	2.19014e-06	a3	"znf574"_a3_2477	0.834	0.733	0.817	1	1	1
	"zgc:174160"_a3_2478	2478	"zgc:174160"	chr24	25229266	25229335	92	8	85	11	0.916	0.875	0.041	0.159382	0.620475	a3	"zgc:174160"_a3_2478	0.849	1	0.898	0.873	0.915	0.837
	"fam135a"_a3_2482	2482	"fam135a"	chr13	39201652	39201723	2	25	2	35	0.067	0.054	0.013	0.72957	1	a3	"fam135a"_a3_2482	0.086	0.034	0.082	0.072	0	0.09
	"fam135a"_a3_2483	2483	"fam135a"	chr13	39212246	39212402	29	10	25	11	0.751	0.698	0.053	0.661499	1	a3	"fam135a"_a3_2483	0.746	0.766	0.74	0.469	0.863	0.761
	"dph7"_a3_2485	2485	"dph7"	chr5	25080962	25081117	71	17	79	19	0.803	0.816	-0.014	0.959599	1	a3	"dph7"_a3_2485	0.842	0.766	0.8	0.769	0.887	0.793
	"dph7"_a3_2486	2486	"dph7"	chr5	25083667	25083801	78	2	81	2	0.978	0.974	0.004	0.536101	1	a3	"dph7"_a3_2486	0.955	1	0.978	0.99	1	0.931
	"mllt1b"_a3_2489	2489	"mllt1b"	chr2	22976506	22976588	12	0	14	1	1	0.945	0.055	0.466159	1	a3	"mllt1b"_a3_2489	1	1	1	1	0.949	0.887
	"mllt1b"_a3_2490	2490	"mllt1b"	chr2	22986255	22986381	3	12	3	19	0.158	0.113	0.045	0.594704	1	a3	"mllt1b"_a3_2490	0	0.143	0.331	0.06	0.06	0.218
	"tbc1d4"_a3_2491	2491	"tbc1d4"	chr9	30614365	30614571	33	11	14	4	0.76	0.762	-0.002	0.676614	1	a3	"tbc1d4"_a3_2491	0.821	0.797	0.662	0.946	0.677	0.662
	"si:ch1073-179p4.3"_a3_2504	2504	"si:ch1073-179p4.3"	chr5	15348585	15348651	14	1	18	1	0.969	0.934	0.035	0.439562	1	a3	"si:ch1073-179p4.3"_a3_2504	1	1	0.907	1	0.887	0.915
	"edem3"_a3_2506	2506	"edem3"	chr8	19468805	19469958	37	55	29	44	0.392	0.382	0.01	0.876399	1	a3	"edem3"_a3_2506	0.37	0.416	0.391	0.368	0.49	0.288
	"saraf"_a3_2511	2511	"saraf"	chr1	12056110	12056285	68	6	56	4	0.916	0.939	-0.022	0.281943	0.8395	a3	"saraf"_a3_2511	0.951	0.974	0.824	0.901	0.982	0.933
	"atf4a"_a3_2516	2516	"atf4a"	chr6	271499	272554	280	102	351	111	0.731	0.757	-0.026	0.258377	0.806222	a3	"atf4a"_a3_2516	0.732	0.765	0.695	0.757	0.767	0.746
	"si:dkey-243i1.1"_a3_2517	2517	"si:dkey-243i1.1"	chr15	26880596	26880727	133	6	110	8	0.957	0.931	0.026	0.138006	0.562496	a3	"si:dkey-243i1.1"_a3_2517	0.927	0.982	0.962	0.95	0.911	0.931
	"si:dkey-243i1.1"_a3_2518	2518	"si:dkey-243i1.1"	chr15	26883953	26884086	98	8	73	0	0.902	1	-0.098	1.0457e-07	4.6257e-06	a3	"si:dkey-243i1.1"_a3_2518	0.844	0.894	0.969	1	1	1
	"LOC103910022"_a3_2523	2523	"LOC103910022"	chrNW_003335149.2	13155	13339	11	1	180	2	0.772	0.932	-0.16	0.811825	1	a3	"LOC103910022"_a3_2523	1	1	0.315	1	0.899	0.897
	"slc25a18"_a3_2534	2534	"slc25a18"	chr25	16639822	16639965	9	11	16	8	0.499	0.639	-0.14	0.12208	0.510338	a3	"slc25a18"_a3_2534	0.316	0.493	0.687	0.715	0.464	0.737
	"eif4g3b"_a3_2537	2537	"eif4g3b"	chrNW_018395362.1	148893	148963	7	44	6	52	0.105	0.087	0.018	0.489699	1	a3	"eif4g3b"_a3_2537	0.132	0.024	0.158	0.064	0.089	0.108
	"eif4g3b"_a3_2538	2538	"eif4g3b"	chrNW_018395362.1	182664	182768	66	60	48	38	0.517	0.549	-0.032	0.480951	1	a3	"eif4g3b"_a3_2538	0.554	0.462	0.536	0.629	0.5	0.519
	"eif4g3b"_a3_2539	2539	"eif4g3b"	chrNW_018395362.1	186655	186746	1	38	0	26	0.012	0.007	0.005	1	1	a3	"eif4g3b"_a3_2539	0	0	0.036	0	0.021	0
	"eif4g3b"_a3_2540	2540	"eif4g3b"	chrNW_018395362.1	186658	186746	2	18	1	15	0.081	0.064	0.017	0.682233	1	a3	"eif4g3b"_a3_2540	0.055	0.044	0.145	0.058	0.034	0.101
	"eif4g3b"_a3_2541	2541	"eif4g3b"	chrNW_018395362.1	186658	186746	39	18	27	15	0.687	0.628	0.059	0.412848	1	a3	"eif4g3b"_a3_2541	0.611	0.694	0.756	0.696	0.613	0.576
	"brd3b"_a3_2542	2542	"brd3b"	chr5	64411848	64414161	9	39	7	56	0.178	0.111	0.068	0.0965678	0.43615	a3	"brd3b"_a3_2542	0.197	0.144	0.194	0.118	0.132	0.082
	"brd3b"_a3_2543	2543	"brd3b"	chr5	64438983	64439352	113	8	111	14	0.935	0.888	0.047	0.0248305	0.176991	a3	"brd3b"_a3_2543	0.949	0.94	0.917	0.891	0.867	0.907
	"nckap1"_a3_2544	2544	"nckap1"	chr9	44752783	44752870	4	75	4	71	0.052	0.046	0.005	0.757951	1	a3	"nckap1"_a3_2544	0.039	0.063	0.053	0.026	0.044	0.069
	"foxp1b"_a3_2545	2545	"foxp1b"	chr6	43661143	43661233	17	6	7	5	0.758	0.516	0.242	0.174479	0.649544	a3	"foxp1b"_a3_2545	0.855	0.662	0.758	0.62	0.246	0.683
	"brwd3"_a3_2549	2549	"brwd3"	chr5	22989323	22989397	39	5	79	9	0.869	0.893	-0.024	0.835954	1	a3	"brwd3"_a3_2549	0.982	0.723	0.903	0.927	0.845	0.907
	"cep104"_a3_2552	2552	"cep104"	chr8	22302291	22302302	7	11	9	7	0.416	0.58	-0.164	0.167754	0.630753	a3	"cep104"_a3_2552	0.134	0.62	0.495	0.558	0.521	0.662
	"uba2"_a3_2572	2572	"uba2"	chr25	12818896	12819045	40	131	26	96	0.232	0.366	-0.134	0.434468	1	a3	"uba2"_a3_2572	0.217	0.239	0.239	0.238	0.752	0.107
	"nek1"_a3_2582	2582	"nek1"	chr20	23688897	23689077	11	95	7	74	0.105	0.082	0.022	0.375315	0.968221	a3	"nek1"_a3_2582	0.078	0.082	0.154	0.052	0.079	0.116
	"nek1"_a3_2583	2583	"nek1"	chr20	23694243	23694449	27	37	16	35	0.425	0.298	0.127	0.0735514	0.357998	a3	"nek1"_a3_2583	0.367	0.547	0.36	0.316	0.355	0.222
	"terfa"_a3_2588	2588	"terfa"	chr4	77993105	77993243	103	5	114	3	0.955	0.971	-0.016	0.265947	0.823533	a3	"terfa"_a3_2588	0.932	0.962	0.972	0.964	0.975	0.974
	"wipi1"_a3_2590	2590	"wipi1"	chr3	36291079	36291246	17	5	9	6	0.73	0.617	0.113	0.159937	0.620475	a3	"wipi1"_a3_2590	0.812	0.632	0.746	0.466	0.638	0.746
	"stard8"_a3_2591	2591	"stard8"	chr5	35843157	35844461	64	16	19	15	0.8	0.25	0.55	4.84773e-05	0.00108821	a3	"stard8"_a3_2591	0.867	0.781	0.752	0.75	0	0
	"ciz1a"_a3_2593	2593	"ciz1a"	chr5	1256259	1256451	60	21	74	27	0.733	0.738	-0.005	0.932818	1	a3	"ciz1a"_a3_2593	0.785	0.708	0.705	0.783	0.69	0.741
	"ggnbp2"_a3_2595	2595	"ggnbp2"	chr5	4048616	4048844	150	205	150	227	0.417	0.402	0.015	0.691862	1	a3	"ggnbp2"_a3_2595	0.378	0.372	0.5	0.495	0.367	0.343
	"LOC563292"_a3_2596	2596	"LOC563292"	chr5	4465810	4465948	3	55	3	50	0.048	0.052	-0.004	0.911068	1	a3	"LOC563292"_a3_2596	0.025	0.081	0.038	0.029	0.03	0.098
	"fcho2"_a3_2600	2600	"fcho2"	chr5	35145437	35145520	170	8	146	6	0.957	0.959	-0.002	0.794445	1	a3	"fcho2"_a3_2600	0.944	0.973	0.954	0.911	1	0.965
	"wsb2"_a3_2605	2605	"wsb2"	chr5	12558034	12558216	18	1	19	0	0.969	0.986	-0.017	1	1	a3	"wsb2"_a3_2605	1	0.907	1	0.958	1	1
	"sesn1"_a3_2608	2608	"sesn1"	chr20	32225690	32225891	14	53	6	10	0.171	0.379	-0.208	0.100191	0.448475	a3	"sesn1"_a3_2608	0.172	0.098	0.243	0.551	0.323	0.264
	"golga3"_a3_2610	2610	"golga3"	chr5	18974674	18974872	13	139	11	104	0.082	0.094	-0.011	0.684641	1	a3	"golga3"_a3_2610	0.054	0.1	0.093	0.093	0.052	0.136
	"fam222a"_a3_2612	2612	"fam222a"	chr5	19711962	19712122	104	3	88	9	0.974	0.912	0.062	0.000147273	0.00311971	a3	"fam222a"_a3_2612	0.975	0.984	0.963	0.953	0.841	0.942
	"trpv4"_a3_2614	2614	"trpv4"	chr5	19832906	19833307	14	6	8	5	0.719	0.65	0.069	0.659957	1	a3	"trpv4"_a3_2614	0.541	0.809	0.806	0.855	0.746	0.348
	"ankrd13a"_a3_2615	2615	"ankrd13a"	chr5	19943542	19943609	0	101	0	128	0	0.002	-0.002	1	1	a3	"ankrd13a"_a3_2615	0	0	0	0.006	0	0
	"stag2a"_a3_2623	2623	"stag2a"	chr5	23513566	23513698	49	4	39	5	0.923	0.881	0.043	0.185884	0.665098	a3	"stag2a"_a3_2623	0.883	0.984	0.903	0.922	0.847	0.873
	"vamp5"_a3_2630	2630	"vamp5"	chr5	28304246	28304387	21	33	17	36	0.361	0.278	0.083	0.256148	0.802593	a3	"vamp5"_a3_2630	0.302	0.329	0.453	0.151	0.334	0.349
	"zgc:136336"_a3_2635	2635	"zgc:136336"	chr2	52351985	52352163	3	23	3	27	0.101	0.081	0.02	0.842224	1	a3	"zgc:136336"_a3_2635	0.111	0.158	0.033	0	0.149	0.093
	"gpr107"_a3_2636	2636	"gpr107"	chr5	32485251	32485277	50	100	47	107	0.33	0.304	0.026	0.47564	1	a3	"gpr107"_a3_2636	0.355	0.348	0.287	0.378	0.269	0.265
	"surf1"_a3_2638	2638	"surf1"	chr5	33282445	33282637	3	119	0	134	0.021	0.002	0.019	0.682733	1	a3	"surf1"_a3_2638	0.015	0.018	0.03	0	0	0.007
	"arhgef28"_a3_2642	2642	"arhgef28"	chr5	34885795	34885991	2	26	2	13	0.068	0.131	-0.062	0.116927	0.499597	a3	"arhgef28"_a3_2642	0	0.205	0	0.137	0.156	0.099
	"ltbp3"_a3_2644	2644	"ltbp3"	chr5	37577704	37577833	10	8	11	10	0.525	0.527	-0.002	0.773307	1	a3	"ltbp3"_a3_2644	0.604	0.454	0.517	0.625	0.38	0.575
	"LOC553492"_a3_2661	2661	"LOC553492"	chr5	43832976	43833217	90	26	92	25	0.762	0.776	-0.014	0.785995	1	a3	"LOC553492"_a3_2661	0.74	0.737	0.808	0.735	0.846	0.746
	"poc5"_a3_2662	2662	"poc5"	chr5	45951348	45951530	103	10	82	5	0.909	0.942	-0.033	0.0691761	0.34224	a3	"poc5"_a3_2662	0.934	0.899	0.894	0.923	0.932	0.971
	"myo9aa"_a3_2663	2663	"myo9aa"	chr7	56889803	56890721	16	17	18	18	0.516	0.499	0.017	0.993784	1	a3	"myo9aa"_a3_2663	0.595	0.595	0.359	0.696	0.486	0.316
	"myo9aa"_a3_2665	2665	"myo9aa"	chr7	56980974	56981072	5	19	5	16	0.215	0.223	-0.008	0.850421	1	a3	"myo9aa"_a3_2665	0.197	0.272	0.176	0.116	0.157	0.395
	"abi2b"_a3_2667	2667	"abi2b"	chr6	9997558	9997677	316	12	187	10	0.964	0.95	0.014	0.212784	0.715944	a3	"abi2b"_a3_2667	0.967	0.951	0.973	0.977	0.938	0.934
	"pja2"_a3_2672	2672	"pja2"	chr5	57222008	57222179	71	2	68	1	0.973	0.986	-0.013	0.609624	1	a3	"pja2"_a3_2672	1	0.92	1	0.974	1	0.985
	"ccdc84"_a3_2677	2677	"ccdc84"	chr5	58691705	58691817	1	18	2	17	0.03	0.076	-0.046	1	1	a3	"ccdc84"_a3_2677	0.053	0.038	0	0.187	0	0.042
	"ccdc84"_a3_2678	2678	"ccdc84"	chr5	58691708	58691817	1	20	3	21	0.056	0.073	-0.017	0.176996	0.651891	a3	"ccdc84"_a3_2678	0.028	0.041	0.099	0.181	0	0.039
	"ccdc84"_a3_2679	2679	"ccdc84"	chr5	58691708	58691817	19	20	18	21	0.488	0.463	0.025	0.745028	1	a3	"ccdc84"_a3_2679	0.337	0.521	0.606	0.412	0.495	0.482
	"tssc4"_a3_2689	2689	"tssc4"	chr7	32898401	32898420	2	160	312	247	0.009	0.437	-0.428	1.53607e-08	7.4524e-07	a3	"tssc4"_a3_2689	0.021	0.006	0	0.003	0.643	0.664
	"tssc4"_a3_2690	2690	"tssc4"	chr7	32898401	32898420	2	195	92	133	0.008	0.345	-0.337	1.43918e-10	1.08226e-08	a3	"tssc4"_a3_2690	0.019	0.005	0	0.006	0.555	0.475
	"rsrc2"_a3_2692	2692	"rsrc2"	chr5	67283194	67283370	8	490	7	515	0.015	0.011	0.004	0.390954	0.994914	a3	"rsrc2"_a3_2692	0.017	0.019	0.009	0.014	0.014	0.006
	"tmcc1b"_a3_2698	2698	"tmcc1b"	chr11	18216788	18217051	79	2	92	2	0.901	0.922	-0.021	0.624863	1	a3	"tmcc1b"_a3_2698	0.906	0.947	0.85	1	0.817	0.95
	"tmcc1b"_a3_2699	2699	"tmcc1b"	chr11	18216788	18217051	11	0	24	0	1	0.962	0.038	1	1	a3	"tmcc1b"_a3_2699	1	1	1	1	1	0.886
	"celf1"_a3_2722	2722	"celf1"	chr7	38546002	38546116	271	51	258	46	0.837	0.845	-0.009	0.705751	1	a3	"celf1"_a3_2722	0.869	0.828	0.813	0.835	0.828	0.873
	"celf1"_a3_2723	2723	"celf1"	chr7	38546002	38546116	41	12	49	14	0.771	0.775	-0.004	0.848692	1	a3	"celf1"_a3_2723	0.766	0.786	0.76	0.681	0.774	0.869
	"celf1"_a3_2724	2724	"celf1"	chr7	38548775	38548833	20	415	22	397	0.043	0.05	-0.007	0.436409	1	a3	"celf1"_a3_2724	0.038	0.049	0.042	0.05	0.042	0.057
	"gorasp2"_a3_2726	2726	"gorasp2"	chr6	3869890	3869975	882	9	801	9	0.987	0.987	0	0.97313	1	a3	"gorasp2"_a3_2726	0.991	0.981	0.988	0.993	0.994	0.973
	"wu:fj77h11"_a3_2727	2727	"wu:fj77h11"	chr6	4233230	4233292	3	17	2	12	0.157	0.152	0.004	0.576223	1	a3	"wu:fj77h11"_a3_2727	0.063	0.218	0.189	0.095	0.038	0.324
	"ttc26"_a3_2733	2733	"ttc26"	chr6	7699936	7699990	25	209	22	161	0.091	0.1	-0.009	0.589646	1	a3	"ttc26"_a3_2733	0.084	0.105	0.083	0.132	0.093	0.074
	"fbxo48"_a3_2740	2740	"fbxo48"	chr1	51615012	51615127	10	4	9	5	0.702	0.623	0.079	0.512488	1	a3	"fbxo48"_a3_2740	0.579	0.828	0.7	0.467	0.678	0.724
	"cdc123"_a3_2744	2744	"cdc123"	chr4	7883320	7883692	36	0	27	1	0.987	0.965	0.022	0.860718	1	a3	"cdc123"_a3_2744	1	0.961	1	1	1	0.895
	"rptor"_a3_2750	2750	"rptor"	chr6	17791817	17791995	14	2	15	6	0.885	0.679	0.206	0.0270024	0.188891	a3	"rptor"_a3_2750	0.927	0.729	1	0.574	0.871	0.592
	"setd5"_a3_2753	2753	"setd5"	chr6	21795813	21798177	11	9	9	6	0.491	0.592	-0.101	0.475537	1	a3	"setd5"_a3_2753	0.524	0.263	0.685	0.746	0.462	0.567
	"ncl1"_a3_2761	2761	"ncl1"	chr22	5240506	5240667	228	177	190	153	0.562	0.548	0.014	0.686329	1	a3	"ncl1"_a3_2761	0.585	0.592	0.508	0.566	0.516	0.561
	"si:dkey-148h10.5"_a3_2762	2762	"si:dkey-148h10.5"	chr6	32048226	32048296	11	0	29	3	0.98	0.924	0.056	0.0011561	0.0173877	a3	"si:dkey-148h10.5"_a3_2762	1	0.94	1	1	0.823	0.948
	"tubgcp5"_a3_2768	2768	"tubgcp5"	chr6	37625771	37625920	96	1	54	30	0.993	0.656	0.338	9.00028e-11	7.12443e-09	a3	"tubgcp5"_a3_2768	1	1	0.98	0.962	0.394	0.611
	"cdkn2aip"_a3_2770	2770	"cdkn2aip"	chr7	52957458	52959750	111	35	52	89	0.783	0.389	0.394	6.53543e-06	0.000200598	a3	"cdkn2aip"_a3_2770	0.898	0.948	0.504	0.449	0.202	0.516
	"ralgapb"_a3_2776	2776	"ralgapb"	chr6	58367563	58367685	15	0	10	1	1	0.935	0.065	1	1	a3	"ralgapb"_a3_2776	1	1	1	1	0.806	1
	"atrip"_a3_2781	2781	"atrip"	chr22	10547436	10547513	132	88	118	113	0.595	0.508	0.086	0.0170906	0.139797	a3	"atrip"_a3_2781	0.633	0.583	0.568	0.539	0.543	0.443
	"cc2d1b"_a3_2784	2784	"cc2d1b"	chr2	19255798	19255926	17	16	37	31	0.515	0.545	-0.03	0.762746	1	a3	"cc2d1b"_a3_2784	0.296	0.587	0.662	0.525	0.502	0.608
	"vapb"_a3_2786	2786	"vapb"	chr6	49635392	49638688	1	67	3	49	0.017	0.045	-0.028	0.0311283	0.207154	a3	"vapb"_a3_2786	0.016	0.036	0	0.088	0.047	0
	"chd6"_a3_2788	2788	"chd6"	chr6	51590707	51591184	5	7	9	7	0.41	0.545	-0.135	0.355742	0.945294	a3	"chd6"_a3_2788	0.282	0.353	0.595	0.583	0.44	0.611
	"itcha"_a3_2793	2793	"itcha"	chr6	57513773	57513891	25	4	28	2	0.816	0.911	-0.094	0.0583245	0.307338	a3	"itcha"_a3_2793	0.879	0.849	0.721	0.893	0.888	0.951
	"cdca7a"_a3_2803	2803	"cdca7a"	chr9	2885294	2885429	300	827	206	748	0.263	0.212	0.051	0.00564831	0.0611155	a3	"cdca7a"_a3_2803	0.269	0.245	0.274	0.244	0.211	0.181
	"erap1b"_a3_2804	2804	"erap1b"	chr5	26243984	26244139	17	338	29	387	0.034	0.05	-0.016	0.0328361	0.212869	a3	"erap1b"_a3_2804	0.037	0.034	0.032	0.043	0.062	0.045
	"lins1"_a3_2806	2806	"lins1"	chr7	9887436	9887760	22	8	30	1	0.761	0.946	-0.185	0.00540313	0.0588863	a3	"lins1"_a3_2806	0.932	0.961	0.389	0.837	1	1
	"zfand6"_a3_2807	2807	"zfand6"	chr7	10575286	10575346	1201	16	1039	14	0.985	0.986	0	0.883634	1	a3	"zfand6"_a3_2807	0.984	0.982	0.99	0.984	0.996	0.977
	"zfand6"_a3_2808	2808	"zfand6"	chr7	10578316	10578460	1065	14	841	12	0.987	0.985	0.002	0.728381	1	a3	"zfand6"_a3_2808	0.983	0.994	0.984	0.982	0.982	0.992
	"sf1"_a3_2817	2817	"sf1"	chr7	22819616	22819703	289	284	289	273	0.403	0.411	-0.009	0.728876	1	a3	"sf1"_a3_2817	0.428	0.403	0.377	0.417	0.448	0.369
	"rad51ap1"_a3_2821	2821	"rad51ap1"	chr4	5199100	5199169	105	27	56	14	0.787	0.8	-0.013	0.804161	1	a3	"rad51ap1"_a3_2821	0.751	0.744	0.867	0.839	0.756	0.806
	"rnf111"_a3_2824	2824	"rnf111"	chr7	30574169	30574419	33	113	25	99	0.224	0.199	0.025	0.477832	1	a3	"rnf111"_a3_2824	0.236	0.237	0.2	0.15	0.178	0.27
	"map2k5"_a3_2829	2829	"map2k5"	chr7	34044811	34044860	31	1	27	1	0.98	0.965	0.015	0.484387	1	a3	"map2k5"_a3_2829	1	0.94	1	0.967	1	0.927
	"mtch2"_a3_2835	2835	"mtch2"	chr7	38671070	38671091	418	22	398	21	0.949	0.951	-0.002	0.875259	1	a3	"mtch2"_a3_2835	0.962	0.956	0.928	0.955	0.933	0.964
	"fubp1"_a3_2840	2840	"fubp1"	chr2	8656235	8656361	152	168	130	188	0.451	0.388	0.063	0.0299552	0.204262	a3	"fubp1"_a3_2840	0.448	0.473	0.432	0.427	0.355	0.381
	"brsk2b"_a3_2848	2848	"brsk2b"	chr7	49348147	49348355	108	9	62	3	0.746	0.85	-0.104	0.04995	0.281367	a3	"brsk2b"_a3_2848	0.768	0.845	0.626	0.851	0.809	0.89
	"ankrd11"_a3_2852	2852	"ankrd11"	chr7	56394839	56401885	13	12	12	13	0.52	0.471	0.05	0.661995	1	a3	"ankrd11"_a3_2852	0.528	0.395	0.638	0.364	0.428	0.62
	"ist1"_a3_2853	2853	"ist1"	chr7	56483392	56483402	332	101	287	100	0.723	0.696	0.027	0.283262	0.840289	a3	"ist1"_a3_2853	0.722	0.735	0.712	0.714	0.675	0.7
	"tango6"_a3_2863	2863	"tango6"	chrNW_018395338.1	278785	278892	22	9	39	12	0.685	0.768	-0.083	0.423827	1	a3	"tango6"_a3_2863	0.782	0.515	0.758	0.898	0.692	0.715
	"ep400"_a3_2864	2864	"ep400"	chr8	43680410	43680602	12	38	11	39	0.235	0.229	0.006	0.83111	1	a3	"ep400"_a3_2864	0.201	0.323	0.181	0.17	0.151	0.365
	"usp10"_a3_2867	2867	"usp10"	chr7	69154065	69154240	1043	40	703	22	0.963	0.969	-0.006	0.201701	0.696794	a3	"usp10"_a3_2867	0.959	0.964	0.965	0.969	0.973	0.965
	"nsun6"_a3_2871	2871	"nsun6"	chr7	71777310	71777390	7	50	3	18	0.117	0.18	-0.063	0.890251	1	a3	"nsun6"_a3_2871	0.112	0.197	0.042	0	0.182	0.359
	"mrpl21"_a3_2873	2873	"mrpl21"	chr7	72584748	72584849	278	14	283	12	0.951	0.958	-0.007	0.54891	1	a3	"mrpl21"_a3_2873	0.97	0.952	0.93	0.958	0.949	0.966
	"si:cabz01081777.1"_a3_2874	2874	"si:cabz01081777.1"	chr7	73321670	73321799	46	19	41	14	0.694	0.739	-0.045	0.536962	1	a3	"si:cabz01081777.1"_a3_2874	0.645	0.633	0.805	0.609	0.764	0.844
	"tmed7"_a3_2876	2876	"tmed7"	chr8	1699	1882	32	36	27	21	0.479	0.571	-0.092	0.177597	0.651891	a3	"tmed7"_a3_2876	0.495	0.558	0.383	0.601	0.608	0.503
	"asb6"_a3_2880	2880	"asb6"	chr8	6918122	6918154	24	0	23	0	0.984	1	-0.016	1	1	a3	"asb6"_a3_2880	1	1	0.951	1	1	1
	"fam208b"_a3_2885	2885	"fam208b"	chr8	11188810	11189150	16	1	20	0	0.906	1	-0.094	1	1	a3	"fam208b"_a3_2885	0.718	1	1	1	1	1
	"mark2b"_a3_2888	2888	"mark2b"	chr7	24946653	24946753	6	39	4	30	0.126	0.119	0.007	0.59514	1	a3	"mark2b"_a3_2888	0.112	0.164	0.101	0.112	0.094	0.151
	"cep350"_a3_2892	2892	"cep350"	chr8	14578273	14578458	58	5	49	4	0.918	0.918	0	0.527643	1	a3	"cep350"_a3_2892	0.877	0.911	0.967	0.932	0.983	0.839
	"cep350"_a3_2893	2893	"cep350"	chr8	14578629	14578829	49	18	35	14	0.723	0.702	0.021	0.744493	1	a3	"cep350"_a3_2893	0.723	0.717	0.73	0.64	0.705	0.762
	"cep350"_a3_2894	2894	"cep350"	chr8	14580595	14580700	86	2	83	5	0.975	0.94	0.036	0.0134761	0.115817	a3	"cep350"_a3_2894	1	0.959	0.967	0.968	0.878	0.973
	"cep350"_a3_2895	2895	"cep350"	chr8	14582436	14582597	19	29	16	32	0.399	0.331	0.068	0.370016	0.966284	a3	"cep350"_a3_2895	0.458	0.264	0.474	0.424	0.226	0.342
	"gclm"_a3_2897	2897	"gclm"	chr8	15275608	15275723	49	103	7	124	0.319	0.062	0.257	5.55112e-16	5.96348e-14	a3	"gclm"_a3_2897	0.268	0.298	0.391	0.165	0.014	0.007
	"wdr76"_a3_2901	2901	"wdr76"	chr7	30202673	30202766	18	86	15	41	0.173	0.413	-0.24	0.103271	0.45568	a3	"wdr76"_a3_2901	0.165	0.146	0.209	0.156	0.911	0.173
	"zgc:77486"_a3_2905	2905	"zgc:77486"	chr8	19258705	19258827	18	70	18	65	0.202	0.213	-0.011	0.718768	1	a3	"zgc:77486"_a3_2905	0.162	0.298	0.146	0.172	0.201	0.265
	"zgc:77486"_a3_2906	2906	"zgc:77486"	chr8	19258983	19259086	25	36	24	28	0.401	0.493	-0.092	0.348847	0.93858	a3	"zgc:77486"_a3_2906	0.364	0.378	0.462	0.672	0.303	0.504
	"cry1ba"_a3_2910	2910	"cry1ba"	chr8	21250055	21250219	27	27	30	41	0.515	0.42	0.096	0.240787	0.776289	a3	"cry1ba"_a3_2910	0.595	0.603	0.348	0.424	0.347	0.488
	"si:ch211-147a11.3"_a3_2911	2911	"si:ch211-147a11.3"	chr8	22286672	22287044	324	71	321	66	0.818	0.827	-0.009	0.646901	1	a3	"si:ch211-147a11.3"_a3_2911	0.84	0.819	0.794	0.82	0.847	0.814
	"camsap3"_a3_2918	2918	"camsap3"	chr3	53444279	53444316	79	2	58	4	0.965	0.902	0.063	0.0462322	0.271185	a3	"camsap3"_a3_2918	0.955	0.966	0.973	0.955	0.773	0.978
	"camsap3"_a3_2919	2919	"camsap3"	chr3	53446528	53446650	140	7	110	9	0.951	0.922	0.029	0.0832652	0.391346	a3	"camsap3"_a3_2919	0.939	0.954	0.959	0.892	0.954	0.92
	"camsap3"_a3_2920	2920	"camsap3"	chr3	53447539	53447820	134	13	130	5	0.911	0.959	-0.048	0.00341313	0.041398	a3	"camsap3"_a3_2920	0.929	0.902	0.901	0.934	0.977	0.966
	"kdm5bb"_a3_2928	2928	"kdm5bb"	chr8	28313388	28313485	77	44	62	32	0.633	0.655	-0.023	0.586767	1	a3	"kdm5bb"_a3_2928	0.641	0.629	0.628	0.593	0.696	0.677
	"rbmx"_a3_2933	2933	"rbmx"	chr14	31856719	31856819	967	57	842	57	0.599	0.563	0.036	0.333621	0.920033	a3	"rbmx"_a3_2933	0.618	0.538	0.642	0.591	0.553	0.545
	"rbmx"_a3_2934	2934	"rbmx"	chr14	31860232	31860334	427	32	374	24	0.924	0.935	-0.011	0.314656	0.892912	a3	"rbmx"_a3_2934	0.933	0.94	0.899	0.944	0.935	0.925
	"prkab1b"_a3_2940	2940	"prkab1b"	chr8	39676245	39676393	8	230	2	236	0.026	0.008	0.018	0.003547	0.0426775	a3	"prkab1b"_a3_2940	0.029	0.028	0.02	0.011	0.007	0.005
	"kdm2ba"_a3_2941	2941	"kdm2ba"	chr8	40250600	40251604	64	6	36	3	0.916	0.893	0.023	0.727862	1	a3	"kdm2ba"_a3_2941	0.944	0.917	0.888	0.831	0.98	0.868
	"kdm2ba"_a3_2942	2942	"kdm2ba"	chr8	40251686	40251995	37	20	15	14	0.636	0.58	0.056	0.488996	1	a3	"kdm2ba"_a3_2942	0.637	0.654	0.618	0.838	0.38	0.522
	"ubap2b"_a3_2943	2943	"ubap2b"	chr8	45304155	45304220	131	2	150	59	0.988	0.71	0.277	0	0	a3	"ubap2b"_a3_2943	0.976	0.987	1	0.752	0.729	0.65
	"ybx1"_a3_2949	2949	"ybx1"	chr8	47144749	47145015	1082	1231	953	1108	0.464	0.459	0.005	0.810851	1	a3	"ybx1"_a3_2949	0.459	0.488	0.446	0.488	0.432	0.457
	"aak1a"_a3_2951	2951	"aak1a"	chr8	49012017	49012347	55	27	17	8	0.662	0.717	-0.055	0.595166	1	a3	"aak1a"_a3_2951	0.6	0.602	0.785	0.763	0.831	0.558
	"tp53"_a3_2952	2952	"tp53"	chr5	24093784	24093867	45	31	43	21	0.563	0.742	-0.179	0.0473559	0.274993	a3	"tp53"_a3_2952	0.522	0.508	0.66	0.728	0.568	0.931
	"sipa1l1"_a3_2953	2953	"sipa1l1"	chr20	28656209	28656350	28	6	32	2	0.799	0.956	-0.157	0.00101287	0.0158683	a3	"sipa1l1"_a3_2953	0.809	0.773	0.816	1	0.868	1
	"sipa1l1"_a3_2954	2954	"sipa1l1"	chr20	28659278	28659438	22	10	15	3	0.692	0.797	-0.105	0.106633	0.466211	a3	"sipa1l1"_a3_2954	0.681	0.616	0.778	0.68	0.71	1
	"sipa1l1"_a3_2955	2955	"sipa1l1"	chr20	28675537	28675647	30	1	31	1	0.955	0.98	-0.026	0.242736	0.778412	a3	"sipa1l1"_a3_2955	0.966	0.939	0.959	0.941	1	1
	"cabin1"_a3_2956	2956	"cabin1"	chr8	51901317	51901427	24	3	34	9	0.901	0.788	0.113	0.0153594	0.129778	a3	"cabin1"_a3_2956	0.911	0.903	0.89	0.797	0.726	0.842
	"nr2c2"_a3_2958	2958	"nr2c2"	chr8	53136974	53137112	2	21	6	16	0.059	0.243	-0.184	0.00213342	0.0291696	a3	"nr2c2"_a3_2958	0.027	0	0.151	0.109	0.197	0.424
	"mbd4"_a3_2962	2962	"mbd4"	chr8	54215452	54215787	90	156	80	144	0.366	0.354	0.012	0.758532	1	a3	"mbd4"_a3_2962	0.379	0.388	0.33	0.341	0.359	0.361
	"mbd4"_a3_2963	2963	"mbd4"	chr8	54215452	54215787	19	156	22	144	0.101	0.123	-0.022	0.244608	0.781083	a3	"mbd4"_a3_2963	0.101	0.123	0.079	0.105	0.131	0.132
	"mbd4"_a3_2964	2964	"mbd4"	chr8	54215452	54215787	6	156	9	144	0.027	0.047	-0.019	0.077354	0.370511	a3	"mbd4"_a3_2964	0.039	0.022	0.021	0.022	0.03	0.088
	"mbd4"_a3_2965	2965	"mbd4"	chr8	54215452	54215790	18	89	21	79	0.158	0.195	-0.038	0.228994	0.756938	a3	"mbd4"_a3_2965	0.149	0.182	0.142	0.185	0.207	0.194
	"mbd4"_a3_2966	2966	"mbd4"	chr8	54215452	54215790	5	89	8	79	0.041	0.07	-0.029	0.0998513	0.448287	a3	"mbd4"_a3_2966	0.054	0.034	0.035	0.041	0.045	0.125
	"mbd4"_a3_2967	2967	"mbd4"	chr8	54215452	54215805	4	18	5	18	0.167	0.186	-0.02	0.874443	1	a3	"mbd4"_a3_2967	0.245	0.079	0.176	0.134	0.104	0.321
	"sp3a"_a3_2971	2971	"sp3a"	chr9	2772824	2772915	45	4	52	3	0.862	0.905	-0.043	0.35485	0.944592	a3	"sp3a"_a3_2971	0.938	0.822	0.826	0.814	0.975	0.925
	"dcaf17"_a3_2972	2972	"dcaf17"	chr9	3503902	3503983	30	75	22	75	0.266	0.216	0.051	0.371351	0.966284	a3	"dcaf17"_a3_2972	0.419	0.17	0.21	0.179	0.239	0.229
	"sytl1"_a3_2976	2976	"sytl1"	chr19	42583658	42583765	29	7	10	3	0.739	0.723	0.016	0.851811	1	a3	"sytl1"_a3_2976	0.647	0.869	0.7	0.896	0.811	0.462
	"sytl1"_a3_2977	2977	"sytl1"	chr19	42583922	42584061	16	1	13	1	0.955	0.96	-0.005	1	1	a3	"sytl1"_a3_2977	1	0.864	1	1	0.88	1
	"fstl1b"_a3_2978	2978	"fstl1b"	chr9	9774674	9774776	13	10	10	5	0.505	0.69	-0.185	0.205974	0.704057	a3	"fstl1b"_a3_2978	0.662	0.642	0.211	0.774	0.683	0.614
	"igf2bp2a"_a3_2979	2979	"igf2bp2a"	chr9	12480035	12480152	42	2	32	3	0.945	0.901	0.044	0.226887	0.751626	a3	"igf2bp2a"_a3_2979	0.925	0.979	0.931	0.837	0.968	0.898
	"LOC100003133"_a3_2981	2981	"LOC100003133"	chr9	12888695	12888752	16	5	13	4	0.771	0.769	0.002	0.939852	1	a3	"LOC100003133"_a3_2981	0.735	0.821	0.758	1	0.702	0.606
	"abi2a"_a3_2984	2984	"abi2a"	chr9	13778150	13778269	2	18	3	14	0.063	0.145	-0.083	0.166728	0.629152	a3	"abi2a"_a3_2984	0.061	0.127	0	0.147	0.207	0.082
	"pard3bb"_a3_2985	2985	"pard3bb"	chr9	14683453	14683571	12	2	16	1	0.858	0.955	-0.097	1	1	a3	"pard3bb"_a3_2985	0.855	0.774	0.946	0.915	0.951	1
	"rbbp6"_a3_2994	2994	"rbbp6"	chr3	35414721	35414861	47	26	45	11	0.642	0.796	-0.153	0.00210678	0.0290697	a3	"rbbp6"_a3_2994	0.674	0.706	0.547	0.777	0.826	0.784
	"rbbp6"_a3_2995	2995	"rbbp6"	chr3	35416988	35417084	25	6	29	4	0.796	0.868	-0.071	0.201996	0.696794	a3	"rbbp6"_a3_2995	0.655	0.868	0.866	0.838	0.886	0.879
	"rbbp6"_a3_2996	2996	"rbbp6"	chr3	35417252	35419049	65	4	70	5	0.922	0.909	0.014	0.730322	1	a3	"rbbp6"_a3_2996	1	0.875	0.892	0.914	0.917	0.895
	"sf3b1"_a3_3004	3004	"sf3b1"	chr9	32172338	32172468	26	5	20	3	0.593	0.551	0.042	0.836336	1	a3	"sf3b1"_a3_3004	0.361	1	0.417	0.556	0.562	0.534
	"hspe1"_a3_3005	3005	"hspe1"	chr9	32303345	32303501	1164	92	1140	85	0.925	0.929	-0.004	0.6423	1	a3	"hspe1"_a3_3005	0.927	0.918	0.931	0.925	0.934	0.929
	"dopey2"_a3_3006	3006	"dopey2"	chr9	33158157	33158328	47	4	28	1	0.909	0.97	-0.061	0.0178571	0.143621	a3	"dopey2"_a3_3006	0.949	0.944	0.834	0.961	1	0.949
	"usp9"_a3_3008	3008	"usp9"	chr9	33305403	33305959	195	0	167	0	0.998	1	-0.002	1	1	a3	"usp9"_a3_3008	1	1	0.994	1	1	1
	"usp9"_a3_3009	3009	"usp9"	chr9	33319257	33321037	233	87	223	79	0.727	0.73	-0.003	0.812173	1	a3	"usp9"_a3_3009	0.728	0.773	0.679	0.78	0.67	0.74
	"dlg1"_a3_3012	3012	"dlg1"	chr6	30066347	30066444	23	63	14	35	0.261	0.283	-0.022	0.88818	1	a3	"dlg1"_a3_3012	0.259	0.23	0.293	0.382	0.264	0.203
	"ppp2r3b"_a3_3015	3015	"ppp2r3b"	chr9	34497608	34497794	88	14	102	16	0.861	0.861	0	0.917391	1	a3	"ppp2r3b"_a3_3015	0.855	0.827	0.902	0.838	0.871	0.875
	"clasp1a"_a3_3018	3018	"clasp1a"	chr9	38167662	38168206	21	7	21	5	0.743	0.796	-0.053	0.424966	1	a3	"clasp1a"_a3_3018	0.727	0.704	0.797	0.919	0.864	0.604
	"clasp1a"_a3_3019	3019	"clasp1a"	chr9	38258270	38258378	17	1	23	0	0.942	1	-0.058	1	1	a3	"clasp1a"_a3_3019	1	1	0.827	1	1	1
	"acd"_a3_3026	3026	"acd"	chr7	29090690	29090947	416	1	424	0	0.997	1	-0.003	1	1	a3	"acd"_a3_3026	0.992	1	1	1	1	1
	"tfpia"_a3_3029	3029	"tfpia"	chr9	42452291	42452492	30	0	57	2	1	0.964	0.036	0.400882	1	a3	"tfpia"_a3_3029	1	1	1	0.971	0.954	0.968
	"traf3ip1"_a3_3030	3030	"traf3ip1"	chr9	45633619	45633706	44	12	35	14	0.795	0.722	0.073	0.235292	0.764319	a3	"traf3ip1"_a3_3030	0.834	0.84	0.712	0.842	0.629	0.696
	"rbm27"_a3_3035	3035	"rbm27"	chr9	54261069	54261208	44	10	47	7	0.795	0.868	-0.072	0.188703	0.670945	a3	"rbm27"_a3_3035	0.936	0.713	0.737	0.883	0.868	0.852
	"kansl1a"_a3_3041	3041	"kansl1a"	chr12	4718911	4719042	46	93	43	104	0.32	0.289	0.031	0.473076	1	a3	"kansl1a"_a3_3041	0.213	0.371	0.376	0.294	0.297	0.275
	"cdv3"_a3_3043	3043	"cdv3"	chr24	9892467	9893795	35	483	38	481	0.065	0.072	-0.006	0.612334	1	a3	"cdv3"_a3_3043	0.048	0.071	0.077	0.074	0.075	0.066
	"cunh18orf32"_a3_3047	3047	"cunh18orf32"	chrNW_003335906.1	7126	7950	2	65	111	58	0.027	0.597	-0.57	0	0	a3	"cunh18orf32"_a3_3047	0.049	0.014	0.019	0.58	0.615	0.596
	"eif4g3a"_a3_3052	3052	"eif4g3a"	chr11	27869074	27869257	16	33	19	43	0.331	0.291	0.04	0.578193	1	a3	"eif4g3a"_a3_3052	0.301	0.398	0.294	0.287	0.295	0.291
	"them4"_a3_3053	3053	"them4"	chr16	17765347	17765510	59	6	51	6	0.886	0.878	0.008	0.713589	1	a3	"them4"_a3_3053	0.937	0.873	0.848	0.875	0.897	0.863
	"them4"_a3_3054	3054	"them4"	chr16	17765347	17765510	13	1	11	1	0.875	0.907	-0.032	0.611901	1	a3	"them4"_a3_3054	1	1	0.625	0.806	1	0.915
	"ubr5"_a3_3057	3057	"ubr5"	chr16	52555801	52555946	7	140	4	182	0.041	0.017	0.023	0.00699669	0.0730765	a3	"ubr5"_a3_3057	0.064	0.026	0.032	0.008	0.004	0.04
	"ubr5"_a3_3058	3058	"ubr5"	chr16	52565189	52565392	156	65	160	66	0.688	0.687	0	0.949263	1	a3	"ubr5"_a3_3058	0.668	0.717	0.678	0.685	0.698	0.679
	"ubr5"_a3_3059	3059	"ubr5"	chr16	52585359	52585450	195	10	235	16	0.939	0.923	0.016	0.276663	0.834196	a3	"ubr5"_a3_3059	0.94	0.973	0.904	0.872	0.945	0.952
	"ubr5"_a3_3060	3060	"ubr5"	chr16	52603702	52603826	122	8	117	10	0.927	0.921	0.006	0.544454	1	a3	"ubr5"_a3_3060	0.993	0.878	0.911	0.922	0.901	0.941
	"ubr5"_a3_3061	3061	"ubr5"	chr16	52624132	52624326	52	35	50	58	0.567	0.432	0.135	0.00330631	0.0404284	a3	"ubr5"_a3_3061	0.578	0.553	0.571	0.427	0.459	0.41
	"gcfc2"_a3_3068	3068	"gcfc2"	chr17	32536385	32536489	56	106	56	104	0.306	0.311	-0.005	0.902991	1	a3	"gcfc2"_a3_3068	0.316	0.315	0.286	0.272	0.352	0.309
	"gcfc2"_a3_3069	3069	"gcfc2"	chr17	32536388	32536489	59	7	62	7	0.87	0.873	-0.003	0.861534	1	a3	"gcfc2"_a3_3069	0.929	0.819	0.861	0.847	0.894	0.878
	"gcfc2"_a3_3070	3070	"gcfc2"	chr17	32536388	32536489	109	7	110	7	0.936	0.936	0	0.963386	1	a3	"gcfc2"_a3_3070	0.965	0.905	0.938	0.933	0.938	0.938
	"si:dkey-170l10.1"_a3_3072	3072	"si:dkey-170l10.1"	chr17	31609041	31609134	0	100	0	70	0	0.007	-0.007	1	1	a3	"si:dkey-170l10.1"_a3_3072	0	0	0	0.021	0	0
	"usp36"_a3_3077	3077	"usp36"	chr3	57595257	57595373	6	235	5	189	0.02	0.02	0	0.952015	1	a3	"usp36"_a3_3077	0.021	0.033	0.006	0.016	0.027	0.017
	"cirbpb"_a3_3091	3091	"cirbpb"	chr22	18544449	18544508	1056	2310	1008	2146	0.303	0.31	-0.007	0.712352	1	a3	"cirbpb"_a3_3091	0.314	0.277	0.318	0.323	0.284	0.323
	"cirbpb"_a3_3092	3092	"cirbpb"	chr22	18544449	18544508	231	2310	236	2146	0.085	0.094	-0.009	0.333264	0.920033	a3	"cirbpb"_a3_3092	0.081	0.082	0.092	0.104	0.074	0.104
	"cirbpb"_a3_3093	3093	"cirbpb"	chr22	18544449	18544515	206	1031	217	989	0.164	0.176	-0.012	0.401092	1	a3	"cirbpb"_a3_3093	0.152	0.17	0.169	0.183	0.155	0.189
	"asap1b"_a3_3104	3104	"asap1b"	chr24	10947535	10947636	11	115	5	60	0.083	0.071	0.012	0.520742	1	a3	"asap1b"_a3_3104	0.074	0.087	0.089	0.087	0.085	0.041
	"LOC110438622"_a3_3116	3116	"LOC110438622"	chrNW_018394550.1	175868	176680	7	44	4	19	0.119	0.149	-0.03	0.684073	1	a3	"LOC110438622"_a3_3116	0.084	0.156	0.117	0.087	0.189	0.172
	"tmem79a"_a3_3117	3117	"tmem79a"	chr19	793141	793402	92	17	76	12	0.842	0.858	-0.016	0.4291	1	a3	"tmem79a"_a3_3117	0.838	0.903	0.786	0.816	0.846	0.912
	"tmem79a"_a3_3118	3118	"tmem79a"	chr19	793144	793402	98	1	78	1	0.986	0.992	-0.006	1	1	a3	"tmem79a"_a3_3118	0.99	0.989	0.978	1	0.986	0.99
	"tmem79a"_a3_3119	3119	"tmem79a"	chr19	793144	793402	24	1	14	1	0.946	0.954	-0.008	1	1	a3	"tmem79a"_a3_3119	0.962	0.946	0.93	1	0.936	0.927
	"faf1"_a3_3139	3139	"faf1"	chr8	16388707	16388982	203	18	188	10	0.916	0.948	-0.032	0.0291421	0.200136	a3	"faf1"_a3_3139	0.942	0.929	0.877	0.971	0.947	0.926
	"si:dkeyp-94b4.1"_a3_3143	3143	"si:dkeyp-94b4.1"	chr12	15800520	15800659	4	44	1	42	0.082	0.033	0.05	0.0200739	0.156431	a3	"si:dkeyp-94b4.1"_a3_3143	0.131	0.116	0	0.031	0.05	0.017
	"kat6b"_a3_3156	3156	"kat6b"	chr13	24874725	24874998	11	9	12	9	0.539	0.598	-0.059	0.637321	1	a3	"kat6b"_a3_3156	0.604	0.495	0.517	0.696	0.435	0.662
	"si:ch211-150e22.5"_a3_3162	3162	"si:ch211-150e22.5"	chrNW_018394704.1	86405	86706	19	23	11	21	0.439	0.335	0.104	0.18283	0.664196	a3	"si:ch211-150e22.5"_a3_3162	0.424	0.52	0.374	0.364	0.403	0.238
	"ppp4r4"_a3_3170	3170	"ppp4r4"	chr20	27365763	27365943	100	2	97	3	0.982	0.972	0.011	0.274713	0.834196	a3	"ppp4r4"_a3_3170	0.964	0.983	1	0.95	1	0.965
	"dpp9"_a3_3171	3171	"dpp9"	chr8	47688633	47688802	100	17	89	19	0.851	0.815	0.036	0.303444	0.872619	a3	"dpp9"_a3_3171	0.908	0.831	0.815	0.839	0.855	0.752
	"btg3"_a3_3185	3185	"btg3"	chrNW_018394789.1	116428	116635	4	209	4	284	0.017	0.019	-0.002	0.691838	1	a3	"btg3"_a3_3185	0.017	0.005	0.028	0.035	0.01	0.011
	"tjp1a"_a3_3191	3191	"tjp1a"	chr7	31107994	31108145	21	44	26	20	0.32	0.566	-0.245	3.74763e-05	0.000924006	a3	"tjp1a"_a3_3191	0.333	0.329	0.299	0.528	0.632	0.537
	"si:dkey-151g10.3"_a5_22	22	"si:dkey-151g10.3"	chrNW_018395152.1	116705	116814	1	28	0	24	0.023	0.008	0.016	0.481822	1	a5	"si:dkey-151g10.3"_a5_22	0.02	0.02	0.03	0.023	0	0
	"birc6"_a5_34	34	"birc6"	chrNW_018394987.1	16089	16260	18	6	12	4	0.713	0.693	0.02	0.919482	1	a5	"birc6"_a5_34	0.821	0.814	0.504	0.555	0.669	0.854
	"aff4"_a5_60	60	"aff4"	chr21	43238201	43238265	2	22	3	12	0.082	0.197	-0.115	0.0449346	0.285986	a5	"aff4"_a5_60	0	0.22	0.026	0.149	0.292	0.149
	"dock7"_a5_66	66	"dock7"	chr6	32373569	32373709	64	9	69	16	0.865	0.802	0.063	0.0772398	0.367834	a5	"dock7"_a5_66	0.855	0.853	0.888	0.811	0.793	0.802
	"si:ch211-79l20.4"_a5_68	68	"si:ch211-79l20.4"	chr16	26707641	26707808	48	167	37	146	0.214	0.193	0.02	0.431883	0.981895	a5	"si:ch211-79l20.4"_a5_68	0.187	0.181	0.273	0.158	0.229	0.193
	"ube2q2"_a5_74	74	"ube2q2"	chr25	29450094	29450232	40	48	26	34	0.427	0.412	0.014	0.810172	1	a5	"ube2q2"_a5_74	0.47	0.323	0.487	0.412	0.307	0.518
	"rbpms2a"_a5_84	84	"rbpms2a"	chr25	6142050	6142199	56	312	43	301	0.142	0.115	0.027	0.107781	0.442161	a5	"rbpms2a"_a5_84	0.147	0.161	0.119	0.135	0.131	0.079
	"rbpms2a"_a5_85	85	"rbpms2a"	chr25	6149253	6149305	276	36	259	37	0.869	0.86	0.009	0.62674	1	a5	"rbpms2a"_a5_85	0.855	0.88	0.872	0.832	0.888	0.859
	"deaf1"_a5_86	86	"deaf1"	chr25	4673845	4673911	5	25	3	25	0.155	0.103	0.051	0.279815	0.790681	a5	"deaf1"_a5_86	0.171	0.176	0.117	0.052	0.052	0.206
	"decr2"_a5_89	89	"decr2"	chr24	37718676	37718865	2	22	2	9	0.067	0.12	-0.053	0.889448	1	a5	"decr2"_a5_89	0.04	0.074	0.088	0.074	0.286	0
	"ncoa2"_a5_98	98	"ncoa2"	chr24	14426363	14426616	161	21	156	19	0.768	0.769	-0.001	0.947025	1	a5	"ncoa2"_a5_98	0.776	0.864	0.663	0.74	0.829	0.737
	"nrp1a"_a5_99	99	"nrp1a"	chr24	1173800	1173848	8	4	8	6	0.726	0.538	0.187	0.240776	0.706762	a5	"nrp1a"_a5_99	0.629	1	0.548	0.44	0.601	0.574
	"nrp1a"_a5_100	100	"nrp1a"	chr24	1177012	1177102	9	3	15	5	0.587	0.672	-0.085	0.726535	1	a5	"nrp1a"_a5_100	0.898	0.637	0.226	0.906	0.385	0.724
	"rca2.1"_a5_112	112	"rca2.1"	chr23	26107085	26107172	39	5	62	4	0.881	0.928	-0.047	0.155668	0.557945	a5	"rca2.1"_a5_112	0.864	0.883	0.896	0.962	0.857	0.964
	"arpp21"_a5_117	117	"arpp21"	chr19	42909064	42909192	74	49	48	19	0.574	0.69	-0.116	0.00915417	0.0903477	a5	"arpp21"_a5_117	0.619	0.554	0.55	0.677	0.703	0.691
	"cspp1"_a5_118	118	"cspp1"	chr24	18696822	18696916	90	69	86	79	0.561	0.515	0.046	0.340535	0.889136	a5	"cspp1"_a5_118	0.544	0.649	0.489	0.462	0.57	0.513
	"rcor3"_a5_119	119	"rcor3"	chr22	38285213	38285292	10	30	4	30	0.22	0.129	0.091	0.0429533	0.281261	a5	"rcor3"_a5_119	0.325	0.188	0.147	0.055	0.08	0.251
	"pitpnaa"_a5_129	129	"pitpnaa"	chr15	28422962	28423028	131	530	162	451	0.177	0.238	-0.061	0.0126045	0.119217	a5	"pitpnaa"_a5_129	0.102	0.297	0.132	0.199	0.243	0.273
	"shdb"_a5_130	130	"shdb"	chr22	21398497	21398684	45	413	28	224	0.07	0.09	-0.02	0.352526	0.889136	a5	"shdb"_a5_130	0.038	0.128	0.045	0.122	0.076	0.073
	"rrbp1b"_a5_131	131	"rrbp1b"	chr22	25101502	25101580	393	63	917	182	0.895	0.818	0.077	0.0570638	0.326558	a5	"rrbp1b"_a5_131	1	0.849	0.835	0.796	0.812	0.845
	"rrbp1b"_a5_132	132	"rrbp1b"	chr22	25108962	25109067	10	55	14	35	0.142	0.253	-0.111	0.0372151	0.254137	a5	"rrbp1b"_a5_132	0.185	0.125	0.115	0.403	0.097	0.259
	"sike1"_a5_135	135	"sike1"	chr23	39767783	39768040	20	20	23	17	0.456	0.545	-0.089	0.397406	0.942975	a5	"sike1"_a5_135	0.501	0.596	0.27	0.405	0.606	0.624
	"si:dkey-19e4.5"_a5_138	138	"si:dkey-19e4.5"	chr6	21864613	21864704	430	6	289	1	0.984	0.995	-0.011	0.33986	0.889136	a5	"si:dkey-19e4.5"_a5_138	0.973	0.985	0.993	1	1	0.984
	"si:dkey-19e4.5"_a5_139	139	"si:dkey-19e4.5"	chr6	21873221	21873266	283	0	197	1	1	0.988	0.012	1	1	a5	"si:dkey-19e4.5"_a5_139	1	1	1	0.987	0.986	0.99
	"pan2"_a5_149	149	"pan2"	chr23	32006075	32006267	16	70	20	61	0.18	0.22	-0.04	0.215974	0.674697	a5	"pan2"_a5_149	0.211	0.179	0.151	0.233	0.279	0.149
	"tcerg1b"_a5_153	153	"tcerg1b"	chr21	41799112	41799248	6	196	5	182	0.021	0.016	0.004	0.602484	1	a5	"tcerg1b"_a5_153	0.017	0.02	0.025	0.029	0.016	0.004
	"eps8"_a5_167	167	"eps8"	chr4	161878	161913	8	112	4	99	0.041	0.024	0.016	0.0756626	0.365434	a5	"eps8"_a5_167	0.037	0.037	0.048	0.037	0.011	0.025
	"si:ch211-285f17.1"_a5_169	169	"si:ch211-285f17.1"	chr24	9591678	9591777	15	0	18	1	1	0.684	0.316	0.011586	0.112715	a5	"si:ch211-285f17.1"_a5_169	1	1	1	1	0.644	0.409
	"phc3"_a5_172	172	"phc3"	chr2	37439852	37440400	18	1	34	1	0.931	0.955	-0.025	0.698674	1	a5	"phc3"_a5_172	0.869	0.923	1	1	0.889	0.977
	"phc3"_a5_173	173	"phc3"	chr2	37442389	37442493	29	34	32	36	0.308	0.317	-0.009	0.88285	1	a5	"phc3"_a5_173	0.29	0.286	0.347	0.339	0.31	0.302
	"akna"_a5_175	175	"akna"	chr21	13972480	13972748	6	7	7	10	0.245	0.26	-0.015	0.907064	1	a5	"akna"_a5_175	0.124	0.19	0.421	0.145	0.432	0.203
	"ubap2a"_a5_178	178	"ubap2a"	chr21	11932548	11932601	138	45	147	42	0.748	0.774	-0.026	0.379125	0.915546	a5	"ubap2a"_a5_178	0.713	0.771	0.761	0.798	0.769	0.756
	"ubap2a"_a5_179	179	"ubap2a"	chr21	11951593	11951698	18	193	14	194	0.077	0.061	0.016	0.191078	0.637865	a5	"ubap2a"_a5_179	0.07	0.084	0.077	0.087	0.069	0.028
	"ccbe1"_a5_180	180	"ccbe1"	chr21	10665905	10665941	12	69	6	22	0.141	0.211	-0.069	0.299238	0.821697	a5	"ccbe1"_a5_180	0.073	0.166	0.185	0.097	0.209	0.326
	"marveld2a"_a5_188	188	"marveld2a"	chr10	2969772	2969827	5	31	5	28	0.106	0.129	-0.023	0.702907	1	a5	"marveld2a"_a5_188	0.07	0.084	0.163	0.049	0.177	0.16
	"creb1b"_a5_191	191	"creb1b"	chr9	28274876	28275035	9	14	9	16	0.241	0.262	-0.021	0.91594	1	a5	"creb1b"_a5_191	0.208	0.327	0.188	0.455	0.24	0.092
	"slc4a7"_a5_195	195	"slc4a7"	chr16	42732687	42732837	156	1	135	0	0.988	1	-0.012	1	1	a5	"slc4a7"_a5_195	1	0.964	1	1	1	1
	"pacsin3"_a5_198	198	"pacsin3"	chr7	54296215	54296303	446	0	410	0	0.999	1	-0.001	1	1	a5	"pacsin3"_a5_198	1	0.996	1	1	1	1
	"lmx1a"_a5_208	208	"lmx1a"	chr20	33923990	33924350	42	20	63	47	0.667	0.554	0.112	0.0584849	0.329159	a5	"lmx1a"_a5_208	0.701	0.613	0.686	0.552	0.451	0.66
	"ust"_a5_210	210	"ust"	chr20	31337779	31337935	11	90	1	65	0.102	0.02	0.082	3.28383e-06	0.000131003	a5	"ust"_a5_210	0.052	0.11	0.145	0	0.036	0.024
	"cdca4"_a5_214	214	"cdca4"	chr20	26940177	26940330	11	0	11	1	0.927	0.907	0.02	1	1	a5	"cdca4"_a5_214	0.782	1	1	0.721	1	1
	"cdca4"_a5_215	215	"cdca4"	chr20	26942750	26942775	57	1	54	0	0.926	1	-0.074	0.66603	1	a5	"cdca4"_a5_215	1	0.779	1	1	1	1
	"rer1"_a5_220	220	"rer1"	chr8	48958020	48958075	375	29	341	29	0.901	0.891	0.009	0.648151	1	a5	"rer1"_a5_220	0.875	0.932	0.895	0.893	0.868	0.913
	"bloc1s2"_a5_227	227	"bloc1s2"	chr20	7584210	7584385	140	23	117	22	0.848	0.827	0.021	0.473032	1	a5	"bloc1s2"_a5_227	0.812	0.882	0.851	0.821	0.853	0.808
	"snx14"_a5_229	229	"snx14"	chr20	855253	855377	0	127	0	136	0.003	0.002	0	1	1	a5	"snx14"_a5_229	0	0.008	0	0	0.007	0
	"si:ch211-13c6.2"_a5_236	236	"si:ch211-13c6.2"	chr19	42063236	42063552	37	86	21	56	0.281	0.257	0.024	0.536944	1	a5	"si:ch211-13c6.2"_a5_236	0.258	0.244	0.34	0.264	0.265	0.241
	"banp"_a5_237	237	"banp"	chr25	30502134	30502179	57	12	47	10	0.82	0.836	-0.015	0.747389	1	a5	"banp"_a5_237	0.847	0.746	0.868	0.781	0.749	0.977
	"upf1"_a5_239	239	"upf1"	chr2	56190971	56191056	120	5	130	8	0.956	0.946	0.011	0.369668	0.907613	a5	"upf1"_a5_239	0.965	0.957	0.947	0.973	0.928	0.936
	"zgc:112962"_a5_240	240	"zgc:112962"	chr8	21067452	21067527	32	7	19	7	0.782	0.603	0.179	0.147379	0.536712	a5	"zgc:112962"_a5_240	0.805	0.896	0.645	0.879	0.5	0.431
	"gigfy2"_a5_241	241	"gigfy2"	chr2	48240100	48240309	322	171	256	141	0.629	0.623	0.006	0.796318	1	a5	"gigfy2"_a5_241	0.616	0.605	0.665	0.652	0.618	0.599
	"carf"_a5_242	242	"carf"	chr9	13230213	13230324	12	66	7	36	0.147	0.155	-0.008	0.952133	1	a5	"carf"_a5_242	0.053	0.209	0.179	0.142	0.069	0.253
	"cast"_a5_243	243	"cast"	chr21	11614250	11614283	216	0	187	36	0.998	0.828	0.17	0	0	a5	"cast"_a5_243	1	1	0.995	0.816	0.808	0.86
	"pbxip1a"_a5_245	245	"pbxip1a"	chr19	7553363	7553440	55	50	59	53	0.499	0.496	0.003	0.941404	1	a5	"pbxip1a"_a5_245	0.485	0.565	0.447	0.535	0.459	0.495
	"tle3b"_a5_246	246	"tle3b"	chr7	33672454	33672529	77	0	62	0	0.995	1	-0.005	1	1	a5	"tle3b"_a5_246	1	0.985	1	1	1	1
	"tle3b"_a5_247	247	"tle3b"	chr7	33672454	33672529	137	3	108	5	0.971	0.945	0.026	0.195545	0.649592	a5	"tle3b"_a5_247	0.976	0.965	0.973	0.865	0.971	1
	"tle3b"_a5_248	248	"tle3b"	chr7	33672454	33672529	250	11	238	15	0.948	0.929	0.02	0.198656	0.654703	a5	"tle3b"_a5_248	0.958	0.945	0.942	0.93	0.956	0.9
	"kat5b"_a5_249	249	"kat5b"	chr5	66740113	66740362	20	162	10	134	0.083	0.05	0.033	0.024074	0.195384	a5	"kat5b"_a5_249	0.072	0.076	0.101	0.035	0.063	0.053
	"ubtfl"_a5_252	252	"ubtfl"	chr2	32361646	32361712	32	62	33	56	0.265	0.289	-0.024	0.541869	1	a5	"ubtfl"_a5_252	0.368	0.229	0.199	0.295	0.254	0.318
	"ubtfl"_a5_253	253	"ubtfl"	chr2	32361646	32361712	45	78	48	64	0.285	0.34	-0.055	0.181877	0.613159	a5	"ubtfl"_a5_253	0.333	0.208	0.314	0.292	0.365	0.364
	"ubtfl"_a5_254	254	"ubtfl"	chr2	32366919	32367045	92	4	73	2	0.959	0.969	-0.01	0.462003	1	a5	"ubtfl"_a5_254	0.936	0.971	0.97	0.927	0.98	1
	"ubtfl"_a5_255	255	"ubtfl"	chr2	32366934	32367045	97	60	75	61	0.589	0.529	0.06	0.350251	0.889136	a5	"ubtfl"_a5_255	0.525	0.634	0.608	0.621	0.359	0.608
	"ubtfl"_a5_256	256	"ubtfl"	chr2	32366934	32367045	9	60	5	61	0.119	0.073	0.046	0.0380985	0.256882	a5	"ubtfl"_a5_256	0.103	0.105	0.15	0.129	0.041	0.049
	"ubtfl"_a5_257	257	"ubtfl"	chr2	32373395	32373509	60	59	51	62	0.477	0.434	0.042	0.35899	0.897594	a5	"ubtfl"_a5_257	0.493	0.457	0.48	0.501	0.467	0.335
	"otulinb"_a5_259	259	"otulinb"	chr2	31942741	31942785	46	97	38	92	0.201	0.164	0.038	0.20169	0.658546	a5	"otulinb"_a5_259	0.18	0.213	0.211	0.077	0.113	0.301
	"htt"_a5_260	260	"htt"	chr1	41300050	41300264	12	11	9	11	0.503	0.413	0.09	0.453486	1	a5	"htt"_a5_260	0.455	0.354	0.699	0.064	0.498	0.676
	"htt"_a5_261	261	"htt"	chr1	41354991	41355359	2	22	1	16	0.033	0.02	0.013	0.792795	1	a5	"htt"_a5_261	0	0.017	0.081	0	0.059	0
	"yeats2"_a5_262	262	"yeats2"	chr2	44656772	44656907	29	18	24	15	0.619	0.611	0.007	0.929635	1	a5	"yeats2"_a5_262	0.472	0.735	0.649	0.504	0.612	0.718
	"trnau1apb"_a5_269	269	"trnau1apb"	chr2	24314030	24314410	17	2	17	1	0.857	0.947	-0.09	0.0177996	0.158378	a5	"trnau1apb"_a5_269	1	0.791	0.779	0.841	1	1
	"trnau1apb"_a5_270	270	"trnau1apb"	chr2	24314278	24314410	22	76	22	63	0.088	0.106	-0.018	0.396936	0.942975	a5	"trnau1apb"_a5_270	0.088	0.099	0.078	0.074	0.114	0.13
	"trnau1apb"_a5_271	271	"trnau1apb"	chr2	24314278	24314410	8	76	6	63	0.035	0.035	0	0.791067	1	a5	"trnau1apb"_a5_271	0.005	0.064	0.036	0.022	0.042	0.04
	"sept2"_a5_275	275	"sept2"	chr2	22608286	22608370	72	160	93	91	0.269	0.452	-0.182	3.82632e-05	0.00124082	a5	"sept2"_a5_275	0.216	0.337	0.255	0.482	0.521	0.352
	"ep300b"_a5_276	276	"ep300b"	chr3	25023444	25023563	21	21	17	10	0.461	0.583	-0.122	0.0800071	0.377889	a5	"ep300b"_a5_276	0.388	0.483	0.511	0.551	0.609	0.589
	"ep300b"_a5_277	277	"ep300b"	chr3	25030784	25030862	39	15	29	12	0.689	0.673	0.016	0.76685	1	a5	"ep300b"_a5_277	0.597	0.771	0.699	0.61	0.69	0.718
	"zfand2a"_a5_278	278	"zfand2a"	chr3	43385761	43385846	28	146	30	190	0.124	0.104	0.02	0.341497	0.889136	a5	"zfand2a"_a5_278	0.087	0.17	0.116	0.109	0.082	0.122
	"hgs"_a5_279	279	"hgs"	chr3	50081629	50081716	2	62	4	39	0.023	0.089	-0.066	0.00214233	0.0275269	a5	"hgs"_a5_279	0.036	0.014	0.019	0.055	0.117	0.096
	"hgs"_a5_280	280	"hgs"	chr3	50095850	50095935	10	56	7	67	0.13	0.082	0.048	0.0688201	0.3518	a5	"hgs"_a5_280	0.164	0.098	0.128	0.083	0.074	0.088
	"prrc2b"_a5_281	281	"prrc2b"	chr5	72023742	72023955	107	155	84	162	0.374	0.305	0.069	0.0607185	0.333625	a5	"prrc2b"_a5_281	0.341	0.367	0.414	0.222	0.315	0.377
	"nfyal"_a5_282	282	"nfyal"	chr8	25026195	25026350	145	40	47	46	0.776	0.476	0.3	2.33933e-10	1.99135e-08	a5	"nfyal"_a5_282	0.828	0.818	0.682	0.451	0.452	0.525
	"zgc:66475"_a5_285	285	"zgc:66475"	chr2	13907410	13907552	1	85	0	64	0.016	0	0.016	1	1	a5	"zgc:66475"_a5_285	0	0	0.048	0	0	0
	"cdc7"_a5_290	290	"cdc7"	chr2	10871807	10871871	101	88	91	83	0.347	0.341	0.006	0.798941	1	a5	"cdc7"_a5_290	0.357	0.309	0.374	0.32	0.326	0.376
	"cdc7"_a5_291	291	"cdc7"	chr2	10871807	10871871	147	90	145	104	0.431	0.392	0.039	0.267536	0.772295	a5	"cdc7"_a5_291	0.406	0.469	0.418	0.449	0.37	0.356
	"parla"_a5_293	293	"parla"	chr2	5554659	5554755	2	14	2	9	0.083	0.211	-0.128	0.424501	0.981401	a5	"parla"_a5_293	0.163	0	0.085	0.14	0	0.493
	"mib1"_a5_297	297	"mib1"	chr2	4151234	4151321	41	2	24	0	0.943	0.984	-0.041	0.0723204	0.355875	a5	"mib1"_a5_297	0.92	0.935	0.974	1	1	0.952
	"mib1"_a5_298	298	"mib1"	chr2	4151234	4151321	26	0	23	2	1	0.908	0.092	0.158257	0.559325	a5	"mib1"_a5_298	1	1	1	0.724	1	1
	"dspa"_a5_299	299	"dspa"	chr2	2157576	2158074	43	0	22	1	1	0.746	0.254	0.551088	1	a5	"dspa"_a5_299	1	1	1	0.476	1	0.763
	"fndc3a"_a5_300	300	"fndc3a"	chr15	3037349	3037568	6	55	1	52	0.062	0.008	0.054	6.34714e-05	0.00196473	a5	"fndc3a"_a5_300	0.046	0.067	0.072	0	0.024	0
	"clasp2"_a5_301	301	"clasp2"	chr19	42792731	42792882	38	144	21	125	0.189	0.133	0.056	0.0198641	0.171234	a5	"clasp2"_a5_301	0.204	0.183	0.179	0.148	0.117	0.133
	"hdac1"_a5_306	306	"hdac1"	chr19	29815028	29815175	740	356	687	299	0.659	0.68	-0.021	0.332177	0.889136	a5	"hdac1"_a5_306	0.672	0.667	0.639	0.695	0.668	0.677
	"slc35a2"_a5_308	308	"slc35a2"	chr8	8956971	8957660	108	18	37	16	0.342	0.198	0.144	0.00267297	0.0325052	a5	"slc35a2"_a5_308	0.272	0.326	0.429	0.313	0.177	0.105
	"mfsd5"_a5_309	309	"mfsd5"	chr23	35789878	35789914	122	94	116	61	0.493	0.62	-0.127	0.158516	0.559325	a5	"mfsd5"_a5_309	0.348	0.721	0.411	0.606	0.536	0.718
	"mfsd5"_a5_310	310	"mfsd5"	chr23	35790090	35790243	1	86	3	72	0.01	0.037	-0.027	0.120715	0.475186	a5	"mfsd5"_a5_310	0.029	0	0	0.032	0.02	0.059
	"mfsd5"_a5_311	311	"mfsd5"	chr23	35790153	35790243	4	84	5	72	0.034	0.053	-0.019	0.455631	1	a5	"mfsd5"_a5_311	0.06	0.033	0.008	0.076	0.024	0.059
	"mfsd5"_a5_312	312	"mfsd5"	chr23	35790153	35790243	90	84	74	72	0.426	0.431	-0.006	0.950649	1	a5	"mfsd5"_a5_312	0.37	0.509	0.398	0.47	0.378	0.446
	"chtopa"_a5_313	313	"chtopa"	chr19	23917003	23917095	165	993	179	788	0.031	0.042	-0.011	0.00374021	0.0417555	a5	"chtopa"_a5_313	0.032	0.033	0.028	0.04	0.044	0.042
	"ptpn23b"_a5_316	316	"ptpn23b"	chr19	19246610	19246658	1	119	1	53	0.004	0.013	-0.009	1	1	a5	"ptpn23b"_a5_316	0	0	0.012	0.023	0.016	0
	"phka1a"_a5_317	317	"phka1a"	chr7	51731276	51731347	117	0	96	0	1	0.994	0.006	1	1	a5	"phka1a"_a5_317	1	1	1	1	1	0.983
	"thrb"_a5_318	318	"thrb"	chr19	17564219	17564277	24	6	23	6	0.807	0.792	0.014	0.959514	1	a5	"thrb"_a5_318	0.86	0.765	0.795	0.9	0.635	0.842
	"ddx3b"_a5_321	321	"ddx3b"	chr6	59837427	59837574	1814	887	1617	818	0.609	0.6	0.01	0.664617	1	a5	"ddx3b"_a5_321	0.652	0.568	0.608	0.606	0.59	0.603
	"ddx3b"_a5_322	322	"ddx3b"	chr6	59848034	59848156	913	1277	636	1220	0.407	0.332	0.075	0.000383102	0.00668955	a5	"ddx3b"_a5_322	0.423	0.435	0.362	0.308	0.328	0.359
	"rab3gap2"_a5_326	326	"rab3gap2"	chr17	25615836	25615911	6	67	3	52	0.061	0.036	0.024	0.114567	0.467188	a5	"rab3gap2"_a5_326	0.035	0.051	0.096	0.031	0.063	0.015
	"brd2a"_a5_328	328	"brd2a"	chr19	7163453	7163675	184	235	215	276	0.425	0.419	0.006	0.886422	1	a5	"brd2a"_a5_328	0.456	0.433	0.386	0.413	0.426	0.417
	"rpp14"_a5_333	333	"rpp14"	chr22	10158892	10159002	114	272	71	138	0.277	0.324	-0.046	0.150905	0.54663	a5	"rpp14"_a5_333	0.267	0.285	0.28	0.379	0.297	0.295
	"ece2a"_a5_334	334	"ece2a"	chr2	44781199	44781304	4	29	6	56	0.102	0.076	0.026	0.553444	1	a5	"ece2a"_a5_334	0.133	0.09	0.084	0.053	0.057	0.119
	"pik3c2g"_a5_341	341	"pik3c2g"	chr18	50930521	50930629	2	26	1	13	0.046	0.029	0.017	0.139293	0.526688	a5	"pik3c2g"_a5_341	0.057	0.082	0	0	0.087	0
	"morc2"_a5_342	342	"morc2"	chr25	3745221	3745408	208	7	182	8	0.966	0.958	0.008	0.425603	0.981401	a5	"morc2"_a5_342	0.977	0.946	0.975	0.977	0.927	0.969
	"kifc3"_a5_345	345	"kifc3"	chr18	45574029	45574302	100	97	83	84	0.496	0.494	0.002	0.908105	1	a5	"kifc3"_a5_345	0.504	0.493	0.49	0.582	0.479	0.42
	"clasrp"_a5_349	349	"clasrp"	chr18	36625489	36625529	17	8	15	10	0.713	0.615	0.098	0.57581	1	a5	"clasrp"_a5_349	0.73	0.565	0.843	0.415	0.523	0.907
	"fbxo3"_a5_350	350	"fbxo3"	chr7	38705563	38705679	1	86	0	67	0.006	0.005	0.001	1	1	a5	"fbxo3"_a5_350	0.009	0	0.009	0.014	0	0
	"ppp1r13bb"_a5_354	354	"ppp1r13bb"	chr20	20795870	20796011	249	21	218	20	0.912	0.901	0.011	0.627805	1	a5	"ppp1r13bb"_a5_354	0.931	0.914	0.892	0.849	0.929	0.926
	"si:ch211-212o1.2"_a5_362	362	"si:ch211-212o1.2"	chr18	18000623	18000770	18	22	14	36	0.305	0.177	0.128	0.00731976	0.0766886	a5	"si:ch211-212o1.2"_a5_362	0.364	0.296	0.256	0.177	0.195	0.16
	"tatdn3"_a5_363	363	"tatdn3"	chr20	37822900	37822970	16	0	26	1	1	0.963	0.037	0.366302	0.905732	a5	"tatdn3"_a5_363	1	1	1	0.968	0.92	1
	"sash1a"_a5_372	372	"sash1a"	chr20	31451426	31451827	8	156	3	155	0.011	0.005	0.006	1	1	a5	"sash1a"_a5_372	0.01	0.015	0.007	0.004	0.009	0.001
	"LOC103910002"_a5_376	376	"LOC103910002"	chrNW_008805540.1	10462	10664	68	4	22	2	0.936	0.748	0.188	0.466685	1	a5	"LOC103910002"_a5_376	0.957	0.95	0.902	0.949	0.382	0.914
	"tial1"_a5_382	382	"tial1"	chr13	25477567	25477643	1	98	1	80	0.007	0.011	-0.004	1	1	a5	"tial1"_a5_382	0.009	0	0.013	0	0	0.033
	"tial1"_a5_385	385	"tial1"	chr13	25478915	25479003	9	139	8	110	0.01	0.01	0	1	1	a5	"tial1"_a5_385	0.016	0.007	0.006	0.012	0.004	0.014
	"gstz1"_a5_397	397	"gstz1"	chr17	45106436	45106555	3	44	6	23	0.029	0.097	-0.069	0.00104733	0.0157386	a5	"gstz1"_a5_397	0.075	0	0.011	0.116	0.06	0.116
	"slc38a7"_a5_400	400	"slc38a7"	chr7	51795701	51795838	248	8	303	5	0.939	0.969	-0.031	0.0584456	0.329159	a5	"slc38a7"_a5_400	0.961	0.885	0.97	0.986	1	0.922
	"rtfdc1"_a5_401	401	"rtfdc1"	chr6	56132307	56132397	5	235	2	194	0.019	0.008	0.011	0.217426	0.676105	a5	"rtfdc1"_a5_401	0.032	0.023	0.003	0.005	0.004	0.015
	"march6"_a5_402	402	"march6"	chr2	30500492	30500565	7	59	5	64	0.09	0.063	0.027	0.23957	0.706762	a5	"march6"_a5_402	0.129	0.065	0.077	0.012	0.061	0.116
	"srpk1b"_a5_403	403	"srpk1b"	chr11	2815759	2815984	513	0	455	7	0.999	0.97	0.029	0.00136348	0.0193443	a5	"srpk1b"_a5_403	0.996	1	1	0.96	0.996	0.954
	"topbp1"_a5_404	404	"topbp1"	chr24	9693973	9694204	195	21	216	32	0.897	0.863	0.034	0.0630485	0.338079	a5	"topbp1"_a5_404	0.893	0.921	0.878	0.858	0.894	0.837
	"si:dkeyp-118b1.2"_a5_408	408	"si:dkeyp-118b1.2"	chr12	10122251	10122274	61	66	43	46	0.427	0.416	0.012	0.917164	1	a5	"si:dkeyp-118b1.2"_a5_408	0.496	0.302	0.484	0.53	0.408	0.309
	"si:dkeyp-118b1.2"_a5_409	409	"si:dkeyp-118b1.2"	chr12	10122590	10122636	12	88	8	53	0.116	0.118	-0.002	0.861572	1	a5	"si:dkeyp-118b1.2"_a5_409	0.1	0.102	0.145	0.163	0.15	0.041
	"otud7b"_a5_412	412	"otud7b"	chr16	45977783	45977862	63	14	56	9	0.819	0.859	-0.04	0.278645	0.790656	a5	"otud7b"_a5_412	0.711	0.871	0.875	0.855	0.926	0.797
	"aldh18a1"_a5_414	414	"aldh18a1"	chr12	30796279	30796432	497	29	609	30	0.944	0.952	-0.008	0.362443	0.900816	a5	"aldh18a1"_a5_414	0.917	0.944	0.971	0.96	0.943	0.953
	"si:dkey-182i3.10"_a5_416	416	"si:dkey-182i3.10"	chr15	23537955	23538165	29	1	23	0	0.973	1	-0.027	1	1	a5	"si:dkey-182i3.10"_a5_416	1	0.918	1	1	1	1
	"si:rp71-19m20.1"_a5_429	429	"si:rp71-19m20.1"	chr12	11356731	11356929	4	123	5	83	0.029	0.05	-0.021	0.202109	0.658546	a5	"si:rp71-19m20.1"_a5_429	0.054	0.009	0.023	0.081	0.057	0.012
	"stk25b"_a5_430	430	"stk25b"	chr2	22627116	22627262	6	136	2	90	0.035	0.02	0.015	0.093476	0.40546	a5	"stk25b"_a5_430	0.09	0.009	0.006	0.01	0	0.05
	"znf971"_a5_433	433	"znf971"	chr21	2955144	2955181	7	9	9	4	0.352	0.612	-0.26	0.0405857	0.268338	a5	"znf971"_a5_433	0.144	0.523	0.39	0.793	0.622	0.422
	"fam114a1"_a5_436	436	"fam114a1"	chr1	18584120	18584247	1	74	2	81	0.008	0.016	-0.008	0.567442	1	a5	"fam114a1"_a5_436	0	0.016	0.007	0	0.013	0.035
	"mpp5b"_a5_438	438	"mpp5b"	chr20	51073318	51073663	48	70	14	41	0.399	0.249	0.15	0.00669572	0.0723775	a5	"mpp5b"_a5_438	0.47	0.375	0.353	0.204	0.358	0.185
	"l3mbtl1b"_a5_444	444	"l3mbtl1b"	chr16	26517007	26517089	97	15	72	7	0.85	0.9	-0.05	0.0726383	0.355875	a5	"l3mbtl1b"_a5_444	0.841	0.923	0.785	0.877	0.901	0.921
	"sept7b"_a5_446	446	"sept7b"	chr16	47392263	47392397	14	195	13	236	0.063	0.053	0.01	0.404695	0.953623	a5	"sept7b"_a5_446	0.066	0.077	0.046	0.083	0.029	0.048
	"ppp6r3"_a5_447	447	"ppp6r3"	chr25	10615000	10615116	54	383	45	441	0.111	0.088	0.022	0.0501097	0.30743	a5	"ppp6r3"_a5_447	0.086	0.1	0.146	0.101	0.107	0.057
	"tpte"_a5_448	448	"tpte"	chr10	24690610	24690855	238	27	131	134	0.795	0.299	0.496	0	0	a5	"tpte"_a5_448	0.657	0.896	0.832	0.35	0.193	0.355
	"cica"_a5_449	449	"cica"	chr19	6111401	6111813	109	0	81	2	1	0.923	0.077	0.0527765	0.312529	a5	"cica"_a5_449	1	1	1	0.911	0.958	0.901
	"sh2d5"_a5_451	451	"sh2d5"	chr11	37648529	37648710	24	11	25	5	0.595	0.765	-0.17	0.0707733	0.3518	a5	"sh2d5"_a5_451	0.832	0.408	0.544	0.667	0.79	0.837
	"phrf1"_a5_456	456	"phrf1"	chr25	25544392	25544506	61	117	43	97	0.332	0.293	0.039	0.348212	0.889136	a5	"phrf1"_a5_456	0.346	0.296	0.353	0.268	0.228	0.383
	"ago3b"_a5_457	457	"ago3b"	chr19	10674499	10674622	10	15	12	14	0.386	0.428	-0.042	0.681268	1	a5	"ago3b"_a5_457	0.321	0.664	0.174	0.559	0.196	0.53
	"cc2d1a"_a5_458	458	"cc2d1a"	chr1	55230140	55230256	0	11	5	17	0	0.34	-0.34	0.000132551	0.003365	a5	"cc2d1a"_a5_458	0	0	0	0.257	0.763	0
	"LOC100535315"_a5_459	459	"LOC100535315"	chr19	16027532	16027572	39	4	41	3	0.941	0.929	0.013	0.880059	1	a5	"LOC100535315"_a5_459	0.921	0.903	1	0.944	0.918	0.924
	"rgs12b"_a5_463	463	"rgs12b"	chr1	41217793	41217890	0	13	2	27	0.025	0.066	-0.042	0.0543076	0.318823	a5	"rgs12b"_a5_463	0	0	0.074	0.133	0	0.066
	"chd2"_a5_464	464	"chd2"	chr18	24984528	24984763	6	58	5	41	0.091	0.114	-0.023	0.707673	1	a5	"chd2"_a5_464	0.07	0.102	0.1	0.13	0.052	0.16
	"ddx5"_a5_467	467	"ddx5"	chr3	25270949	25271171	766	1586	626	1356	0.307	0.299	0.009	0.63974	1	a5	"ddx5"_a5_467	0.301	0.311	0.31	0.296	0.286	0.314
	"tcf19l"_a5_468	468	"tcf19l"	chr19	6843997	6844162	10	229	6	112	0.042	0.047	-0.005	0.846317	1	a5	"tcf19l"_a5_468	0.023	0.06	0.042	0.041	0.044	0.055
	"pank4"_a5_469	469	"pank4"	chr11	15878909	15878992	6	116	7	92	0.051	0.068	-0.016	0.353827	0.889136	a5	"pank4"_a5_469	0.037	0.078	0.039	0.026	0.092	0.085
	"hug"_a5_470	470	"hug"	chr11	15000946	15001002	14	2	14	0	0.883	0.979	-0.096	0.0612382	0.333625	a5	"hug"_a5_470	0.72	1	0.929	1	1	0.937
	"hug"_a5_471	471	"hug"	chr11	15000946	15001002	12	0	12	1	1	0.956	0.044	1	1	a5	"hug"_a5_471	1	1	1	0.868	1	1
	"hug"_a5_472	472	"hug"	chr11	15000946	15001002	14	1	23	1	0.952	0.939	0.013	1	1	a5	"hug"_a5_472	1	0.912	0.944	0.918	0.937	0.963
	"brd3a"_a5_481	481	"brd3a"	chr21	18271617	18271988	296	18	284	20	0.941	0.934	0.007	0.485464	1	a5	"brd3a"_a5_481	0.959	0.903	0.962	0.934	0.959	0.91
	"carm1"_a5_503	503	"carm1"	chr3	34166235	34166316	516	74	473	105	0.861	0.802	0.06	0.000840593	0.0133126	a5	"carm1"_a5_503	0.872	0.89	0.822	0.752	0.815	0.838
	"st6galnac1.1"_a5_511	511	"st6galnac1.1"	chr12	20667879	20667968	13	3	16	2	0.796	0.91	-0.115	0.349088	0.889136	a5	"st6galnac1.1"_a5_511	0.729	0.863	0.795	0.926	0.805	1
	"akap8l"_a5_519	519	"akap8l"	chr1	59226280	59226374	70	309	83	375	0.17	0.166	0.003	0.871988	1	a5	"akap8l"_a5_519	0.158	0.192	0.159	0.168	0.128	0.203
	"nap1l1"_a5_521	521	"nap1l1"	chr4	2367961	2368042	1610	1458	1449	1469	0.505	0.477	0.028	0.199007	0.654703	a5	"nap1l1"_a5_521	0.514	0.484	0.516	0.477	0.457	0.497
	"erbb2ip"_a5_522	522	"erbb2ip"	chr10	15568950	15569072	3	49	1	35	0.047	0.031	0.016	0.181661	0.613159	a5	"erbb2ip"_a5_522	0.06	0.034	0.047	0.042	0.02	0.032
	"kif19"_a5_523	523	"kif19"	chr12	38794678	38794800	10	2	20	2	0.793	0.935	-0.142	0.221832	0.683565	a5	"kif19"_a5_523	0.938	0.739	0.702	1	0.922	0.883
	"ergic1"_a5_532	532	"ergic1"	chr14	15794214	15794269	31	10	13	5	0.705	0.681	0.024	0.901632	1	a5	"ergic1"_a5_532	0.683	0.528	0.904	0.356	1	0.688
	"akt2l"_a5_536	536	"akt2l"	chr10	322627	322852	4	170	6	231	0.023	0.022	0.001	0.910144	1	a5	"akt2l"_a5_536	0.038	0.026	0.005	0.021	0.014	0.03
	"fryl"_a5_541	541	"fryl"	chr20	23392941	23393103	2	43	1	21	0.026	0.027	-0.001	1	1	a5	"fryl"_a5_541	0.04	0	0.038	0.045	0.035	0
	"sorl1"_a5_548	548	"sorl1"	chr15	21552343	21552420	29	5	26	4	0.862	0.863	-0.001	0.723598	1	a5	"sorl1"_a5_548	0.833	0.933	0.819	0.906	0.906	0.776
	"si:ch73-103b11.2"_a5_549	549	"si:ch73-103b11.2"	chr24	39277488	39277672	150	55	156	48	0.401	0.436	-0.035	0.426876	0.981401	a5	"si:ch73-103b11.2"_a5_549	0.327	0.511	0.365	0.437	0.464	0.406
	"pusl1"_a5_554	554	"pusl1"	chr11	3518449	3518481	14	2	14	5	0.835	0.705	0.13	0.0674283	0.350524	a5	"pusl1"_a5_554	0.839	0.901	0.765	0.698	0.714	0.704
	"mkks"_a5_556	556	"mkks"	chr13	35477175	35477357	5	114	5	83	0.053	0.048	0.004	0.438779	0.989432	a5	"mkks"_a5_556	0.005	0.101	0.052	0	0.068	0.077
	"rangrf"_a5_560	560	"rangrf"	chr5	54280121	54280288	111	2	162	5	0.96	0.934	0.025	0.155045	0.557945	a5	"rangrf"_a5_560	0.979	0.9	1	0.901	0.955	0.947
	"anapc4"_a5_561	561	"anapc4"	chr20	23494538	23494714	25	64	25	43	0.263	0.357	-0.094	0.0806616	0.377889	a5	"anapc4"_a5_561	0.331	0.303	0.156	0.317	0.402	0.353
	"pagr1"_a5_571	571	"pagr1"	chr12	3723649	3723820	212	76	59	96	0.718	0.35	0.368	0	0	a5	"pagr1"_a5_571	0.781	0.689	0.684	0.32	0.362	0.367
	"cnp"_a5_573	573	"cnp"	chr3	17933123	17933340	4	70	37	77	0.041	0.323	-0.282	1.03488e-09	7.04753e-08	a5	"cnp"_a5_573	0.041	0	0.082	0.486	0.191	0.293
	"cnp"_a5_574	574	"cnp"	chr3	17933123	17933340	0	44	29	66	0	0.234	-0.234	2.14051e-10	1.99135e-08	a5	"cnp"_a5_574	0	0	0	0.336	0	0.366
	"zgc:63568"_a5_579	579	"zgc:63568"	chr14	35893132	35893189	15	0	31	0	0.981	1	-0.019	1	1	a5	"zgc:63568"_a5_579	1	0.943	1	1	1	1
	"tfdp1b"_a5_580	580	"tfdp1b"	chr1	227221	227378	2	144	3	120	0.011	0.017	-0.006	0.682964	1	a5	"tfdp1b"_a5_580	0.005	0.013	0.016	0	0.045	0.006
	"tfdp1b"_a5_581	581	"tfdp1b"	chr1	236208	236374	1	242	2	235	0.002	0.009	-0.007	1	1	a5	"tfdp1b"_a5_581	0.003	0.004	0	0.013	0	0.015
	"gpatch4"_a5_582	582	"gpatch4"	chr16	29025234	29025363	1	28	1	29	0.031	0.015	0.016	1	1	a5	"gpatch4"_a5_582	0	0.092	0	0	0	0.044
	"taz"_a5_590	590	"taz"	chr23	4917276	4917320	87	1	79	1	0.987	0.981	0.006	1	1	a5	"taz"_a5_590	1	0.973	0.988	0.981	0.991	0.97
	"tjp1b"_a5_595	595	"tjp1b"	chr25	32264700	32264784	104	43	63	54	0.675	0.506	0.169	8.95179e-05	0.00254007	a5	"tjp1b"_a5_595	0.746	0.629	0.651	0.539	0.483	0.496
	"tjp1b"_a5_596	596	"tjp1b"	chr25	32264700	32264784	18	43	11	54	0.229	0.128	0.101	0.00692554	0.073692	a5	"tjp1b"_a5_596	0.268	0.163	0.255	0.183	0.094	0.106
	"tjp1b"_a5_597	597	"tjp1b"	chr25	32264700	32264805	1	86	1	52	0.006	0.01	-0.004	1	1	a5	"tjp1b"_a5_597	0.007	0	0.01	0	0.013	0.017
	"znf385c"_a5_598	598	"znf385c"	chr3	17813555	17813624	21	1	22	3	0.947	0.872	0.074	0.0767721	0.367834	a5	"znf385c"_a5_598	1	1	0.84	0.83	0.787	1
	"mhc1zea"_a5_600	600	"mhc1zea"	chr1	47120118	47120157	29	2	20	0	0.92	1	-0.08	0.119211	0.474751	a5	"mhc1zea"_a5_600	0.954	1	0.805	1	1	1
	"mhc1zea"_a5_601	601	"mhc1zea"	chr1	47120245	47120524	0	24	2	19	0	0.138	-0.138	0.00657943	0.0722676	a5	"mhc1zea"_a5_601	0	0	0	0.288	0.051	0.075
	"stau2"_a5_605	605	"stau2"	chr24	13229384	13229450	12	6	6	8	0.577	0.363	0.214	0.0523656	0.312529	a5	"stau2"_a5_605	0.489	0.541	0.702	0.611	0.125	0.354
	"cops2"_a5_607	607	"cops2"	chr25	32377851	32377977	31	392	30	296	0.072	0.089	-0.017	0.185679	0.622893	a5	"cops2"_a5_607	0.081	0.07	0.065	0.093	0.091	0.083
	"elp2"_a5_610	610	"elp2"	chr19	34713474	34713521	99	3	103	1	0.971	0.986	-0.014	0.207975	0.668071	a5	"elp2"_a5_610	0.988	0.935	0.991	1	0.99	0.967
	"elp2"_a5_611	611	"elp2"	chr19	34716710	34716780	1	107	2	125	0.005	0.012	-0.007	1	1	a5	"elp2"_a5_611	0.014	0	0	0.022	0.013	0
	"pcm1"_a5_612	612	"pcm1"	chr1	16643998	16644136	87	9	62	11	0.878	0.846	0.032	0.103874	0.436654	a5	"pcm1"_a5_612	0.956	0.909	0.77	0.806	0.93	0.802
	"si:ch211-145g9.7"_a5_626	626	"si:ch211-145g9.7"	chr1	51825417	51825464	17	1	19	1	0.89	0.95	-0.06	0.424032	0.981401	a5	"si:ch211-145g9.7"_a5_626	1	0.669	1	0.959	1	0.89
	"c2cd5"_a5_628	628	"c2cd5"	chr18	6675010	6675100	23	105	30	100	0.127	0.166	-0.038	0.117152	0.470402	a5	"c2cd5"_a5_628	0.14	0.154	0.088	0.198	0.134	0.165
	"fkbp1aa"_a5_629	629	"fkbp1aa"	chr8	49170356	49170506	230	154	209	133	0.562	0.572	-0.01	0.751281	1	a5	"fkbp1aa"_a5_629	0.591	0.552	0.543	0.606	0.605	0.504
	"chst10"_a5_630	630	"chst10"	chr1	28031684	28031893	31	12	36	12	0.665	0.7	-0.035	0.74837	1	a5	"chst10"_a5_630	0.737	0.713	0.545	0.602	0.664	0.834
	"chst10"_a5_631	631	"chst10"	chr1	28035470	28035595	17	11	23	12	0.59	0.653	-0.063	0.51602	1	a5	"chst10"_a5_631	0.681	0.457	0.632	0.662	0.604	0.693
	"aup1"_a5_638	638	"aup1"	chr14	5852429	5852535	85	103	73	138	0.426	0.322	0.104	0.00187368	0.0250192	a5	"aup1"_a5_638	0.447	0.387	0.443	0.367	0.297	0.302
	"rnf44"_a5_640	640	"rnf44"	chr14	50950472	50950592	13	33	8	22	0.222	0.242	-0.02	0.945916	1	a5	"rnf44"_a5_640	0.092	0.4	0.174	0.059	0.235	0.431
	"ralgapa1"_a5_643	643	"ralgapa1"	chr17	12798624	12798731	92	3	75	2	0.969	0.968	0.001	0.989135	1	a5	"ralgapa1"_a5_643	0.95	0.978	0.979	0.964	1	0.941
	"ralgapa1"_a5_644	644	"ralgapa1"	chr17	12818563	12818740	29	86	29	89	0.042	0.039	0.003	0.840578	1	a5	"ralgapa1"_a5_644	0.041	0.023	0.063	0.049	0.042	0.027
	"osbp"_a5_648	648	"osbp"	chr1	52688144	52688371	179	9	241	9	0.945	0.958	-0.013	0.32817	0.88684	a5	"osbp"_a5_648	0.935	0.952	0.948	0.946	0.956	0.971
	"zgc:66447"_a5_654	654	"zgc:66447"	chr14	12051502	12051671	14	21	5	16	0.413	0.271	0.142	0.116888	0.470402	a5	"zgc:66447"_a5_654	0.492	0.492	0.255	0.453	0.15	0.211
	"ptprk"_a5_663	663	"ptprk"	chr20	1472587	1472664	19	63	9	44	0.172	0.113	0.06	0.0881085	0.387109	a5	"ptprk"_a5_663	0.173	0.138	0.206	0.116	0.171	0.051
	"slc37a4a"_a5_666	666	"slc37a4a"	chr15	9294595	9294791	61	3	24	6	0.959	0.706	0.252	0.00163286	0.0226935	a5	"slc37a4a"_a5_666	0.924	0.952	1	0.467	0.674	0.978
	"aktip"_a5_667	667	"aktip"	chrNW_018394700.1	393280	393341	4	28	2	19	0.049	0.018	0.031	0.370509	0.907613	a5	"aktip"_a5_667	0.106	0.042	0	0.055	0	0
	"zp3c"_a5_681	681	"zp3c"	chr1	49520772	49521407	140	1562	108	1713	0.067	0.049	0.018	0.00230008	0.0284792	a5	"zp3c"_a5_681	0.057	0.067	0.078	0.066	0.04	0.042
	"gpatch2"_a5_682	682	"gpatch2"	chr20	46858788	46859508	48	20	42	31	0.706	0.571	0.134	0.0249302	0.197412	a5	"gpatch2"_a5_682	0.797	0.622	0.698	0.546	0.653	0.515
	"tmem259"_a5_684	684	"tmem259"	chr11	14087320	14087429	97	43	78	42	0.624	0.58	0.045	0.349565	0.889136	a5	"tmem259"_a5_684	0.642	0.621	0.61	0.571	0.503	0.665
	"arhgef7a"_a5_686	686	"arhgef7a"	chr9	21550487	21550621	5	95	4	88	0.046	0.04	0.006	0.659159	1	a5	"arhgef7a"_a5_686	0.041	0.043	0.054	0.051	0.02	0.048
	"parn"_a5_687	687	"parn"	chr1	59323847	59323927	2246	178	2367	98	0.908	0.95	-0.042	2.61174e-09	1.48216e-07	a5	"parn"_a5_687	0.896	0.919	0.91	0.951	0.954	0.946
	"mark2a"_a5_688	688	"mark2a"	chr21	27224820	27224920	82	211	77	188	0.24	0.245	-0.005	0.870259	1	a5	"mark2a"_a5_688	0.236	0.255	0.228	0.195	0.221	0.318
	"slc24a4a"_a5_690	690	"slc24a4a"	chr17	38808052	38808141	1	31	0	22	0.015	0	0.015	1	1	a5	"slc24a4a"_a5_690	0	0	0.046	0	0	0
	"zfyve16"_a5_691	691	"zfyve16"	chr10	3001954	3002122	35	54	25	37	0.374	0.394	-0.019	0.849686	1	a5	"zfyve16"_a5_691	0.376	0.316	0.431	0.303	0.383	0.495
	"gbf1"_a5_693	693	"gbf1"	chr13	7733764	7733955	62	44	54	38	0.578	0.566	0.012	0.949922	1	a5	"gbf1"_a5_693	0.613	0.525	0.595	0.571	0.574	0.552
	"gigyf1"_a5_695	695	"gigyf1"	chr10	22529011	22529175	48	2	35	6	0.956	0.848	0.108	0.000627527	0.0106837	a5	"gigyf1"_a5_695	0.981	0.976	0.911	0.893	0.811	0.841
	"si:ch73-209l12.1"_a5_700	700	"si:ch73-209l12.1"	chr10	1556630	1556737	30	8	23	7	0.737	0.715	0.022	0.808795	1	a5	"si:ch73-209l12.1"_a5_700	0.746	0.69	0.776	0.711	0.738	0.697
	"larp4b"_a5_702	702	"larp4b"	chr24	27016778	27016878	2	24	2	19	0.075	0.071	0.004	0.760637	1	a5	"larp4b"_a5_702	0.144	0	0.08	0.085	0.127	0
	"tfcp2"_a5_710	710	"tfcp2"	chr23	33670116	33670165	48	28	37	14	0.624	0.712	-0.088	0.0821371	0.377889	a5	"tfcp2"_a5_710	0.611	0.59	0.671	0.651	0.736	0.75
	"tfcp2"_a5_711	711	"tfcp2"	chr23	33670116	33670165	49	43	73	41	0.522	0.629	-0.107	0.0522255	0.312529	a5	"tfcp2"_a5_711	0.54	0.59	0.437	0.545	0.699	0.644
	"slc12a2"_a5_712	712	"slc12a2"	chr10	16289084	16289158	74	6	40	4	0.924	0.912	0.012	0.872106	1	a5	"slc12a2"_a5_712	0.895	0.971	0.907	0.926	0.868	0.942
	"ylpm1"_a5_714	714	"ylpm1"	chr20	9199250	9200001	85	2	87	6	0.962	0.91	0.052	0.015304	0.140838	a5	"ylpm1"_a5_714	0.952	0.97	0.965	0.877	0.91	0.943
	"taf1"_a5_716	716	"taf1"	chr5	36565851	36565960	58	89	62	80	0.385	0.431	-0.046	0.249032	0.724748	a5	"taf1"_a5_716	0.347	0.381	0.427	0.458	0.449	0.387
	"rbm33b"_a5_718	718	"rbm33b"	chr2	30026346	30026612	57	212	42	192	0.204	0.167	0.036	0.135093	0.513958	a5	"rbm33b"_a5_718	0.188	0.207	0.216	0.216	0.142	0.144
	"si:dkey-185e18.7"_a5_719	719	"si:dkey-185e18.7"	chr14	4174515	4174582	301	14	262	13	0.953	0.949	0.004	0.825121	1	a5	"si:dkey-185e18.7"_a5_719	0.963	0.951	0.944	0.944	0.956	0.947
	"arfip2b"_a5_720	720	"arfip2b"	chr10	26216922	26216955	8	3	11	2	0.621	0.747	-0.126	0.242298	0.708176	a5	"arfip2b"_a5_720	0.775	0.392	0.697	0.88	0.826	0.535
	"srsf6a"_a5_721	721	"srsf6a"	chr23	4263966	4264040	372	5	370	3	0.974	0.983	-0.009	0.276842	0.788826	a5	"srsf6a"_a5_721	0.994	0.962	0.967	0.993	0.967	0.99
	"mfn1b"_a5_725	725	"mfn1b"	chr11	44476328	44476467	133	13	97	9	0.901	0.912	-0.012	0.67171	1	a5	"mfn1b"_a5_725	0.916	0.884	0.902	0.953	0.922	0.862
	"anapc1"_a5_727	727	"anapc1"	chr13	47025631	47025696	177	12	172	15	0.931	0.914	0.017	0.338731	0.889136	a5	"anapc1"_a5_727	0.913	0.945	0.936	0.901	0.92	0.922
	"stk36"_a5_729	729	"stk36"	chr5	30400521	30400624	19	9	18	7	0.616	0.649	-0.033	0.733731	1	a5	"stk36"_a5_729	0.569	0.526	0.754	0.492	0.76	0.695
	"ldb1a"_a5_739	739	"ldb1a"	chr13	28732071	28732385	23	60	14	54	0.242	0.166	0.076	0.106747	0.440573	a5	"ldb1a"_a5_739	0.267	0.309	0.149	0.206	0.202	0.09
	"ldb1a"_a5_740	740	"ldb1a"	chr13	28741148	28741272	7	126	3	72	0.053	0.039	0.014	0.224514	0.685625	a5	"ldb1a"_a5_740	0.048	0.063	0.048	0.058	0.026	0.032
	"ldb1a"_a5_741	741	"ldb1a"	chr13	28742682	28742825	9	6	7	4	0.605	0.635	-0.03	0.756729	1	a5	"ldb1a"_a5_741	0.616	0.658	0.54	0.419	0.743	0.743
	"ldb1a"_a5_742	742	"ldb1a"	chr13	28742682	28742825	7	14	9	13	0.313	0.37	-0.057	0.420508	0.981401	a5	"ldb1a"_a5_742	0.411	0.256	0.272	0.259	0.415	0.435
	"cnot3a"_a5_743	743	"cnot3a"	chr16	32119470	32120380	64	145	50	119	0.279	0.269	0.009	0.744031	1	a5	"cnot3a"_a5_743	0.265	0.284	0.287	0.276	0.269	0.263
	"ncoa6"_a5_745	745	"ncoa6"	chr23	2710672	2710801	2	112	1	120	0.016	0.011	0.006	0.613738	1	a5	"ncoa6"_a5_745	0.027	0	0.022	0.016	0.016	0
	"rrbp1a"_a5_754	754	"rrbp1a"	chr13	33622837	33622913	608	42	496	41	0.932	0.918	0.014	0.238933	0.706762	a5	"rrbp1a"_a5_754	0.964	0.882	0.95	0.912	0.9	0.941
	"zcchc11"_a5_759	759	"zcchc11"	chr23	42283144	42283279	22	40	20	40	0.138	0.131	0.007	0.717525	1	a5	"zcchc11"_a5_759	0.136	0.12	0.159	0.149	0.125	0.12
	"nme2b.1"_a5_763	763	"nme2b.1"	chr19	48117999	48118132	85	5506	73	5234	0.012	0.011	0.001	0.445944	1	a5	"nme2b.1"_a5_763	0.013	0.012	0.012	0.011	0.011	0.012
	"rnf220a"_a5_769	769	"rnf220a"	chr2	33193773	33193817	512	21	423	20	0.941	0.935	0.005	0.578214	1	a5	"rnf220a"_a5_769	0.919	0.936	0.967	0.948	0.927	0.931
	"srrd"_a5_774	774	"srrd"	chr8	4443084	4443130	7	22	6	17	0.224	0.202	0.023	0.650473	1	a5	"srrd"_a5_774	0.274	0.196	0.203	0	0.342	0.263
	"pi4kaa"_a5_778	778	"pi4kaa"	chr10	3210158	3210286	1	21	3	23	0.038	0.068	-0.03	0.117428	0.470402	a5	"pi4kaa"_a5_778	0.098	0	0.017	0	0.047	0.158
	"setx"_a5_784	784	"setx"	chr21	3928869	3929063	43	4	34	5	0.92	0.875	0.045	0.353303	0.889136	a5	"setx"_a5_784	0.924	0.971	0.865	0.83	0.872	0.923
	"gorab"_a5_785	785	"gorab"	chr20	34502605	34502930	7	60	8	78	0.098	0.089	0.009	0.902234	1	a5	"gorab"_a5_785	0.092	0.109	0.092	0.157	0.03	0.08
	"scrn2"_a5_790	790	"scrn2"	chr20	14635910	14636069	14	27	9	37	0.339	0.213	0.127	0.0130053	0.121324	a5	"scrn2"_a5_790	0.353	0.408	0.257	0.28	0.143	0.215
	"stap2b"_a5_794	794	"stap2b"	chr8	18653981	18654047	27	94	24	115	0.202	0.164	0.038	0.139986	0.526688	a5	"stap2b"_a5_794	0.129	0.267	0.211	0.141	0.178	0.174
	"ten1"_a5_803	803	"ten1"	chr6	23117204	23117348	11	40	6	42	0.176	0.101	0.075	0.0695004	0.3518	a5	"ten1"_a5_803	0.109	0.204	0.214	0.042	0.145	0.116
	"ten1"_a5_804	804	"ten1"	chr6	23117204	23117348	7	40	4	42	0.126	0.084	0.042	0.171549	0.594475	a5	"ten1"_a5_804	0.262	0.016	0.1	0.083	0.05	0.118
	"ak4"_a5_830	830	"ak4"	chr6	31361483	31361622	26	15	26	16	0.633	0.616	0.017	0.828857	1	a5	"ak4"_a5_830	0.745	0.425	0.729	0.578	0.713	0.556
	"LOC100001405"_a5_832	832	"LOC100001405"	chr5	42322572	42323317	18	10	16	3	0.598	0.874	-0.276	0.00334419	0.0392654	a5	"LOC100001405"_a5_832	0.643	0.588	0.562	0.662	0.959	1
	"man2c1"_a5_834	834	"man2c1"	chr25	26812705	26812776	6	87	3	72	0.055	0.034	0.021	0.142338	0.529683	a5	"man2c1"_a5_834	0.018	0.079	0.068	0.047	0.025	0.029
	"lmcd1"_a5_835	835	"lmcd1"	chr22	39100938	39101011	494	62	487	63	0.78	0.776	0.004	0.877153	1	a5	"lmcd1"_a5_835	0.766	0.777	0.798	0.761	0.79	0.778
	"bmp1a"_a5_840	840	"bmp1a"	chr8	51189309	51189470	3	36	2	56	0.07	0.028	0.042	0.13331	0.510024	a5	"bmp1a"_a5_840	0	0.081	0.129	0.014	0.052	0.017
	"LOC568584"_a5_842	842	"LOC568584"	chr7	20876302	20876472	8	3	12	1	0.603	0.893	-0.29	0.00167947	0.0228743	a5	"LOC568584"_a5_842	0.548	0.492	0.769	1	0.869	0.809
	"LOC568584"_a5_843	843	"LOC568584"	chr7	20894836	20895003	8	13	5	13	0.307	0.26	0.047	0.427853	0.981401	a5	"LOC568584"_a5_843	0.377	0.232	0.312	0.362	0.185	0.232
	"qkia"_a5_846	846	"qkia"	chr17	27803365	27803665	56	63	47	57	0.328	0.3	0.027	0.617891	1	a5	"qkia"_a5_846	0.293	0.397	0.293	0.215	0.291	0.395
	"zgc:55943"_a5_854	854	"zgc:55943"	chr2	9966876	9966982	923	30	785	32	0.962	0.953	0.009	0.208962	0.668089	a5	"zgc:55943"_a5_854	0.966	0.967	0.954	0.959	0.949	0.952
	"usp2a"_a5_859	859	"usp2a"	chr15	20933028	20933116	1	19	1	21	0.054	0.033	0.022	0.579025	1	a5	"usp2a"_a5_859	0	0	0.163	0	0.098	0
	"si:dkey-29j8.3"_a5_865	865	"si:dkey-29j8.3"	chr4	43363668	43363741	82	3	97	3	0.962	0.978	-0.015	0.879945	1	a5	"si:dkey-29j8.3"_a5_865	0.975	0.94	0.972	0.975	0.958	1
	"tpgs2"_a5_867	867	"tpgs2"	chr21	12030370	12030450	0	19	2	30	0.011	0.053	-0.042	0.537365	1	a5	"tpgs2"_a5_867	0	0.033	0	0.083	0.046	0.031
	"zgc:162928"_a5_868	868	"zgc:162928"	chr24	19328028	19328155	49	1	38	3	0.986	0.925	0.061	0.00362394	0.0411317	a5	"zgc:162928"_a5_868	0.974	0.983	1	0.974	0.853	0.947
	"si:dkey-31c13.1"_a5_871	871	"si:dkey-31c13.1"	chr15	11683397	11683549	8	207	6	159	0.033	0.031	0.002	0.696186	1	a5	"si:dkey-31c13.1"_a5_871	0.027	0.045	0.027	0.005	0.05	0.038
	"si:dkey-31c13.1"_a5_872	872	"si:dkey-31c13.1"	chr15	11683397	11683549	9	42	5	42	0.151	0.099	0.052	0.106182	0.440573	a5	"si:dkey-31c13.1"_a5_872	0.142	0.17	0.14	0.018	0.163	0.116
	"edc3"_a5_875	875	"edc3"	chr25	20687182	20687427	115	45	116	33	0.637	0.713	-0.076	0.127072	0.497333	a5	"edc3"_a5_875	0.696	0.7	0.515	0.701	0.754	0.685
	"edc3"_a5_876	876	"edc3"	chr25	20687188	20687427	120	16	125	18	0.831	0.831	0	0.723041	1	a5	"edc3"_a5_876	0.948	0.846	0.7	0.804	0.847	0.842
	"edc3"_a5_877	877	"edc3"	chr25	20687188	20687427	50	16	42	18	0.766	0.698	0.068	0.234868	0.706762	a5	"edc3"_a5_877	0.891	0.712	0.695	0.678	0.693	0.724
	"grk5l"_a5_882	882	"grk5l"	chr8	44690491	44690623	95	7	43	7	0.906	0.808	0.098	0.0403951	0.268338	a5	"grk5l"_a5_882	0.925	0.964	0.828	0.846	0.728	0.85
	"prrg2"_a5_883	883	"prrg2"	chr3	32417031	32417370	169	60	188	58	0.733	0.755	-0.022	0.390472	0.933276	a5	"prrg2"_a5_883	0.752	0.753	0.694	0.765	0.78	0.721
	"usf1"_a5_884	884	"usf1"	chr15	21253370	21253486	22	103	7	93	0.153	0.06	0.092	1.90263e-05	0.000681943	a5	"usf1"_a5_884	0.187	0.139	0.132	0.074	0.043	0.064
	"usf1"_a5_885	885	"usf1"	chr15	21257805	21257860	155	74	134	62	0.633	0.636	-0.004	0.876414	1	a5	"usf1"_a5_885	0.61	0.672	0.616	0.678	0.703	0.528
	"pbrm1"_a5_887	887	"pbrm1"	chr11	3917703	3917769	11	2	9	10	0.729	0.412	0.317	0.00798245	0.0799419	a5	"pbrm1"_a5_887	0.506	0.878	0.804	0.102	0.556	0.578
	"mllt10"_a5_888	888	"mllt10"	chr24	17180984	17181644	13	137	12	144	0.08	0.072	0.008	0.673917	1	a5	"mllt10"_a5_888	0.05	0.111	0.079	0.067	0.053	0.096
	"als2b"_a5_889	889	"als2b"	chr6	9802968	9803116	0	14	0	14	0.012	0	0.012	1	1	a5	"als2b"_a5_889	0	0	0.036	0	0	0
	"zgc:113411"_a5_898	898	"zgc:113411"	chrNW_018394532.1	121368	121443	49	4	45	15	0.887	0.709	0.178	0.000273185	0.00531539	a5	"zgc:113411"_a5_898	0.897	0.872	0.893	0.822	0.609	0.696
	"usp32"_a5_904	904	"usp32"	chr15	23841358	23841542	14	4	13	5	0.813	0.748	0.065	0.495211	1	a5	"usp32"_a5_904	0.871	0.569	1	0.852	0.878	0.514
	"cluha"_a5_906	906	"cluha"	chr15	25349717	25350049	418	1	459	5	0.996	0.983	0.014	0.534824	1	a5	"cluha"_a5_906	1	0.992	0.997	0.969	0.99	0.989
	"brip1"_a5_909	909	"brip1"	chr15	27520930	27521080	69	3	112	10	0.942	0.901	0.041	0.0337797	0.239625	a5	"brip1"_a5_909	0.958	0.946	0.922	0.863	0.947	0.893
	"mgaa"_a5_912	912	"mgaa"	chr17	10566463	10566610	20	11	14	9	0.396	0.347	0.049	0.742631	1	a5	"mgaa"_a5_912	0.61	0.235	0.343	0.246	0.549	0.246
	"nf1a"_a5_915	915	"nf1a"	chr15	30871954	30872032	14	3	25	3	0.797	0.835	-0.038	0.759136	1	a5	"nf1a"_a5_915	0.855	0.536	1	0.917	0.866	0.722
	"nf1a"_a5_916	916	"nf1a"	chr15	30880297	30880455	1	17	3	24	0.08	0.094	-0.013	0.0329027	0.23751	a5	"nf1a"_a5_916	0	0.029	0.212	0.202	0.034	0.045
	"sf3a1"_a5_917	917	"sf3a1"	chr8	36559878	36560043	0	649	0	534	0	0	0	1	1	a5	"sf3a1"_a5_917	0	0.001	0	0	0	0
	"ispd"_a5_924	924	"ispd"	chr15	34545374	34545479	3	63	4	61	0.045	0.053	-0.009	0.588927	1	a5	"ispd"_a5_924	0.082	0.026	0.026	0.038	0.066	0.056
	"ncor2"_a5_925	925	"ncor2"	chr8	43399096	43399509	2	54	2	42	0.023	0.02	0.003	0.698191	1	a5	"ncor2"_a5_925	0.021	0.035	0.012	0	0.042	0.017
	"stim1a"_a5_926	926	"stim1a"	chr15	38292557	38292621	554	21	540	23	0.892	0.885	0.007	0.666343	1	a5	"stim1a"_a5_926	0.916	0.886	0.874	0.85	0.902	0.902
	"tmem50a"_a5_934	934	"tmem50a"	chr13	45485184	45485284	140	0	142	2	1	0.988	0.012	1	1	a5	"tmem50a"_a5_934	1	1	1	0.983	0.98	1
	"fbxl6"_a5_935	935	"fbxl6"	chr19	22353460	22353552	58	5	23	1	0.901	0.913	-0.012	0.0831039	0.377889	a5	"fbxl6"_a5_935	0.803	1	0.901	0.935	1	0.805
	"magi1b"_a5_936	936	"magi1b"	chr11	19038533	19038619	7	74	4	54	0.077	0.06	0.017	0.517111	1	a5	"magi1b"_a5_936	0.149	0.062	0.02	0.1	0.042	0.038
	"magi1b"_a5_937	937	"magi1b"	chr11	19062529	19062767	6	28	4	16	0.183	0.234	-0.051	0.832957	1	a5	"magi1b"_a5_937	0.358	0.097	0.093	0.149	0.391	0.161
	"igsf21a"_a5_938	938	"igsf21a"	chr11	28669264	28669350	0	14	1	24	0	0.033	-0.033	0.390578	0.933276	a5	"igsf21a"_a5_938	0	0	0	0	0.033	0.065
	"si:ch211-165e15.1"_a5_941	941	"si:ch211-165e15.1"	chr16	5486604	5493598	16	2	14	1	0.901	0.93	-0.028	0.214148	0.674697	a5	"si:ch211-165e15.1"_a5_941	0.789	1	0.915	0.789	1	1
	"si:dkey-89b17.4"_a5_948	948	"si:dkey-89b17.4"	chr19	5142936	5143032	1153	70	908	68	0.471	0.418	0.053	0.10593	0.440573	a5	"si:dkey-89b17.4"_a5_948	0.462	0.491	0.459	0.413	0.438	0.403
	"si:dkey-89b17.4"_a5_949	949	"si:dkey-89b17.4"	chr19	5146074	5147161	123	62	111	45	0.578	0.632	-0.054	0.267638	0.772295	a5	"si:dkey-89b17.4"_a5_949	0.515	0.544	0.676	0.593	0.646	0.657
	"si:dkey-89b17.4"_a5_950	950	"si:dkey-89b17.4"	chr19	5146074	5147161	67	0	49	0	0.993	1	-0.007	1	1	a5	"si:dkey-89b17.4"_a5_950	1	1	0.98	1	1	1
	"nup54"_a5_952	952	"nup54"	chr21	223616	223685	95	15	35	32	0.816	0.478	0.338	0.000834075	0.0133126	a5	"nup54"_a5_952	0.688	0.759	1	0.595	0.083	0.755
	"nup54"_a5_953	953	"nup54"	chr21	223616	223685	333	75	124	130	0.776	0.452	0.324	7.88787e-05	0.0023355	a5	"nup54"_a5_953	0.658	0.67	1	0.677	0.021	0.658
	"nup54"_a5_954	954	"nup54"	chr21	223616	223685	30	3	12	12	0.83	0.433	0.397	2.3798e-05	0.00081032	a5	"nup54"_a5_954	0.715	0.776	1	0.386	0.199	0.715
	"pik3r4"_a5_966	966	"pik3r4"	chr16	36733602	36733700	0	77	2	85	0.002	0.008	-0.006	1	1	a5	"pik3r4"_a5_966	0.006	0	0	0	0.014	0.011
	"nrxn3a"_a5_974	974	"nrxn3a"	chr17	16927151	16927227	12	5	10	3	0.654	0.781	-0.128	0.285383	0.799776	a5	"nrxn3a"_a5_974	0.456	0.601	0.904	0.715	0.629	1
	"phldb3"_a5_979	979	"phldb3"	chr16	54335651	54335762	1	26	2	44	0.057	0.049	0.008	0.141615	0.529683	a5	"phldb3"_a5_979	0.08	0	0.092	0.064	0.055	0.029
	"dcun1d5"_a5_982	982	"dcun1d5"	chr18	3542579	3542614	297	253	395	346	0.525	0.52	0.005	0.815449	1	a5	"dcun1d5"_a5_982	0.525	0.513	0.538	0.519	0.503	0.538
	"LOC100334619"_a5_984	984	"LOC100334619"	chr22	8290725	8290746	3	21	9	26	0.098	0.2	-0.102	0.0257261	0.199718	a5	"LOC100334619"_a5_984	0.144	0.107	0.044	0.129	0.143	0.328
	"slc33a1"_a5_985	985	"slc33a1"	chr18	34170806	34170941	234	0	174	1	1	0.994	0.006	1	1	a5	"slc33a1"_a5_985	1	1	1	1	1	0.982
	"slc33a1"_a5_986	986	"slc33a1"	chr18	34170863	34170941	235	2	175	3	0.981	0.971	0.01	0.448425	1	a5	"slc33a1"_a5_986	0.973	0.987	0.982	0.959	0.976	0.978
	"eif3s10"_a5_990	990	"eif3s10"	chr13	19306345	19306890	369	249	302	216	0.587	0.57	0.017	0.544252	1	a5	"eif3s10"_a5_990	0.607	0.578	0.577	0.555	0.557	0.598
	"otud4"_a5_991	991	"otud4"	chr23	43685959	43686060	302	45	252	53	0.857	0.81	0.047	0.0241332	0.195384	a5	"otud4"_a5_991	0.881	0.849	0.841	0.806	0.816	0.809
	"add1"_a5_992	992	"add1"	chr21	2025464	2025719	14	340	32	287	0.024	0.064	-0.04	2.53332e-07	1.15013e-05	a5	"add1"_a5_992	0.021	0.024	0.027	0.078	0.06	0.055
	"stau1"_a5_993	993	"stau1"	chr6	46436395	46436540	0	53	1	57	0.004	0.015	-0.011	1	1	a5	"stau1"_a5_993	0	0	0.011	0.044	0	0
	"mapkbp1"_a5_995	995	"mapkbp1"	chr17	10683299	10683433	23	3	20	3	0.87	0.869	0.001	0.741718	1	a5	"mapkbp1"_a5_995	0.806	1	0.803	0.955	0.718	0.933
	"bcorl1"_a5_996	996	"bcorl1"	chr14	41424182	41424611	54	18	60	27	0.737	0.657	0.081	0.144114	0.530979	a5	"bcorl1"_a5_996	0.749	0.799	0.664	0.625	0.701	0.644
	"smpd5"_a5_999	999	"smpd5"	chr16	53518888	53519227	2	10	6	29	0.143	0.151	-0.008	0.63108	1	a5	"smpd5"_a5_999	0.072	0.357	0	0.188	0.089	0.176
	"map4k5"_a5_1000	1000	"map4k5"	chr13	36722448	36722534	21	71	17	72	0.225	0.184	0.041	0.375081	0.915258	a5	"map4k5"_a5_1000	0.125	0.3	0.25	0.292	0.143	0.118
	"si:dkey-97o5.1"_a5_1007	1007	"si:dkey-97o5.1"	chr20	34007104	34007221	5	175	4	121	0.026	0.029	-0.003	0.79364	1	a5	"si:dkey-97o5.1"_a5_1007	0.025	0.025	0.029	0.037	0.034	0.017
	"si:ch211-169p10.1"_a5_1010	1010	"si:ch211-169p10.1"	chr8	8012365	8012457	24	5	13	5	0.811	0.715	0.097	0.239844	0.706762	a5	"si:ch211-169p10.1"_a5_1010	0.752	0.798	0.884	0.631	0.801	0.712
	"snx9a"_a5_1011	1011	"snx9a"	chr17	33193951	33194041	0	58	1	38	0.005	0.012	-0.008	1	1	a5	"snx9a"_a5_1011	0	0	0.014	0.02	0	0.017
	"asap2a"_a5_1013	1013	"asap2a"	chr17	35218613	35218672	12	3	14	5	0.768	0.744	0.023	0.74286	1	a5	"asap2a"_a5_1013	0.772	0.783	0.748	0.772	0.615	0.846
	"acvr1ba"_a5_1014	1014	"acvr1ba"	chr23	27809395	27809638	26	67	36	63	0.232	0.291	-0.06	0.1568	0.559061	a5	"acvr1ba"_a5_1014	0.263	0.159	0.273	0.37	0.2	0.304
	"zgc:113372"_a5_1016	1016	"zgc:113372"	chr17	49637261	49637537	25	197	26	98	0.086	0.185	-0.099	0.044046	0.282975	a5	"zgc:113372"_a5_1016	0.078	0.089	0.09	0.382	0.121	0.051
	"zgc:113372"_a5_1017	1017	"zgc:113372"	chr17	49637261	49637537	12	20	7	25	0.301	0.173	0.127	0.0315699	0.233686	a5	"zgc:113372"_a5_1017	0.327	0.282	0.293	0.397	0.054	0.069
	"larp1"_a5_1019	1019	"larp1"	chr21	45863006	45863130	12	411	15	415	0.025	0.031	-0.006	0.351604	0.889136	a5	"larp1"_a5_1019	0.029	0.034	0.011	0.037	0.018	0.038
	"LOC100330554"_a5_1023	1023	"LOC100330554"	chr17	53283704	53283838	52	0	34	0	1	0.934	0.066	1	1	a5	"LOC100330554"_a5_1023	1	1	1	1	1	0.803
	"kmt2ca"_a5_1027	1027	"kmt2ca"	chr24	7539700	7539831	0	22	1	20	0	0.046	-0.046	0.540162	1	a5	"kmt2ca"_a5_1027	0	0	0	0.04	0	0.098
	"dnajc7"_a5_1037	1037	"dnajc7"	chr3	17904896	17904941	244	167	225	172	0.568	0.541	0.027	0.344751	0.889136	a5	"dnajc7"_a5_1037	0.543	0.598	0.563	0.504	0.534	0.584
	"ubtf"_a5_1038	1038	"ubtf"	chr3	20063602	20064884	40	10	49	8	0.494	0.58	-0.086	0.330274	0.888998	a5	"ubtf"_a5_1038	0.373	0.45	0.66	0.671	0.607	0.463
	"taok2a"_a5_1040	1040	"taok2a"	chr3	21145769	21145982	93	36	70	32	0.701	0.672	0.029	0.474835	1	a5	"taok2a"_a5_1040	0.782	0.647	0.673	0.636	0.675	0.705
	"setdb1b"_a5_1047	1047	"setdb1b"	chr16	21901058	21901250	226	72	171	61	0.707	0.682	0.025	0.526991	1	a5	"setdb1b"_a5_1047	0.681	0.762	0.679	0.647	0.767	0.632
	"mief1"_a5_1048	1048	"mief1"	chr3	25144068	25144352	260	35	245	31	0.879	0.884	-0.004	0.697474	1	a5	"mief1"_a5_1048	0.857	0.907	0.874	0.913	0.912	0.826
	"grb2b"_a5_1049	1049	"grb2b"	chr3	25491031	25491096	48	173	47	139	0.213	0.245	-0.032	0.235719	0.706762	a5	"grb2b"_a5_1049	0.201	0.21	0.229	0.227	0.245	0.264
	"clec16a"_a5_1051	1051	"clec16a"	chr3	26877856	26878040	142	23	89	13	0.817	0.849	-0.032	0.470493	1	a5	"clec16a"_a5_1051	0.804	0.765	0.882	0.968	0.741	0.838
	"chd4a"_a5_1052	1052	"chd4a"	chr19	5009474	5009583	16	208	16	192	0.064	0.071	-0.007	0.730676	1	a5	"chd4a"_a5_1052	0.072	0.062	0.058	0.039	0.102	0.073
	"kirrelb"_a5_1054	1054	"kirrelb"	chr2	43970619	43970723	42	22	15	6	0.62	0.669	-0.049	0.436255	0.987009	a5	"kirrelb"_a5_1054	0.635	0.479	0.746	0.641	0.676	0.69
	"tle2"_a5_1060	1060	"tle2"	chr22	21653184	21653226	32	24	39	40	0.517	0.442	0.075	0.27055	0.774136	a5	"tle2"_a5_1060	0.627	0.529	0.396	0.504	0.439	0.383
	"tle2"_a5_1061	1061	"tle2"	chr22	21653184	21653226	7	24	7	40	0.173	0.115	0.058	0.212388	0.67461	a5	"tle2"_a5_1061	0.206	0.19	0.123	0.173	0.086	0.087
	"tle2"_a5_1062	1062	"tle2"	chr22	21653184	21653259	5	30	4	35	0.122	0.079	0.043	0.236259	0.706762	a5	"tle2"_a5_1062	0.101	0.143	0.122	0.109	0.041	0.088
	"smarce1"_a5_1064	1064	"smarce1"	chr3	34988666	34988765	9	451	7	431	0.019	0.015	0.004	0.377661	0.915258	a5	"smarce1"_a5_1064	0.015	0.028	0.015	0.014	0.025	0.006
	"smarce1"_a5_1065	1065	"smarce1"	chr3	34989483	34989564	397	497	353	461	0.424	0.416	0.008	0.72812	1	a5	"smarce1"_a5_1065	0.426	0.4	0.445	0.416	0.433	0.398
	"ndufab1b"_a5_1066	1066	"ndufab1b"	chr3	35536277	35536371	56	30	46	26	0.624	0.622	0.003	0.892915	1	a5	"ndufab1b"_a5_1066	0.547	0.781	0.545	0.659	0.619	0.587
	"pcbp3"_a5_1067	1067	"pcbp3"	chr9	42109680	42109755	27	31	45	68	0.359	0.311	0.048	0.342785	0.889136	a5	"pcbp3"_a5_1067	0.318	0.475	0.284	0.339	0.341	0.252
	"dync1li1"_a5_1074	1074	"dync1li1"	chr19	19006126	19006217	150	85	124	101	0.591	0.509	0.082	0.0437556	0.282975	a5	"dync1li1"_a5_1074	0.543	0.579	0.652	0.589	0.476	0.463
	"cdr2l"_a5_1080	1080	"cdr2l"	chr3	59981291	59981491	64	0	105	56	1	0.496	0.504	0	0	a5	"cdr2l"_a5_1080	1	1	1	0.546	0.486	0.455
	"tsen54"_a5_1081	1081	"tsen54"	chr3	60781844	60781908	14	91	11	116	0.114	0.073	0.041	0.0649397	0.344184	a5	"tsen54"_a5_1081	0.092	0.173	0.076	0.095	0.048	0.076
	"cd2ap"_a5_1082	1082	"cd2ap"	chr20	35959660	35959808	35	6	32	6	0.873	0.829	0.044	0.615071	1	a5	"cd2ap"_a5_1082	0.875	1	0.743	0.784	0.944	0.758
	"cpsf6"_a5_1084	1084	"cpsf6"	chr4	2056557	2056703	214	137	200	133	0.553	0.546	0.006	0.815297	1	a5	"cpsf6"_a5_1084	0.539	0.589	0.53	0.542	0.499	0.598
	"atg4da"_a5_1085	1085	"atg4da"	chr1	51386621	51386943	6	11	2	13	0.37	0.148	0.222	0.0373182	0.254137	a5	"atg4da"_a5_1085	0.196	0.687	0.226	0.196	0.061	0.186
	"zgc:113263"_a5_1095	1095	"zgc:113263"	chr4	5343612	5343708	11	35	10	17	0.229	0.324	-0.096	0.144245	0.530979	a5	"zgc:113263"_a5_1095	0.217	0.202	0.267	0.182	0.361	0.43
	"LOC103910378"_a5_1096	1096	"LOC103910378"	chr4	5455411	5456814	4	44	3	15	0.069	0.169	-0.099	0.145852	0.534006	a5	"LOC103910378"_a5_1096	0.066	0.067	0.075	0.06	0.293	0.153
	"ipo8"_a5_1100	1100	"ipo8"	chr4	9373273	9373340	18	27	15	25	0.41	0.367	0.043	0.635984	1	a5	"ipo8"_a5_1100	0.427	0.291	0.513	0.33	0.299	0.473
	"cul2"_a5_1101	1101	"cul2"	chr24	2312724	2312915	4	80	4	68	0.029	0.022	0.006	0.83281	1	a5	"cul2"_a5_1101	0.032	0.031	0.023	0.067	0	0
	"sbf1"_a5_1102	1102	"sbf1"	chr4	9964057	9964262	0	36	0	24	0	0.015	-0.015	1	1	a5	"sbf1"_a5_1102	0	0	0	0.046	0	0
	"cerk"_a5_1104	1104	"cerk"	chr4	27921864	27921987	1	43	0	19	0.016	0	0.016	1	1	a5	"cerk"_a5_1104	0.047	0	0	0	0	0
	"nrf1"_a5_1108	1108	"nrf1"	chr4	15093396	15093554	12	214	5	161	0.046	0.026	0.02	0.0524925	0.312529	a5	"nrf1"_a5_1108	0.035	0.041	0.062	0.015	0.034	0.03
	"cpt1aa"_a5_1110	1110	"cpt1aa"	chr7	48805337	48805697	105	56	57	40	0.408	0.343	0.065	0.100674	0.425833	a5	"cpt1aa"_a5_1110	0.447	0.419	0.358	0.364	0.365	0.299
	"LOC101884774"_a5_1111	1111	"LOC101884774"	chr4	16020112	16020199	8	38	8	41	0.152	0.129	0.023	0.958726	1	a5	"LOC101884774"_a5_1111	0.073	0.304	0.079	0.182	0.123	0.083
	"lrmp"_a5_1115	1115	"lrmp"	chr4	17264277	17264353	123	17	141	12	0.869	0.915	-0.046	0.033001	0.23751	a5	"lrmp"_a5_1115	0.852	0.879	0.876	0.925	0.93	0.89
	"atp5c1"_a5_1125	1125	"atp5c1"	chr4	25176018	25176115	4	559	3	556	0.008	0.005	0.003	1	1	a5	"atp5c1"_a5_1125	0.004	0.015	0.005	0.009	0.005	0
	"thrap3b"_a5_1131	1131	"thrap3b"	chr19	3871913	3871989	6	79	8	74	0.024	0.038	-0.013	0.203117	0.658679	a5	"thrap3b"_a5_1131	0.016	0.027	0.03	0.041	0.031	0.041
	"zgc:55733"_a5_1132	1132	"zgc:55733"	chr7	4100881	4101033	6	411	32	546	0.009	0.037	-0.028	1.48376e-09	9.18582e-08	a5	"zgc:55733"_a5_1132	0.008	0.007	0.012	0.049	0.028	0.035
	"mycbp2"_a5_1136	1136	"mycbp2"	chr9	17104929	17105043	106	6	112	4	0.909	0.941	-0.032	0.223365	0.685187	a5	"mycbp2"_a5_1136	0.901	0.903	0.922	1	0.91	0.912
	"phf20l1"_a5_1148	1148	"phf20l1"	chr16	31620939	31621102	22	1	18	1	0.946	0.93	0.016	0.776253	1	a5	"phf20l1"_a5_1148	0.901	1	0.937	0.935	0.923	0.931
	"phf20l1"_a5_1149	1149	"phf20l1"	chr16	31620939	31621102	147	6	80	2	0.958	0.977	-0.019	0.0829626	0.377889	a5	"phf20l1"_a5_1149	0.952	0.965	0.956	0.945	0.985	1
	"hnrnph1"_a5_1151	1151	"hnrnph1"	chr14	7007750	7007828	27	10	27	11	0.699	0.731	-0.031	0.990299	1	a5	"hnrnph1"_a5_1151	0.954	0.624	0.52	0.774	0.893	0.525
	"hnrnph1"_a5_1152	1152	"hnrnph1"	chr14	7007918	7008017	12	9	6	6	0.434	0.318	0.116	0.289181	0.803804	a5	"hnrnph1"_a5_1152	0.361	0.426	0.515	0.233	0.233	0.488
	"si:ch73-204p21.2"_a5_1154	1154	"si:ch73-204p21.2"	chr17	16081692	16081747	128	92	130	85	0.563	0.584	-0.021	0.556372	1	a5	"si:ch73-204p21.2"_a5_1154	0.63	0.546	0.514	0.562	0.598	0.593
	"vac14"_a5_1155	1155	"vac14"	chr25	17604216	17604331	15	7	23	16	0.598	0.539	0.059	0.491474	1	a5	"vac14"_a5_1155	0.659	0.874	0.26	0.427	0.545	0.644
	"tp53bp1"_a5_1156	1156	"tp53bp1"	chr7	52891394	52891456	1	18	0	20	0.044	0	0.044	0.299152	0.821697	a5	"tp53bp1"_a5_1156	0	0.069	0.062	0	0	0
	"afg1la"_a5_1164	1164	"afg1la"	chr17	6776332	6776432	1	90	4	74	0.009	0.031	-0.022	0.0554215	0.322581	a5	"afg1la"_a5_1164	0.014	0.007	0.006	0.045	0.024	0.023
	"sub1a"_a5_1167	1167	"sub1a"	chr10	8095297	8095311	655	0	447	0	0.999	1	-0.001	1	1	a5	"sub1a"_a5_1167	0.997	1	1	1	1	1
	"si:ch73-71c20.5"_a5_1170	1170	"si:ch73-71c20.5"	chr6	12990003	12990307	6	446	0	349	0.008	0	0.008	1	1	a5	"si:ch73-71c20.5"_a5_1170	0.011	0.01	0.003	0	0	0.001
	"cyb561a3a"_a5_1172	1172	"cyb561a3a"	chr5	27421559	27421656	1	51	2	53	0.018	0.019	0	0.618819	1	a5	"cyb561a3a"_a5_1172	0.012	0.033	0.01	0.012	0.03	0.014
	"zmiz1a"_a5_1180	1180	"zmiz1a"	chr13	30562027	30562272	46	20	29	18	0.672	0.651	0.021	0.795002	1	a5	"zmiz1a"_a5_1180	0.757	0.644	0.614	0.767	0.384	0.801
	"pi4kb"_a5_1183	1183	"pi4kb"	chr16	38188901	38189123	18	55	10	49	0.236	0.15	0.086	0.0863304	0.385317	a5	"pi4kb"_a5_1183	0.273	0.171	0.263	0.223	0.161	0.066
	"akap10"_a5_1186	1186	"akap10"	chr5	62042378	62042459	163	6	155	5	0.963	0.967	-0.004	0.667719	1	a5	"akap10"_a5_1186	0.947	0.971	0.971	0.971	0.978	0.951
	"zgc:153738"_a5_1187	1187	"zgc:153738"	chr8	18455458	18455545	1	126	0	32	0.006	0	0.006	1	1	a5	"zgc:153738"_a5_1187	0	0.019	0	0	0	0
	"mapre3b"_a5_1191	1191	"mapre3b"	chr4	787740	787897	1	12	0	27	0.026	0.008	0.018	1	1	a5	"mapre3b"_a5_1191	0.078	0	0	0	0.025	0
	"rereb"_a5_1193	1193	"rereb"	chr6	40683550	40683646	15	1	15	1	0.839	0.915	-0.075	0.932468	1	a5	"rereb"_a5_1193	0.658	1	0.86	0.915	0.885	0.944
	"entpd4"_a5_1194	1194	"entpd4"	chr8	50163327	50163458	85	122	92	163	0.374	0.335	0.039	0.340072	0.889136	a5	"entpd4"_a5_1194	0.312	0.368	0.441	0.409	0.361	0.235
	"sh3d21"_a5_1197	1197	"sh3d21"	chr16	35927048	35927103	358	0	324	15	0.998	0.914	0.084	1.57874e-13	2.15024e-11	a5	"sh3d21"_a5_1197	1	1	0.995	0.912	0.908	0.922
	"sh3d21"_a5_1198	1198	"sh3d21"	chr16	35927048	35927103	545	14	291	12	0.95	0.925	0.025	0.0871348	0.385317	a5	"sh3d21"_a5_1198	0.94	0.965	0.945	0.893	0.945	0.937
	"LOC100538118"_a5_1204	1204	"LOC100538118"	chr4	8712335	8712443	19	13	19	16	0.556	0.48	0.076	0.470651	1	a5	"LOC100538118"_a5_1204	0.486	0.65	0.532	0.657	0.438	0.344
	"hectd1"_a5_1211	1211	"hectd1"	chr17	28690592	28690787	690	1	692	3	0.999	0.995	0.004	1	1	a5	"hectd1"_a5_1211	1	0.997	1	0.996	0.995	0.994
	"hectd1"_a5_1212	1212	"hectd1"	chr17	28691017	28691151	76	252	66	270	0.188	0.156	0.033	0.100472	0.425833	a5	"hectd1"_a5_1212	0.186	0.19	0.189	0.133	0.162	0.172
	"cep97"_a5_1214	1214	"cep97"	chr1	14289	14402	7	142	15	167	0.041	0.068	-0.027	0.0258079	0.199718	a5	"cep97"_a5_1214	0.047	0.036	0.041	0.058	0.046	0.101
	"mllt1b"_a5_1217	1217	"mllt1b"	chr2	22974197	22974263	9	6	12	20	0.593	0.364	0.229	0.0559455	0.322872	a5	"mllt1b"_a5_1217	0.344	0.574	0.86	0.436	0.27	0.386
	"dcaf6"_a5_1231	1231	"dcaf6"	chr9	34174546	34174856	70	7	45	7	0.896	0.873	0.024	0.429605	0.981748	a5	"dcaf6"_a5_1231	0.895	0.827	0.967	0.783	1	0.835
	"g3bp1"_a5_1234	1234	"g3bp1"	chr14	25928138	25928256	186	1818	133	1611	0.081	0.065	0.016	0.030323	0.226923	a5	"g3bp1"_a5_1234	0.084	0.087	0.073	0.051	0.065	0.08
	"farp2"_a5_1237	1237	"farp2"	chr6	27015074	27015214	45	9	31	7	0.796	0.769	0.027	0.712062	1	a5	"farp2"_a5_1237	0.787	0.729	0.872	0.837	0.782	0.689
	"phf14"_a5_1241	1241	"phf14"	chr19	38244776	38244927	79	11	75	11	0.872	0.865	0.007	0.865763	1	a5	"phf14"_a5_1241	0.859	0.857	0.9	0.868	0.94	0.787
	"nrbp2b"_a5_1243	1243	"nrbp2b"	chr24	33238770	33238794	5	13	4	9	0.228	0.268	-0.04	0.762979	1	a5	"nrbp2b"_a5_1243	0.35	0.101	0.232	0.404	0.313	0.086
	"fam160a2"_a5_1244	1244	"fam160a2"	chr9	32901120	32901290	2	42	0	33	0.036	0	0.036	0.691529	1	a5	"fam160a2"_a5_1244	0.041	0.043	0.025	0	0	0
	"acvr2aa"_a5_1249	1249	"acvr2aa"	chr9	25419198	25419308	12	85	5	61	0.098	0.054	0.044	0.0347509	0.241483	a5	"acvr2aa"_a5_1249	0.13	0.044	0.119	0.107	0.041	0.013
	"prr11"_a5_1250	1250	"prr11"	chr10	35254627	35254696	470	22	523	11	0.949	0.978	-0.029	0.000187846	0.00435735	a5	"prr11"_a5_1250	0.957	0.946	0.945	0.99	0.974	0.97
	"ankzf1"_a5_1251	1251	"ankzf1"	chr9	12874064	12874214	6	17	4	25	0.228	0.127	0.101	0.0595612	0.332468	a5	"ankzf1"_a5_1251	0.315	0.157	0.212	0.109	0.273	0
	"ciz1a"_a5_1260	1260	"ciz1a"	chr5	1271300	1271488	7	51	9	70	0.094	0.09	0.004	0.920521	1	a5	"ciz1a"_a5_1260	0.133	0.061	0.088	0.103	0.096	0.071
	"golga2"_a5_1262	1262	"golga2"	chr5	1479611	1479728	26	163	29	104	0.131	0.208	-0.077	0.00746115	0.0769855	a5	"golga2"_a5_1262	0.234	0.114	0.045	0.225	0.193	0.206
	"golga2"_a5_1263	1263	"golga2"	chr5	1479611	1479728	12	29	24	30	0.272	0.427	-0.155	0.0263476	0.201603	a5	"golga2"_a5_1263	0.42	0.202	0.195	0.427	0.432	0.422
	"haus4"_a5_1264	1264	"haus4"	chr5	1498465	1498594	7	175	4	140	0.041	0.027	0.014	0.367081	0.905732	a5	"haus4"_a5_1264	0.01	0.093	0.021	0.036	0.018	0.027
	"gak"_a5_1268	1268	"gak"	chr5	9455349	9455442	111	46	114	40	0.622	0.669	-0.048	0.556151	1	a5	"gak"_a5_1268	0.504	0.564	0.797	0.498	0.801	0.709
	"suds3"_a5_1269	1269	"suds3"	chr5	15503696	15503718	0	56	0	40	0.006	0	0.006	1	1	a5	"suds3"_a5_1269	0	0.019	0	0	0	0
	"golga3"_a5_1270	1270	"golga3"	chr5	18997573	18997717	5	195	8	159	0.016	0.027	-0.01	0.0905733	0.395387	a5	"golga3"_a5_1270	0.017	0.027	0.005	0.031	0.012	0.037
	"prps1a"_a5_1278	1278	"prps1a"	chr5	23137555	23137739	157	231	161	254	0.397	0.379	0.018	0.533984	1	a5	"prps1a"_a5_1278	0.424	0.387	0.379	0.377	0.406	0.354
	"stag2a"_a5_1279	1279	"stag2a"	chr5	23517551	23517811	2	85	2	73	0.012	0.014	-0.002	1	1	a5	"stag2a"_a5_1279	0.016	0.02	0	0.008	0.025	0.01
	"ddah2"_a5_1280	1280	"ddah2"	chr19	18797727	18797929	128	9	25	2	0.891	0.891	0.001	0.473091	1	a5	"ddah2"_a5_1280	0.822	0.921	0.931	1	0.82	0.852
	"hdr"_a5_1291	1291	"hdr"	chr5	27410108	27410207	342	0	342	0	0.998	1	-0.002	1	1	a5	"hdr"_a5_1291	0.994	1	1	1	1	1
	"usp20"_a5_1298	1298	"usp20"	chr5	33315969	33316139	0	76	0	55	0.005	0	0.005	1	1	a5	"usp20"_a5_1298	0	0.016	0	0	0	0
	"srsf7a"_a5_1300	1300	"srsf7a"	chr5	36896814	36897039	7	17	4	20	0.185	0.079	0.106	0.0692052	0.3518	a5	"srsf7a"_a5_1300	0.248	0.064	0.243	0.133	0.105	0
	"vti1a"_a5_1309	1309	"vti1a"	chr12	31242794	31242856	4	8	2	10	0.343	0.172	0.172	0.0945008	0.40731	a5	"vti1a"_a5_1309	0.125	0.62	0.285	0.271	0.078	0.166
	"atxn2"_a5_1310	1310	"atxn2"	chr5	41653207	41653310	168	12	77	5	0.922	0.917	0.005	0.752711	1	a5	"atxn2"_a5_1310	0.9	0.927	0.939	0.952	0.89	0.908
	"atxn2"_a5_1311	1311	"atxn2"	chr5	41664853	41664920	17	89	7	58	0.148	0.089	0.059	0.0834857	0.377889	a5	"atxn2"_a5_1311	0.109	0.178	0.157	0.141	0.098	0.027
	"LOC553492"_a5_1321	1321	"LOC553492"	chr5	43837401	43837495	59	4	50	9	0.934	0.832	0.102	0.00122552	0.017757	a5	"LOC553492"_a5_1321	0.946	0.914	0.942	0.838	0.815	0.842
	"slc37a2"_a5_1331	1331	"slc37a2"	chr5	58478289	58478354	104	199	72	178	0.286	0.221	0.065	0.0705609	0.3518	a5	"slc37a2"_a5_1331	0.248	0.331	0.279	0.344	0.139	0.179
	"ccdc84"_a5_1333	1333	"ccdc84"	chr5	58690063	58690126	15	28	15	32	0.31	0.287	0.023	0.638837	1	a5	"ccdc84"_a5_1333	0.371	0.215	0.344	0.078	0.358	0.425
	"mta1"_a5_1334	1334	"mta1"	chr17	37597299	37597427	23	53	15	47	0.3	0.232	0.068	0.132908	0.510024	a5	"mta1"_a5_1334	0.274	0.325	0.302	0.215	0.251	0.231
	"si:ch211-253h3.1"_a5_1335	1335	"si:ch211-253h3.1"	chr5	62633049	62633109	6	50	4	44	0.089	0.082	0.007	0.532972	1	a5	"si:ch211-253h3.1"_a5_1335	0.082	0.033	0.151	0.165	0.032	0.048
	"kdm6ba"_a5_1336	1336	"kdm6ba"	chr7	21764280	21764319	52	2	50	1	0.942	0.983	-0.041	0.0345716	0.241483	a5	"kdm6ba"_a5_1336	0.927	0.954	0.945	0.973	0.975	1
	"camsap1b"_a5_1344	1344	"camsap1b"	chr5	65626552	65626688	12	3	12	2	0.773	0.817	-0.044	0.386357	0.929714	a5	"camsap1b"_a5_1344	0.711	0.777	0.831	0.936	0.868	0.648
	"tssc4"_a5_1346	1346	"tssc4"	chr7	32898090	32898177	195	160	144	247	0.523	0.343	0.18	3.77478e-10	2.85625e-08	a5	"tssc4"_a5_1346	0.495	0.526	0.548	0.346	0.34	0.343
	"celf1"_a5_1354	1354	"celf1"	chr7	38547736	38547859	236	12	200	14	0.937	0.913	0.024	0.17197	0.594475	a5	"celf1"_a5_1354	0.922	0.938	0.952	0.858	0.929	0.952
	"celf1"_a5_1355	1355	"celf1"	chr7	38547736	38547859	455	40	412	48	0.897	0.866	0.031	0.0608427	0.333625	a5	"celf1"_a5_1355	0.885	0.89	0.916	0.852	0.882	0.864
	"celf1"_a5_1356	1356	"celf1"	chr7	38552226	38552358	207	144	218	157	0.585	0.576	0.009	0.766413	1	a5	"celf1"_a5_1356	0.579	0.553	0.623	0.594	0.557	0.578
	"baz2ba"_a5_1365	1365	"baz2ba"	chr6	11991619	11991816	43	1	49	4	0.972	0.873	0.099	1	1	a5	"baz2ba"_a5_1365	1	0.959	0.958	0.965	0.861	0.794
	"smad2"_a5_1366	1366	"smad2"	chr10	14890218	14890281	582	24	552	28	0.959	0.948	0.012	0.230949	0.702126	a5	"smad2"_a5_1366	0.975	0.957	0.946	0.951	0.958	0.934
	"lztfl1"_a5_1370	1370	"lztfl1"	chr24	12157404	12157525	63	2	121	6	0.978	0.955	0.023	0.0707048	0.3518	a5	"lztfl1"_a5_1370	0.983	0.952	1	0.955	0.935	0.975
	"cep63"_a5_1377	1377	"cep63"	chr6	27922807	27923108	7	56	9	52	0.09	0.137	-0.047	0.180275	0.613159	a5	"cep63"_a5_1377	0.056	0.038	0.175	0.144	0.12	0.147
	"ncl1"_a5_1379	1379	"ncl1"	chr22	5242249	5242428	185	174	188	118	0.453	0.553	-0.1	0.000993928	0.0153833	a5	"ncl1"_a5_1379	0.491	0.455	0.413	0.573	0.515	0.57
	"cdkn2aip"_a5_1381	1381	"cdkn2aip"	chr7	52950554	52950632	508	3	458	5	0.987	0.979	0.008	0.120179	0.475186	a5	"cdkn2aip"_a5_1381	0.978	0.989	0.993	0.977	0.959	1
	"LOC103911261"_a5_1382	1382	"LOC103911261"	chr6	40162637	40162890	5	66	1	45	0.133	0.024	0.109	0.00794424	0.0799419	a5	"LOC103911261"_a5_1382	0.026	0.339	0.035	0	0.031	0.041
	"jmjd7"_a5_1384	1384	"jmjd7"	chr17	10731225	10731479	0	33	1	39	0	0.013	-0.013	1	1	a5	"jmjd7"_a5_1384	0	0	0	0	0	0.039
	"jmjd7"_a5_1386	1386	"jmjd7"	chr17	10736452	10736606	3	37	4	40	0.071	0.073	-0.002	0.970571	1	a5	"jmjd7"_a5_1386	0.172	0	0.04	0.064	0	0.154
	"cc2d1b"_a5_1388	1388	"cc2d1b"	chr2	19247412	19247481	1	30	62	20	0.019	0.559	-0.541	1.02059e-08	5.34631e-07	a5	"cc2d1b"_a5_1388	0.025	0.031	0	0.84	0.783	0.055
	"rbm14b"_a5_1392	1392	"rbm14b"	chr7	7030006	7030614	2	63	0	31	0.022	0.007	0.015	0.496478	1	a5	"rbm14b"_a5_1392	0.052	0.014	0	0	0.021	0
	"mta2"_a5_1396	1396	"mta2"	chr7	17938027	17938170	20	228	16	241	0.074	0.06	0.013	0.287709	0.80299	a5	"mta2"_a5_1396	0.117	0.02	0.084	0.029	0.072	0.08
	"si:ch211-79k12.2"_a5_1400	1400	"si:ch211-79k12.2"	chr16	24561286	24561354	65	6	45	8	0.852	0.721	0.131	0.0240872	0.195384	a5	"si:ch211-79k12.2"_a5_1400	0.793	0.868	0.894	0.719	0.709	0.735
	"fibpb"_a5_1401	1401	"fibpb"	chr21	25613044	25613249	26	14	32	19	0.509	0.487	0.022	0.726734	1	a5	"fibpb"_a5_1401	0.414	0.525	0.588	0.648	0.666	0.147
	"sf1"_a5_1402	1402	"sf1"	chr7	22809895	22810080	1679	2	1608	1	0.998	0.999	-0.001	1	1	a5	"sf1"_a5_1402	1	1	0.994	1	1	0.997
	"tspan18a"_a5_1407	1407	"tspan18a"	chr7	26804099	26804165	11	15	21	29	0.389	0.428	-0.039	0.821297	1	a5	"tspan18a"_a5_1407	0.485	0.347	0.335	0.301	0.443	0.541
	"aktip"_a5_1416	1416	"aktip"	chr7	36482354	36482415	16	53	8	72	0.133	0.054	0.079	0.000281475	0.00532458	a5	"aktip"_a5_1416	0.208	0.101	0.089	0.074	0.031	0.057
	"fubp1"_a5_1418	1418	"fubp1"	chr2	8657278	8657338	125	324	155	354	0.267	0.293	-0.025	0.326012	0.884519	a5	"fubp1"_a5_1418	0.277	0.265	0.26	0.237	0.306	0.335
	"hdac8"_a5_1425	1425	"hdac8"	chr7	51709442	51709495	9	89	6	73	0.083	0.07	0.013	0.416356	0.977718	a5	"hdac8"_a5_1425	0.091	0.038	0.121	0.084	0.057	0.069
	"ep400"_a5_1442	1442	"ep400"	chr8	43677608	43677765	34	17	35	19	0.614	0.632	-0.017	0.868694	1	a5	"ep400"_a5_1442	0.632	0.686	0.525	0.675	0.791	0.429
	"ep400"_a5_1443	1443	"ep400"	chr8	43695493	43695646	41	12	60	15	0.774	0.775	-0.001	0.780781	1	a5	"ep400"_a5_1443	0.757	0.67	0.895	0.781	0.833	0.712
	"asb6"_a5_1444	1444	"asb6"	chr8	6918670	6918711	0	30	0	29	0.012	0	0.012	1	1	a5	"asb6"_a5_1444	0	0	0.035	0	0	0
	"eif4a2"_a5_1445	1445	"eif4a2"	chr2	7720092	7720232	3	55	4	72	0.037	0.03	0.006	0.795483	1	a5	"eif4a2"_a5_1445	0.035	0.025	0.05	0.033	0.035	0.023
	"eif4a2"_a5_1446	1446	"eif4a2"	chr2	7723217	7723326	193	5	229	8	0.969	0.958	0.011	0.303865	0.831053	a5	"eif4a2"_a5_1446	0.968	0.968	0.97	0.96	0.967	0.947
	"rc3h1b"_a5_1452	1452	"rc3h1b"	chr2	7163565	7163688	28	4	18	0	0.882	0.985	-0.103	0.000209423	0.00460055	a5	"rc3h1b"_a5_1452	0.775	0.912	0.96	1	0.956	1
	"ythdf1"_a5_1458	1458	"ythdf1"	chr8	23108945	23110577	240	33	224	29	0.873	0.88	-0.008	0.681564	1	a5	"ythdf1"_a5_1458	0.863	0.872	0.883	0.866	0.873	0.902
	"f3b"_a5_1473	1473	"f3b"	chr2	15102186	15102365	0	142	0	102	0.002	0	0.002	1	1	a5	"f3b"_a5_1473	0.006	0	0	0	0	0
	"mthfr"_a5_1476	1476	"mthfr"	chr8	47219120	47219206	10	91	9	80	0.102	0.095	0.007	0.931655	1	a5	"mthfr"_a5_1476	0.075	0.158	0.073	0.107	0.095	0.083
	"sipa1l1"_a5_1478	1478	"sipa1l1"	chr20	28656230	28656350	30	6	24	4	0.83	0.788	0.041	0.754228	1	a5	"sipa1l1"_a5_1478	0.7	0.909	0.88	0.946	0.88	0.539
	"kansl3"_a5_1479	1479	"kansl3"	chr8	51320525	51320684	70	78	52	94	0.428	0.318	0.11	0.00302757	0.0361714	a5	"kansl3"_a5_1479	0.388	0.415	0.481	0.315	0.312	0.328
	"kansl3"_a5_1480	1480	"kansl3"	chr8	51320531	51320684	72	0	60	2	1	0.965	0.035	0.588134	1	a5	"kansl3"_a5_1480	1	1	1	0.961	1	0.935
	"kansl3"_a5_1481	1481	"kansl3"	chr8	51320531	51320684	80	0	102	2	1	0.982	0.018	0.761914	1	a5	"kansl3"_a5_1481	1	1	1	0.98	1	0.965
	"cabin1"_a5_1484	1484	"cabin1"	chr8	51884375	51884506	13	1	84	10	0.872	0.821	0.051	0.0205301	0.174762	a5	"cabin1"_a5_1484	0.749	0.867	1	0.814	0.921	0.728
	"si:ch1073-55a19.2"_a5_1485	1485	"si:ch1073-55a19.2"	chr9	90090	90186	272	2	282	7	0.992	0.968	0.024	0.00106311	0.0157386	a5	"si:ch1073-55a19.2"_a5_1485	1	0.986	0.99	0.962	0.963	0.978
	"tlk1a"_a5_1487	1487	"tlk1a"	chr9	3569357	3569443	377	65	340	48	0.824	0.852	-0.027	0.205808	0.664242	a5	"tlk1a"_a5_1487	0.835	0.873	0.765	0.877	0.827	0.851
	"carkd"_a5_1490	1490	"carkd"	chr9	8899615	8900035	115	83	110	105	0.549	0.482	0.066	0.0672012	0.350524	a5	"carkd"_a5_1490	0.573	0.492	0.581	0.456	0.455	0.536
	"carkd"_a5_1491	1491	"carkd"	chr9	8899615	8900035	112	83	97	105	0.512	0.433	0.079	0.0870786	0.385317	a5	"carkd"_a5_1491	0.46	0.454	0.623	0.382	0.474	0.443
	"carkd"_a5_1492	1492	"carkd"	chr9	8899615	8900053	93	96	83	95	0.461	0.44	0.021	0.677941	1	a5	"carkd"_a5_1492	0.374	0.454	0.555	0.416	0.521	0.384
	"ndufv3"_a5_1497	1497	"ndufv3"	chr9	19518998	19519104	33	31	29	9	0.505	0.756	-0.251	0.000115498	0.00314617	a5	"ndufv3"_a5_1497	0.49	0.566	0.458	0.845	0.764	0.658
	"ndufv3"_a5_1498	1498	"ndufv3"	chr9	19518998	19519104	126	31	84	9	0.79	0.897	-0.107	0.00022449	0.00477743	a5	"ndufv3"_a5_1498	0.821	0.814	0.735	0.933	0.897	0.86
	"ndufv3"_a5_1499	1499	"ndufv3"	chr9	19518998	19519110	104	11	58	3	0.903	0.944	-0.04	0.0478889	0.299196	a5	"ndufv3"_a5_1499	0.92	0.909	0.881	0.966	0.926	0.939
	"ndufv3"_a5_1500	1500	"ndufv3"	chr9	19518998	19519104	46	37	75	62	0.55	0.537	0.013	0.798772	1	a5	"ndufv3"_a5_1500	0.576	0.541	0.533	0.532	0.461	0.619
	"ndufv3"_a5_1501	1501	"ndufv3"	chr9	19518998	19519104	164	37	285	62	0.805	0.81	-0.005	0.92295	1	a5	"ndufv3"_a5_1501	0.819	0.771	0.826	0.807	0.795	0.828
	"ndufv3"_a5_1502	1502	"ndufv3"	chr9	19518998	19519110	142	24	259	49	0.848	0.834	0.014	0.484783	1	a5	"ndufv3"_a5_1502	0.829	0.83	0.884	0.848	0.866	0.788
	"clasp1a"_a5_1516	1516	"clasp1a"	chr9	38273135	38273279	26	0	20	1	1	0.978	0.022	1	1	a5	"clasp1a"_a5_1516	1	1	1	1	1	0.934
	"clasp1a"_a5_1517	1517	"clasp1a"	chr9	38279382	38279439	0	14	0	18	0.044	0	0.044	1	1	a5	"clasp1a"_a5_1517	0	0.132	0	0	0	0
	"aptx"_a5_1521	1521	"aptx"	chr1	52659618	52659711	2	86	2	90	0.024	0.022	0.002	0.989082	1	a5	"aptx"_a5_1521	0.035	0.025	0.012	0.009	0.012	0.046
	"magi3a"_a5_1535	1535	"magi3a"	chr23	26249714	26249900	102	238	90	226	0.268	0.256	0.012	0.586238	1	a5	"magi3a"_a5_1535	0.268	0.308	0.227	0.293	0.254	0.22
	"ptp4a1"_a5_1547	1547	"ptp4a1"	chr11	11271470	11271676	376	0	228	0	1	0.995	0.005	1	1	a5	"ptp4a1"_a5_1547	1	1	1	1	1	0.985
	"usp7"_a5_1552	1552	"usp7"	chr3	27620668	27620825	41	50	36	59	0.419	0.351	0.068	0.160172	0.562254	a5	"usp7"_a5_1552	0.367	0.413	0.478	0.305	0.338	0.41
	"yme1l1a"_a5_1561	1561	"yme1l1a"	chr24	32533390	32533474	33	5	52	8	0.859	0.859	-0.001	0.728524	1	a5	"yme1l1a"_a5_1561	0.78	0.873	0.923	0.941	0.858	0.779
	"si:ch211-150e22.5"_a5_1580	1580	"si:ch211-150e22.5"	chrNW_018394704.1	82863	83165	35	25	26	21	0.56	0.527	0.033	0.69886	1	a5	"si:ch211-150e22.5"_a5_1580	0.508	0.524	0.649	0.401	0.473	0.708
	"fbxo11a"_a5_1583	1583	"fbxo11a"	chr13	48385362	48385413	137	0	114	1	0.997	0.993	0.004	1	1	a5	"fbxo11a"_a5_1583	0.99	1	1	0.989	0.989	1
	"ppa2"_a5_1584	1584	"ppa2"	chr1	26397702	26397767	3	109	1	67	0.025	0.014	0.011	0.212983	0.67461	a5	"ppa2"_a5_1584	0.058	0.01	0.007	0	0	0.041
	"tjp1a"_a5_1590	1590	"tjp1a"	chr7	31133541	31133625	34	16	34	19	0.674	0.618	0.056	0.474488	1	a5	"tjp1a"_a5_1590	0.675	0.493	0.853	0.591	0.674	0.589
	"tjp1a"_a5_1591	1591	"tjp1a"	chr7	31133541	31133625	3	16	2	19	0.149	0.087	0.062	0.428012	0.981401	a5	"tjp1a"_a5_1591	0.151	0.073	0.222	0.097	0.133	0.031
	"tjp1a"_a5_1592	1592	"tjp1a"	chr7	31133541	31133646	0	31	2	33	0.007	0.038	-0.031	0.456476	1	a5	"tjp1a"_a5_1592	0.022	0	0	0.025	0.067	0.022
	"shdb"_me_10	10	"shdb"	chrNW_018395104.1	111706	122397	234	49	92	21	0.851	0.843	0.008	0.799424	1	me	"shdb"_me_10	0.849	0.847	0.857	0.869	0.866	0.795
	"shdb"_me_11	11	"shdb"	chrNW_018395104.1	122184	148385	316	134	76	42	0.675	0.616	0.059	0.117434	0.470325	me	"shdb"_me_11	0.743	0.645	0.636	0.63	0.583	0.635
	"arpin"_me_12	12	"arpin"	chrNW_018395023.1	52761	54706	76	41	66	20	0.756	0.842	-0.086	0.0186891	0.138611	me	"arpin"_me_12	0.685	0.865	0.717	0.86	0.821	0.844
	"dna2"_me_16	16	"dna2"	chrNW_018394884.1	270963	273033	8	379	9	346	0.096	0.129	-0.034	0.384758	0.893256	me	"dna2"_me_16	0.083	0.15	0.054	0.141	0.14	0.107
	"aff4"_me_20	20	"aff4"	chr21	43199245	43206304	16	38	19	22	0.253	0.4	-0.147	0.0115537	0.0974157	me	"aff4"_me_20	0.184	0.285	0.29	0.455	0.399	0.347
	"zgc:171445"_me_22	22	"zgc:171445"	chr3	3419326	3419539	1648	6993	2008	4788	0.215	0.327	-0.112	1.18706e-11	1.05648e-09	me	"zgc:171445"_me_22	0.227	0.213	0.205	0.326	0.331	0.325
	"si:ch1073-416d2.4"_me_23	23	"si:ch1073-416d2.4"	chr17	53306031	53306825	95	45	80	40	0.626	0.611	0.015	0.722954	1	me	"si:ch1073-416d2.4"_me_23	0.596	0.668	0.613	0.56	0.675	0.598
	"tmem266"_me_25	25	"tmem266"	chr25	32842481	32863488	19	113	21	147	0.185	0.158	0.027	0.480275	0.964681	me	"tmem266"_me_25	0.245	0.196	0.113	0.109	0.219	0.146
	"eef1da"_me_26	26	"eef1da"	chr2	51014523	51025193	232	80	193	13	0.748	0.93	-0.182	1.51983e-10	9.36448e-09	me	"eef1da"_me_26	0.837	0.768	0.639	0.858	0.984	0.947
	"pot1"_me_27	27	"pot1"	chr25	27410337	27424790	23	10	25	10	0.691	0.661	0.031	0.984221	1	me	"pot1"_me_27	0.636	0.865	0.573	0.586	0.71	0.686
	"kxd1"_me_29	29	"kxd1"	chr25	20695583	20698332	77	58	79	76	0.467	0.4	0.067	0.10595	0.437453	me	"kxd1"_me_29	0.469	0.503	0.429	0.411	0.415	0.374
	"muc5d"_me_30	30	"muc5d"	chr25	7019548	7021298	22	16	12	7	0.581	0.619	-0.038	0.604486	1	me	"muc5d"_me_30	0.647	0.483	0.612	0.611	0.63	0.615
	"LOC100332721"_me_31	31	"LOC100332721"	chr25	3005931	3007708	52	108	51	98	0.37	0.394	-0.024	0.681023	1	me	"LOC100332721"_me_31	0.326	0.408	0.376	0.387	0.486	0.31
	"yy1b"_me_33	33	"yy1b"	chr20	54428662	54428902	47	60	36	56	0.479	0.421	0.058	0.325082	0.834587	me	"yy1b"_me_33	0.556	0.453	0.428	0.356	0.503	0.403
	"fdx1l"_me_34	34	"fdx1l"	chr6	149717	151484	261	383	215	323	0.448	0.443	0.005	0.847638	1	me	"fdx1l"_me_34	0.424	0.427	0.494	0.382	0.488	0.459
	"grnb"_me_36	36	"grnb"	chr24	36341230	36343191	18	167	11	177	0.12	0.072	0.047	0.0173584	0.13117	me	"grnb"_me_36	0.144	0.079	0.136	0.083	0.072	0.062
	"si:ch211-225h24.2"_me_37	37	"si:ch211-225h24.2"	chr23	35443470	35454427	83	353	110	362	0.24	0.29	-0.05	0.0353186	0.217617	me	"si:ch211-225h24.2"_me_37	0.243	0.208	0.269	0.305	0.278	0.288
	"zgc:56231"_me_55	55	"zgc:56231"	chr7	58752517	58753614	1747	1071	1917	1238	0.573	0.56	0.013	0.537109	1	me	"zgc:56231"_me_55	0.59	0.564	0.566	0.558	0.575	0.548
	"arfgef1"_me_56	56	"arfgef1"	chr24	18814629	18827467	84	155	93	169	0.407	0.414	-0.007	0.893759	1	me	"arfgef1"_me_56	0.41	0.429	0.382	0.425	0.445	0.371
	"snd1"_me_57	57	"snd1"	chr4	19630270	19651928	578	464	553	489	0.551	0.528	0.023	0.323058	0.832056	me	"snd1"_me_57	0.539	0.558	0.557	0.552	0.526	0.507
	"si:ch73-265d7.2"_me_60	60	"si:ch73-265d7.2"	chr23	44633857	44639220	146	76	170	89	0.535	0.535	0	0.968218	1	me	"si:ch73-265d7.2"_me_60	0.485	0.515	0.605	0.589	0.518	0.498
	"dtnba"_me_61	61	"dtnba"	chr20	47320050	47322545	10	75	9	69	0.125	0.127	-0.002	0.946411	1	me	"dtnba"_me_61	0.182	0.116	0.078	0.104	0.158	0.12
	"supt3h"_me_62	62	"supt3h"	chr17	5209686	5212294	168	22	235	57	0.864	0.776	0.088	0.000286325	0.00530981	me	"supt3h"_me_62	0.824	0.881	0.888	0.788	0.74	0.8
	"supt3h"_me_63	63	"supt3h"	chr17	5212135	5215269	75	110	91	148	0.448	0.419	0.03	0.427532	0.932078	me	"supt3h"_me_63	0.446	0.465	0.434	0.435	0.375	0.446
	"supt3h"_me_64	64	"supt3h"	chr17	5256123	5296561	111	56	157	75	0.668	0.678	-0.011	0.743873	1	me	"supt3h"_me_64	0.694	0.613	0.696	0.661	0.689	0.685
	"supt3h"_me_65	65	"supt3h"	chr17	5296476	5415180	16	72	28	98	0.191	0.217	-0.026	0.316551	0.823239	me	"supt3h"_me_65	0.303	0.136	0.133	0.195	0.212	0.244
	"naalad2"_me_66	66	"naalad2"	chr15	43923948	43928929	44	116	33	108	0.27	0.232	0.038	0.255522	0.752475	me	"naalad2"_me_66	0.274	0.282	0.253	0.291	0.244	0.161
	"nrg1"_me_67	67	"nrg1"	chr10	7291109	7302597	1	44	1	63	0.02	0.01	0.009	0.689064	1	me	"nrg1"_me_67	0	0	0.059	0.031	0	0
	"nrg1"_me_68	68	"nrg1"	chr10	7302538	7302951	17	2	36	0	0.894	0.992	-0.098	0.0124503	0.100734	me	"nrg1"_me_68	1	0.845	0.836	0.975	1	1
	"nrg1"_me_69	69	"nrg1"	chr10	7302538	7302951	41	6	71	3	0.871	0.965	-0.093	0.00711242	0.0647392	me	"nrg1"_me_69	0.856	0.878	0.88	0.894	1	1
	"nrg1"_me_70	70	"nrg1"	chr10	7302883	7312112	59	15	72	22	0.751	0.721	0.03	0.528855	1	me	"nrg1"_me_70	0.871	0.639	0.742	0.645	0.76	0.758
	"znf740a"_me_71	71	"znf740a"	chr11	2263462	2267432	1	14	4	10	0.085	0.265	-0.18	0.0061591	0.0580405	me	"znf740a"_me_71	0	0.125	0.13	0.429	0.2	0.167
	"znf740a"_me_72	72	"znf740a"	chr11	2263462	2277074	1	15	4	10	0.065	0.3	-0.235	0.00558494	0.0571652	me	"znf740a"_me_72	0.1	0	0.095	0.2	0.2	0.5
	"znf740a"_me_73	73	"znf740a"	chr11	2263462	2279640	3	15	1	10	0.166	0.091	0.075	0.0493736	0.272746	me	"znf740a"_me_73	0.182	0.222	0.095	0.273	0	0
	"znf740a"_me_74	74	"znf740a"	chr11	2263462	2270062	4	14	3	10	0.171	0.275	-0.105	0.885661	1	me	"znf740a"_me_74	0.304	0	0.208	0.273	0.053	0.5
	"znf740a"_me_75	75	"znf740a"	chr11	2263462	2277074	1	14	2	10	0.093	0.18	-0.087	0.391692	0.893862	me	"znf740a"_me_75	0.059	0.125	0.095	0.273	0.1	0.167
	"znf740a"_me_77	77	"znf740a"	chr11	2263462	2283050	15	14	8	10	0.532	0.463	0.069	0.480534	0.964681	me	"znf740a"_me_77	0.448	0.708	0.441	0.467	0.28	0.643
	"znf740a"_me_78	78	"znf740a"	chr11	2265903	2283050	13	14	7	17	0.48	0.318	0.162	0.0267359	0.178462	me	"znf740a"_me_78	0.444	0.517	0.48	0.389	0.3	0.265
	"znf740a"_me_81	81	"znf740a"	chr11	2269978	2283050	15	4	8	3	0.8	0.739	0.061	0.578637	1	me	"znf740a"_me_81	0.65	1	0.75	0.7	0.875	0.643
	"znf740a"_me_83	83	"znf740a"	chr11	2269978	2276656	0	18	1	12	0.019	0.061	-0.042	0.794773	1	me	"znf740a"_me_83	0.056	0	0	0.071	0	0.111
	"znf740a"_me_84	84	"znf740a"	chr11	2269978	2277074	3	18	1	12	0.112	0.071	0.041	0.00782924	0.0704631	me	"znf740a"_me_84	0.056	0.067	0.214	0.071	0.143	0
	"znf740a"_me_85	85	"znf740a"	chr11	2269978	2283050	20	18	18	12	0.525	0.61	-0.085	0.352034	0.856152	me	"znf740a"_me_85	0.485	0.641	0.45	0.48	0.75	0.6
	"znf740a"_me_91	91	"znf740a"	chr11	2272499	2283050	23	2	13	2	0.932	0.869	0.063	0.293463	0.805014	me	"znf740a"_me_91	0.926	1	0.87	0.842	0.889	0.875
	"znf740a"_me_93	93	"znf740a"	chr11	2276572	2283050	20	0	18	1	0.98	0.949	0.032	0.466025	0.963376	me	"znf740a"_me_93	0.941	1	1	0.923	1	0.923
	"znf740a"_me_97	97	"znf740a"	chr11	2276572	2283050	23	0	13	0	1	0.98	0.02	1	1	me	"znf740a"_me_97	1	1	1	0.941	1	1
	"znf740a"_me_102	102	"znf740a"	chr11	2276990	2283050	20	3	18	1	0.884	0.957	-0.072	1	1	me	"znf740a"_me_102	0.941	0.962	0.75	0.923	0.947	1
	"znf740a"_me_104	104	"znf740a"	chr11	2276990	2283050	23	1	13	1	0.943	0.943	0	1	1	me	"znf740a"_me_104	0.962	0.958	0.909	0.941	0.889	1
	"znf740a"_me_109	109	"znf740a"	chr11	2279556	2283050	23	1	13	0	0.971	0.98	-0.009	1	1	me	"znf740a"_me_109	0.962	1	0.952	0.941	1	1
	"znf740a"_me_111	111	"znf740a"	chr11	2279556	2283050	15	1	10	1	0.965	0.938	0.027	1	1	me	"znf740a"_me_111	1	1	0.895	0.875	1	0.938
	"znf740a"_me_112	112	"znf740a"	chr11	2292876	2295647	38	110	24	97	0.277	0.215	0.062	0.139014	0.52277	me	"znf740a"_me_112	0.243	0.23	0.358	0.193	0.302	0.151
	"znf740a"_me_113	113	"znf740a"	chr11	2292876	2295658	3	110	1	97	0.033	0.015	0.018	0.0797252	0.347065	me	"znf740a"_me_113	0.052	0.018	0.029	0.024	0.022	0
	"si:dkeyp-50f7.2"_me_115	115	"si:dkeyp-50f7.2"	chr20	43740126	43741165	5466	10489	6318	11398	0.38	0.396	-0.016	0.428221	0.932078	me	"si:dkeyp-50f7.2"_me_115	0.368	0.373	0.4	0.402	0.398	0.388
	"si:dkeyp-50f7.2"_me_116	116	"si:dkeyp-50f7.2"	chr20	43741011	43741786	8908	10749	9470	11755	0.406	0.399	0.007	0.715733	1	me	"si:dkeyp-50f7.2"_me_116	0.408	0.41	0.401	0.395	0.419	0.383
	"si:dkeyp-50f7.2"_me_117	117	"si:dkeyp-50f7.2"	chr20	43741011	43742300	2207	10746	2484	11752	0.202	0.207	-0.005	0.746115	1	me	"si:dkeyp-50f7.2"_me_117	0.202	0.202	0.202	0.207	0.221	0.192
	"si:dkeyp-50f7.2"_me_118	118	"si:dkeyp-50f7.2"	chr20	43741568	43742300	2210	8128	2487	8972	0.289	0.293	-0.004	0.83536	1	me	"si:dkeyp-50f7.2"_me_118	0.286	0.296	0.284	0.294	0.297	0.287
	"arhgap4b"_me_119	119	"arhgap4b"	chr23	18634667	18645868	11	11	12	13	0.417	0.401	0.015	0.868401	1	me	"arhgap4b"_me_119	0.44	0.561	0.249	0.533	0.418	0.253
	"arpp21"_me_122	122	"arpp21"	chr19	42894550	42896171	258	29	123	31	0.812	0.659	0.154	1.29458e-05	0.000357571	me	"arpp21"_me_122	0.774	0.833	0.83	0.647	0.617	0.712
	"zgc:114123"_me_123	123	"zgc:114123"	chr23	2733668	2735458	239	312	184	93	0.479	0.747	-0.269	3.00128e-06	9.24624e-05	me	"zgc:114123"_me_123	0.495	0.438	0.503	0.797	0.564	0.881
	"ncl"_me_124	124	"ncl"	chr22	36685661	36686737	1	681	4	197	0.002	0.018	-0.016	0.468854	0.963376	me	"ncl"_me_124	0.004	0.002	0	0.018	0.022	0.015
	"tfb1m"_me_125	125	"tfb1m"	chr17	49260862	49271792	54	33	54	43	0.597	0.532	0.065	0.160239	0.578159	me	"tfb1m"_me_125	0.638	0.61	0.542	0.515	0.559	0.522
	"far1"_me_129	129	"far1"	chr25	16116739	16117244	12	94	10	69	0.091	0.1	-0.009	0.776617	1	me	"far1"_me_129	0.135	0.033	0.106	0.144	0.045	0.112
	"far1"_me_130	130	"far1"	chr25	16116739	16117309	12	197	10	157	0.059	0.058	0	0.90051	1	me	"far1"_me_130	0.088	0.018	0.07	0.083	0.024	0.068
	"rrbp1b"_me_132	132	"rrbp1b"	chr22	25100204	25101580	775	39	723	107	0.951	0.863	0.088	8.88178e-16	8.89289e-14	me	"rrbp1b"_me_132	1	0.918	0.936	0.84	0.857	0.892
	"rrbp1b"_me_133	133	"rrbp1b"	chr22	25100204	25101598	775	244	723	595	0.787	0.551	0.236	4.58525e-08	1.83639e-06	me	"rrbp1b"_me_133	0.97	0.662	0.73	0.546	0.544	0.564
	"rrbp1b"_me_134	134	"rrbp1b"	chr22	25104752	25105226	184	186	201	348	0.54	0.387	0.153	0.0179148	0.13411	me	"rrbp1b"_me_134	0.678	0.361	0.582	0.339	0.419	0.404
	"lyplal1"_me_136	136	"lyplal1"	chr16	2640378	2647184	26	14	37	22	0.602	0.588	0.014	0.810879	1	me	"lyplal1"_me_136	0.454	0.697	0.656	0.616	0.485	0.664
	"cep295"_me_137	137	"cep295"	chr15	426043	426543	210	438	171	401	0.322	0.299	0.023	0.303659	0.810769	me	"cep295"_me_137	0.302	0.32	0.345	0.301	0.299	0.297
	"lrrfip1a"_me_140	140	"lrrfip1a"	chrNW_018394753.1	201425	208250	42	1	31	1	0.979	0.958	0.022	1	1	me	"lrrfip1a"_me_140	1	0.962	0.976	0.873	1	1
	"bsg"_me_144	144	"bsg"	chr22	18935004	18938900	1180	2214	1117	2019	0.419	0.429	-0.011	0.652997	1	me	"bsg"_me_144	0.367	0.42	0.469	0.402	0.454	0.432
	"LOC100332329"_me_145	145	"LOC100332329"	chr22	5399583	5400520	44	7	29	7	0.876	0.849	0.027	0.405735	0.907804	me	"LOC100332329"_me_145	0.897	0.878	0.854	0.747	0.897	0.904
	"mydgf"_me_146	146	"mydgf"	chr22	5136343	5140163	157	57	218	63	0.747	0.784	-0.037	0.145758	0.538938	me	"mydgf"_me_146	0.722	0.721	0.798	0.758	0.771	0.822
	"mak"_me_147	147	"mak"	chr24	8767011	8767641	68	1	55	0	0.984	1	-0.016	1	1	me	"mak"_me_147	1	0.953	1	1	1	1
	"bod1"_me_148	148	"bod1"	chr21	41472489	41477419	174	274	157	261	0.449	0.436	0.013	0.659877	1	me	"bod1"_me_148	0.43	0.443	0.473	0.425	0.482	0.401
	"sirt5"_me_179	179	"sirt5"	chr20	7061936	7064723	20	105	19	91	0.209	0.225	-0.016	0.746006	1	me	"sirt5"_me_179	0.166	0.148	0.314	0.177	0.277	0.222
	"slbp2"_me_180	180	"slbp2"	chr21	30292475	30292752	3060	1547	3350	1630	0.68	0.686	-0.006	0.732683	1	me	"slbp2"_me_180	0.703	0.678	0.658	0.642	0.706	0.709
	"si:dkey-81p22.11"_me_185	185	"si:dkey-81p22.11"	chr23	36147822	36174697	121	58	74	32	0.67	0.689	-0.019	0.609021	1	me	"si:dkey-81p22.11"_me_185	0.679	0.662	0.67	0.748	0.698	0.621
	"si:dkey-81p22.11"_me_186	186	"si:dkey-81p22.11"	chr23	36147822	36174697	23	56	16	28	0.305	0.364	-0.059	0.337646	0.845932	me	"si:dkey-81p22.11"_me_186	0.237	0.39	0.289	0.357	0.469	0.267
	"si:dkey-81p22.11"_me_187	187	"si:dkey-81p22.11"	chr23	36147822	36227682	41	56	0	28	0.358	0	0.358	5.95699e-11	3.97629e-09	me	"si:dkey-81p22.11"_me_187	0.462	0.084	0.529	0	0	0
	"si:dkey-81p22.11"_me_188	188	"si:dkey-81p22.11"	chr23	36174550	36227682	41	23	0	16	0.532	0	0.532	3.59604e-10	1.92028e-08	me	"si:dkey-81p22.11"_me_188	0.735	0.126	0.735	0	0	0
	"si:dkey-81p22.11"_me_189	189	"si:dkey-81p22.11"	chr23	36174550	36227682	42	81	2	39	0.302	0.071	0.232	4.32675e-05	0.00105022	me	"si:dkey-81p22.11"_me_189	0.319	0.059	0.529	0	0.133	0.079
	"si:dkey-81p22.11"_me_190	190	"si:dkey-81p22.11"	chr23	36174550	36249991	1	74	0	45	0.009	0	0.009	1	1	me	"si:dkey-81p22.11"_me_190	0.027	0	0	0	0	0
	"si:dkey-81p22.11"_me_191	191	"si:dkey-81p22.11"	chr23	36227589	36249991	11	74	1	58	0.118	0.012	0.106	1.10959e-07	4.2323e-06	me	"si:dkey-81p22.11"_me_191	0.2	0	0.154	0.015	0	0.021
	"ctnna1"_me_193	193	"ctnna1"	chr24	34539177	34549491	909	189	866	217	0.788	0.752	0.036	0.0612527	0.299509	me	"ctnna1"_me_193	0.779	0.792	0.792	0.729	0.768	0.758
	"ctnna1"_me_194	194	"ctnna1"	chr24	34644706	34661073	519	845	521	917	0.342	0.323	0.019	0.375457	0.879359	me	"ctnna1"_me_194	0.362	0.337	0.327	0.315	0.329	0.324
	"ctnna1"_me_195	195	"ctnna1"	chr24	34660803	34666468	288	612	284	660	0.423	0.399	0.024	0.352722	0.856152	me	"ctnna1"_me_195	0.432	0.441	0.395	0.375	0.433	0.388
	"aifm1"_me_198	198	"aifm1"	chr5	22564679	22568843	47	841	42	761	0.128	0.13	-0.002	0.962071	1	me	"aifm1"_me_198	0.099	0.146	0.139	0.147	0.119	0.124
	"fam65c"_me_199	199	"fam65c"	chr6	51740306	51744045	653	1056	616	989	0.444	0.445	-0.001	0.967476	1	me	"fam65c"_me_199	0.454	0.454	0.423	0.433	0.457	0.444
	"rbm41"_me_211	211	"rbm41"	chr21	38020229	38026389	53	241	9	30	0.275	0.32	-0.045	0.470823	0.963376	me	"rbm41"_me_211	0.305	0.209	0.31	0.36	0.431	0.168
	"fbxl15"_me_212	212	"fbxl15"	chr12	45664020	45665139	34	8	35	17	0.724	0.557	0.168	0.0524525	0.281513	me	"fbxl15"_me_212	0.651	0.565	0.957	0.593	0.489	0.588
	"zgc:153352"_me_214	214	"zgc:153352"	chr5	8666246	8668427	180	71	140	54	0.709	0.719	-0.01	0.83104	1	me	"zgc:153352"_me_214	0.724	0.651	0.752	0.731	0.673	0.754
	"camsap1a"_me_215	215	"camsap1a"	chr21	4719106	4720353	55	83	42	69	0.418	0.39	0.028	0.619241	1	me	"camsap1a"_me_215	0.347	0.453	0.454	0.412	0.42	0.339
	"slc25a3b"_me_218	218	"slc25a3b"	chr25	3310340	3312330	1	2000	0	1777	0	0	0	1	1	me	"slc25a3b"_me_218	0	0.001	0	0	0	0
	"dpf2"_me_219	219	"dpf2"	chr5	37754078	37754708	116	40	92	37	0.747	0.701	0.046	0.30015	0.808563	me	"dpf2"_me_219	0.718	0.793	0.729	0.651	0.725	0.726
	"rpa2"_me_220	220	"rpa2"	chr16	4754006	4755893	250	290	221	261	0.467	0.463	0.004	0.893905	1	me	"rpa2"_me_220	0.444	0.505	0.453	0.509	0.423	0.457
	"rpa2"_me_221	221	"rpa2"	chr16	4761048	4767896	647	252	611	213	0.728	0.75	-0.022	0.270072	0.778191	me	"rpa2"_me_221	0.724	0.717	0.743	0.718	0.756	0.775
	"ust"_me_226	226	"ust"	chr20	31337767	31346581	37	14	33	4	0.822	0.934	-0.112	0.000179009	0.00357074	me	"ust"_me_226	0.856	0.811	0.798	0.97	0.911	0.92
	"ust"_me_227	227	"ust"	chr20	31337779	31346581	37	93	33	67	0.391	0.436	-0.046	0.374433	0.879359	me	"ust"_me_227	0.278	0.453	0.441	0.465	0.432	0.412
	"spint1b"_me_234	234	"spint1b"	chr20	3229381	3235178	94	122	97	117	0.459	0.476	-0.017	0.627791	1	me	"spint1b"_me_234	0.427	0.507	0.444	0.491	0.468	0.469
	"scaf8"_me_235	235	"scaf8"	chr17	48970164	49001627	212	66	171	52	0.728	0.726	0.002	0.946672	1	me	"scaf8"_me_235	0.693	0.755	0.737	0.662	0.721	0.795
	"vta1"_me_236	236	"vta1"	chr20	37326963	37344828	160	324	147	299	0.347	0.343	0.004	0.891495	1	me	"vta1"_me_236	0.342	0.374	0.325	0.282	0.418	0.328
	"si:dkeyp-68b7.7"_me_237	237	"si:dkeyp-68b7.7"	chr2	57897029	57899250	600	826	417	494	0.423	0.457	-0.034	0.141529	0.527278	me	"si:dkeyp-68b7.7"_me_237	0.446	0.436	0.386	0.44	0.459	0.472
	"mbd3a"_me_238	238	"mbd3a"	chr2	57247221	57251613	157	515	188	484	0.237	0.28	-0.043	0.0330091	0.208191	me	"mbd3a"_me_238	0.246	0.229	0.235	0.264	0.312	0.264
	"lpp"_me_239	239	"lpp"	chr6	28377372	28428526	1	23	4	23	0.063	0.489	-0.426	0.000681527	0.0101093	me	"lpp"_me_239	0	0.106	0.082	0.641	0.121	0.704
	"dtwd2"_me_241	241	"dtwd2"	chr21	237165	238638	39	90	29	86	0.379	0.325	0.054	0.30122	0.808563	me	"dtwd2"_me_241	0.304	0.365	0.468	0.332	0.415	0.228
	"cast"_me_242	242	"cast"	chr21	11615231	11615732	101	109	111	145	0.46	0.411	0.049	0.187547	0.623007	me	"cast"_me_242	0.425	0.523	0.433	0.405	0.405	0.424
	"cast"_me_243	243	"cast"	chr21	11615231	11617203	407	102	376	142	0.803	0.731	0.073	0.000541474	0.00867441	me	"cast"_me_243	0.788	0.829	0.793	0.708	0.755	0.729
	"cast"_me_244	244	"cast"	chr21	11615603	11617203	372	85	377	87	0.831	0.829	0.002	0.955142	1	me	"cast"_me_244	0.838	0.815	0.839	0.79	0.863	0.834
	"esyt2a"_me_245	245	"esyt2a"	chr2	42439447	42446287	0	25	0	29	0	0.013	-0.013	1	1	me	"esyt2a"_me_245	0	0	0	0	0.039	0
	"pou2f1a"_me_246	246	"pou2f1a"	chrNW_018394426.1	18246	19087	649	179	669	206	0.758	0.738	0.021	0.301041	0.808563	me	"pou2f1a"_me_246	0.771	0.778	0.726	0.767	0.706	0.74
	"psmc3ip"_me_247	247	"psmc3ip"	chr3	37112913	37129274	450	314	366	237	0.583	0.599	-0.017	0.545646	1	me	"psmc3ip"_me_247	0.632	0.583	0.533	0.564	0.63	0.604
	"rnf13"_me_248	248	"rnf13"	chr22	35165099	35171953	167	33	164	30	0.833	0.839	-0.005	0.863542	1	me	"rnf13"_me_248	0.766	0.901	0.833	0.803	0.826	0.887
	"gna11a"_me_249	249	"gna11a"	chr22	21866086	21866635	2	31	3	36	0.057	0.068	-0.01	0.366798	0.874181	me	"gna11a"_me_249	0	0.172	0	0.103	0.1	0
	"mia3"_me_250	250	"mia3"	chr20	51763135	51767792	27	740	27	816	0.065	0.06	0.005	0.694437	1	me	"mia3"_me_250	0.072	0.055	0.067	0.056	0.053	0.07
	"mia3"_me_251	251	"mia3"	chr20	51763135	51767795	90	740	100	816	0.185	0.186	-0.001	0.953679	1	me	"mia3"_me_251	0.189	0.173	0.193	0.168	0.185	0.206
	"pola1"_me_252	252	"pola1"	chr24	23910455	23918780	356	152	317	138	0.685	0.68	0.005	0.864895	1	me	"pola1"_me_252	0.7	0.669	0.686	0.673	0.657	0.71
	"immp2l"_me_253	253	"immp2l"	chr25	21308476	21313634	18	117	19	76	0.154	0.227	-0.073	0.0626398	0.302256	me	"immp2l"_me_253	0.151	0.149	0.162	0.162	0.324	0.196
	"agla"_me_254	254	"agla"	chr2	20496166	20496677	9	52	4	39	0.141	0.106	0.035	0.168862	0.598489	me	"agla"_me_254	0.115	0.127	0.182	0.08	0	0.239
	"zfyve9a"_me_255	255	"zfyve9a"	chr2	19320694	19321927	36	96	28	71	0.28	0.297	-0.017	0.83151	1	me	"zfyve9a"_me_255	0.241	0.248	0.352	0.247	0.371	0.273
	"nfyal"_me_256	256	"nfyal"	chr8	25028636	25033695	19	256	9	126	0.085	0.078	0.007	0.716666	1	me	"nfyal"_me_256	0.093	0.086	0.077	0.068	0.05	0.117
	"dia1a"_me_259	259	"dia1a"	chr2	8274551	8298919	879	354	833	339	0.521	0.518	0.002	0.926697	1	me	"dia1a"_me_259	0.483	0.539	0.54	0.507	0.538	0.51
	"tbl1xr1b"_me_260	260	"tbl1xr1b"	chr2	7789718	7794898	37	96	53	127	0.311	0.333	-0.022	0.611866	1	me	"tbl1xr1b"_me_260	0.314	0.317	0.302	0.401	0.286	0.312
	"zgc:92287"_me_267	267	"zgc:92287"	chr23	18035697	18038365	213	358	150	363	0.4	0.317	0.083	0.000938255	0.0129576	me	"zgc:92287"_me_267	0.382	0.418	0.399	0.333	0.332	0.285
	"dlg1l"_me_270	270	"dlg1l"	chr2	4963099	4989030	1	23	2	50	0.052	0.031	0.021	0.388338	0.893256	me	"dlg1l"_me_270	0	0	0.157	0.032	0.061	0
	"mrpl23"_me_271	271	"mrpl23"	chr25	23785287	23795874	16	3	24	2	0.821	0.919	-0.098	0.0405342	0.236992	me	"mrpl23"_me_271	0.92	0.658	0.885	0.891	1	0.865
	"tpm1"_me_272	272	"tpm1"	chr25	33194559	33194953	27	10	38	1	0.753	0.955	-0.201	3.85158e-07	1.40232e-05	me	"tpm1"_me_272	0.778	0.882	0.6	1	0.889	0.975
	"tpm1"_me_273	273	"tpm1"	chr25	33227779	33230030	846	43	782	30	0.952	0.963	-0.011	0.0747399	0.33633	me	"tpm1"_me_273	0.922	0.983	0.951	0.973	0.982	0.934
	"ppip5k2"_me_277	277	"ppip5k2"	chr10	6816645	6816992	0	34	0	40	0	0.011	-0.011	1	1	me	"ppip5k2"_me_277	0	0	0	0	0.033	0
	"tdrd3"_me_278	278	"tdrd3"	chr11	42808938	42812013	976	6	921	6	0.977	0.976	0.001	0.884414	1	me	"tdrd3"_me_278	0.989	0.968	0.975	0.984	0.962	0.982
	"clasp2"_me_279	279	"clasp2"	chr19	42761802	42762395	12	5	13	9	0.722	0.593	0.13	0.165709	0.592557	me	"clasp2"_me_279	0.889	0.611	0.667	0.609	0.455	0.714
	"clasp2"_me_280	280	"clasp2"	chr19	42761802	42764895	68	13	47	11	0.911	0.886	0.025	0.531412	1	me	"clasp2"_me_280	0.875	0.939	0.918	0.893	0.847	0.918
	"clasp2"_me_281	281	"clasp2"	chr19	42766166	42767001	14	0	12	0	1	0.982	0.018	1	1	me	"clasp2"_me_281	1	1	1	1	0.946	1
	"clasp2"_me_282	282	"clasp2"	chr19	42766166	42767001	17	0	17	1	0.986	0.968	0.018	0.887293	1	me	"clasp2"_me_282	1	0.958	1	1	0.904	1
	"clasp2"_me_283	283	"clasp2"	chr19	42766166	42769216	17	11	17	9	0.658	0.691	-0.032	0.721363	1	me	"clasp2"_me_283	0.542	0.592	0.841	0.689	0.642	0.741
	"clasp2"_me_285	285	"clasp2"	chr19	42766893	42769216	0	11	2	9	0.021	0.08	-0.059	0.0617935	0.299979	me	"clasp2"_me_285	0	0.064	0	0	0.241	0
	"zgc:173556"_me_287	287	"zgc:173556"	chr17	2569690	2570300	2520	700	3182	803	0.797	0.811	-0.014	0.316169	0.823239	me	"zgc:173556"_me_287	0.777	0.799	0.815	0.792	0.818	0.822
	"rp9"_me_288	288	"rp9"	chr19	34083855	34086361	353	151	339	154	0.666	0.656	0.01	0.645749	1	me	"rp9"_me_288	0.637	0.654	0.707	0.654	0.679	0.636
	"si:dkeyp-46h3.2"_me_290	290	"si:dkeyp-46h3.2"	chr19	27578762	27588199	7665	139	8826	1190	0.982	0.911	0.071	6.25333e-07	2.08705e-05	me	"si:dkeyp-46h3.2"_me_290	0.982	0.983	0.982	0.979	0.984	0.77
	"si:dkeyp-46h3.2"_me_291	291	"si:dkeyp-46h3.2"	chr19	27588287	27588586	2	1712	3	2219	0.001	0.001	0	1	1	me	"si:dkeyp-46h3.2"_me_291	0.001	0.001	0.001	0.001	0.002	0.001
	"baiap2a"_me_292	292	"baiap2a"	chr3	51879218	51881888	61	1	42	0	0.977	0.986	-0.009	1	1	me	"baiap2a"_me_292	0.93	1	1	1	1	0.957
	"ptp4a3"_me_293	293	"ptp4a3"	chr19	25101201	25113543	1774	476	1706	480	0.628	0.618	0.011	0.615795	1	me	"ptp4a3"_me_293	0.644	0.613	0.628	0.631	0.612	0.61
	"sestd1"_me_295	295	"sestd1"	chr9	43202035	43207766	17	312	11	288	0.057	0.039	0.018	0.108682	0.441898	me	"sestd1"_me_295	0.037	0.081	0.053	0.038	0.046	0.033
	"tbc1d5"_me_296	296	"tbc1d5"	chr19	20430059	20430892	24	95	15	101	0.219	0.141	0.078	0.0486282	0.270495	me	"tbc1d5"_me_296	0.243	0.127	0.287	0.238	0.062	0.122
	"ints8"_me_297	297	"ints8"	chr19	17978125	17986108	170	158	147	125	0.492	0.512	-0.02	0.518994	0.996917	me	"ints8"_me_297	0.507	0.498	0.471	0.532	0.485	0.519
	"thrb"_me_298	298	"thrb"	chr19	17564214	17614857	13	17	13	12	0.437	0.526	-0.089	0.452803	0.959512	me	"thrb"_me_298	0.675	0.37	0.267	0.466	0.711	0.402
	"thrb"_me_299	299	"thrb"	chr19	17564219	17614857	13	8	13	4	0.596	0.742	-0.145	0.164049	0.58925	me	"thrb"_me_299	0.802	0.516	0.471	0.81	0.828	0.587
	"nudc"_me_301	301	"nudc"	chr19	14158992	14161360	219	1091	189	1007	0.243	0.23	0.013	0.503069	0.979593	me	"nudc"_me_301	0.248	0.243	0.237	0.236	0.237	0.217
	"zgc:175136"_me_302	302	"zgc:175136"	chr19	14109516	14111341	1	47070	1	43905	0	0	0	1	1	me	"zgc:175136"_me_302	0	0	0	0.001	0	0
	"chico"_me_303	303	"chico"	chr2	52418055	52425458	16	27	19	19	0.36	0.473	-0.113	0.06349	0.304524	me	"chico"_me_303	0.39	0.404	0.285	0.511	0.445	0.463
	"sh3glb1b"_me_304	304	"sh3glb1b"	chr2	16176209	16177618	83	46	61	55	0.635	0.503	0.132	0.0132919	0.104963	me	"sh3glb1b"_me_304	0.642	0.584	0.68	0.405	0.544	0.56
	"cgnb"_me_305	305	"cgnb"	chr19	7667103	7668363	92	69	78	48	0.472	0.519	-0.048	0.314024	0.823239	me	"cgnb"_me_305	0.381	0.501	0.533	0.536	0.476	0.546
	"grna"_me_309	309	"grna"	chr3	29928389	29929446	25	25	8	10	0.448	0.512	-0.064	0.930013	1	me	"grna"_me_309	0.471	0.273	0.6	0.429	0.667	0.441
	"oxct1a"_me_312	312	"oxct1a"	chr8	31777589	31799711	121	381	66	255	0.25	0.218	0.032	0.125546	0.49538	me	"oxct1a"_me_312	0.215	0.27	0.265	0.228	0.226	0.199
	"cep112"_me_313	313	"cep112"	chr3	55774088	55808037	35	16	40	9	0.536	0.703	-0.167	0.0194601	0.143005	me	"cep112"_me_313	0.626	0.489	0.494	0.681	0.803	0.626
	"cep112"_me_314	314	"cep112"	chr3	55981150	55983168	10	9	8	11	0.532	0.433	0.099	0.321663	0.831136	me	"cep112"_me_314	0.678	0.507	0.412	0.468	0.499	0.333
	"ppp1r13bb"_me_315	315	"ppp1r13bb"	chr20	20731632	20761687	66	390	55	372	0.176	0.156	0.019	0.328361	0.838736	me	"ppp1r13bb"_me_315	0.146	0.196	0.185	0.125	0.183	0.161
	"mef2aa"_me_319	319	"mef2aa"	chr18	23310516	23310848	16	0	11	0	1	0.982	0.018	1	1	me	"mef2aa"_me_319	1	1	1	1	0.945	1
	"mcm8"_me_322	322	"mcm8"	chr17	4351218	4356829	117	111	92	77	0.505	0.535	-0.029	0.458756	0.963376	me	"mcm8"_me_322	0.435	0.566	0.515	0.565	0.511	0.528
	"fam49a"_me_323	323	"fam49a"	chr20	35288890	35289467	196	14	193	13	0.933	0.935	-0.002	0.876917	1	me	"fam49a"_me_323	0.921	0.93	0.948	0.951	0.967	0.887
	"dgcr6"_me_324	324	"dgcr6"	chr8	1640155	1646216	118	53	158	64	0.681	0.698	-0.017	0.616601	1	me	"dgcr6"_me_324	0.641	0.752	0.65	0.723	0.658	0.712
	"dgcr6"_me_325	325	"dgcr6"	chr8	1642854	1646216	120	56	159	54	0.632	0.701	-0.069	0.040314	0.236992	me	"dgcr6"_me_325	0.651	0.659	0.586	0.719	0.677	0.708
	"mapk8b"_me_327	327	"mapk8b"	chr12	2512059	2512453	4	58	0	35	0.06	0	0.06	0.000615927	0.00930864	me	"mapk8b"_me_327	0.048	0.048	0.085	0	0	0
	"lclat1"_me_328	328	"lclat1"	chr13	51960174	51960686	127	109	105	100	0.497	0.473	0.024	0.485015	0.971242	me	"lclat1"_me_328	0.495	0.503	0.494	0.476	0.462	0.481
	"rngtt"_me_329	329	"rngtt"	chr20	956894	971317	54	28	43	24	0.628	0.613	0.015	0.791355	1	me	"rngtt"_me_329	0.622	0.659	0.603	0.619	0.633	0.587
	"rab11fip5a"_me_331	331	"rab11fip5a"	chr13	15102394	15108631	1	308	0	303	0.034	0	0.034	1	1	me	"rab11fip5a"_me_331	0.102	0	0	0	0	0
	"bckdk"_me_332	332	"bckdk"	chr5	61543385	61548890	286	301	251	243	0.549	0.568	-0.019	0.521679	0.99729	me	"bckdk"_me_332	0.566	0.56	0.522	0.589	0.612	0.503
	"zgc:91909"_me_333	333	"zgc:91909"	chr8	50972233	50976030	16	33	4	15	0.364	0.249	0.115	0.139861	0.523497	me	"zgc:91909"_me_333	0.486	0.282	0.323	0.229	0.4	0.118
	"rab6a"_me_334	334	"rab6a"	chr10	36702143	36702530	13	675	12	483	0.019	0.026	-0.008	0.270071	0.778191	me	"rab6a"_me_334	0.028	0.009	0.019	0.037	0.007	0.035
	"slc30a6"_me_335	335	"slc30a6"	chr13	273913	278279	45	12	36	10	0.733	0.736	-0.003	0.909072	1	me	"slc30a6"_me_335	0.842	0.637	0.721	0.711	0.798	0.7
	"nap1l4b"_me_336	336	"nap1l4b"	chr7	31789933	31792548	1	184	3	189	0.006	0.018	-0.012	0.668309	1	me	"nap1l4b"_me_336	0.011	0	0.007	0.02	0.012	0.021
	"arhgap12a"_me_337	337	"arhgap12a"	chr2	43773472	43778947	64	92	29	46	0.378	0.335	0.043	0.461433	0.963376	me	"arhgap12a"_me_337	0.409	0.337	0.389	0.289	0.285	0.431
	"arhgap12a"_me_338	338	"arhgap12a"	chr2	43779457	43782830	7	164	2	61	0.037	0.028	0.009	0.395922	0.898131	me	"arhgap12a"_me_338	0.028	0.03	0.053	0.028	0	0.057
	"LOC103911967"_me_339	339	"LOC103911967"	chr12	49166439	49166761	26	26	37	3	0.531	0.937	-0.406	3.33067e-16	3.81124e-14	me	"LOC103911967"_me_339	0.571	0.555	0.467	0.924	0.961	0.926
	"msra"_me_341	341	"msra"	chr20	38983754	38989248	205	308	192	307	0.456	0.437	0.018	0.56885	1	me	"msra"_me_341	0.503	0.459	0.405	0.466	0.38	0.466
	"msra"_me_342	342	"msra"	chr20	38989128	39001874	514	172	532	186	0.738	0.732	0.006	0.780269	1	me	"msra"_me_342	0.72	0.741	0.753	0.775	0.744	0.678
	"psap"_me_343	343	"psap"	chr13	5022587	5023404	2533	1692	2391	1789	0.546	0.517	0.029	0.181088	0.614626	me	"psap"_me_343	0.513	0.563	0.562	0.536	0.503	0.513
	"mff"_me_344	344	"mff"	chr15	35231644	35234396	4	11	0	11	0.226	0	0.226	1.52087e-06	4.87287e-05	me	"mff"_me_344	0.244	0.327	0.108	0	0	0
	"slc9a3r1a"_me_346	346	"slc9a3r1a"	chr12	33507294	33519154	200	8	181	12	0.96	0.939	0.022	0.0806547	0.348697	me	"slc9a3r1a"_me_346	0.978	0.927	0.976	0.9	0.952	0.964
	"oclna"_me_348	348	"oclna"	chr10	2930478	2936279	488	325	361	364	0.565	0.45	0.115	0.00414328	0.0460847	me	"oclna"_me_348	0.543	0.583	0.57	0.557	0.397	0.396
	"sufu"_me_349	349	"sufu"	chr13	11847983	11852381	492	98	426	82	0.807	0.812	-0.005	0.80302	1	me	"sufu"_me_349	0.774	0.857	0.789	0.827	0.821	0.787
	"st7l"_me_350	350	"st7l"	chr6	48297840	48298268	72	40	90	40	0.59	0.644	-0.054	0.2209	0.683217	me	"st7l"_me_350	0.527	0.629	0.614	0.638	0.666	0.628
	"pvrl3b"_me_351	351	"pvrl3b"	chr21	21456326	21459245	345	464	216	317	0.454	0.43	0.024	0.442253	0.952271	me	"pvrl3b"_me_351	0.477	0.461	0.425	0.482	0.444	0.364
	"pvrl3b"_me_352	352	"pvrl3b"	chr21	21472370	21514157	525	928	390	689	0.426	0.429	-0.003	0.925414	1	me	"pvrl3b"_me_352	0.43	0.421	0.427	0.43	0.409	0.448
	"acp1"_me_355	355	"acp1"	chr23	35511557	35511847	256	529	224	428	0.326	0.344	-0.018	0.445075	0.953722	me	"acp1"_me_355	0.334	0.31	0.333	0.344	0.336	0.351
	"acp1"_me_356	356	"acp1"	chr23	35511733	35519301	204	137	172	111	0.545	0.556	-0.011	0.739548	1	me	"acp1"_me_356	0.557	0.549	0.529	0.56	0.515	0.593
	"LOC100536038"_me_357	357	"LOC100536038"	chr19	27562470	27562903	4755	2239	5812	2178	0.609	0.657	-0.049	0.0470276	0.26342	me	"LOC100536038"_me_357	0.595	0.621	0.61	0.637	0.609	0.726
	"nbeaa"_me_358	358	"nbeaa"	chr10	34667460	34669191	1	17	1	15	0.086	0.075	0.011	0.464011	0.963376	me	"nbeaa"_me_358	0	0.097	0.161	0.224	0	0
	"zgc:171566"_me_359	359	"zgc:171566"	chr22	5581493	5584677	239	376	194	308	0.431	0.43	0.001	0.968044	1	me	"zgc:171566"_me_359	0.47	0.403	0.421	0.424	0.432	0.435
	"acox1"_me_360	360	"acox1"	chr6	23124148	23125651	22	104	14	110	0.164	0.116	0.048	0.158654	0.575029	me	"acox1"_me_360	0.257	0.045	0.19	0.053	0.2	0.096
	"si:zfos-905g2.1"_me_361	361	"si:zfos-905g2.1"	chr23	1038550	1040426	98	1372	78	1111	0.169	0.167	0.002	0.886606	1	me	"si:zfos-905g2.1"_me_361	0.19	0.165	0.152	0.174	0.162	0.165
	"si:zfos-905g2.1"_me_362	362	"si:zfos-905g2.1"	chr23	1040023	1042006	1583	532	1271	382	0.665	0.689	-0.024	0.237662	0.719781	me	"si:zfos-905g2.1"_me_362	0.663	0.667	0.665	0.704	0.682	0.68
	"mitd1"_me_363	363	"mitd1"	chr9	7279802	7280086	36	21	42	16	0.587	0.694	-0.107	0.130166	0.508601	me	"mitd1"_me_363	0.579	0.559	0.624	0.656	0.585	0.842
	"ythdf2"_me_365	365	"ythdf2"	chr17	27416984	27418920	20	80	25	70	0.25	0.306	-0.056	0.219324	0.683217	me	"ythdf2"_me_365	0.182	0.314	0.254	0.268	0.253	0.397
	"tmem256"_me_366	366	"tmem256"	chr7	22294281	22295660	92	133	55	112	0.457	0.377	0.08	0.050451	0.27679	me	"tmem256"_me_366	0.485	0.489	0.398	0.448	0.329	0.355
	"sh2d5"_me_367	367	"sh2d5"	chr11	37644499	37647034	48	34	60	37	0.645	0.677	-0.032	0.47127	0.963376	me	"sh2d5"_me_367	0.678	0.659	0.597	0.66	0.665	0.706
	"arl8bb"_me_369	369	"arl8bb"	chr11	35748217	35750312	52	65	50	52	0.443	0.502	-0.059	0.399224	0.900785	me	"arl8bb"_me_369	0.481	0.34	0.508	0.407	0.621	0.477
	"exd2"_me_370	370	"exd2"	chr17	51810720	51815376	1004	40	817	47	0.958	0.939	0.019	0.0127486	0.102117	me	"exd2"_me_370	0.958	0.962	0.954	0.947	0.935	0.936
	"camk2b1"_me_372	372	"camk2b1"	chr5	20960255	20963972	74	15	57	11	0.857	0.851	0.006	0.93978	1	me	"camk2b1"_me_372	0.855	0.816	0.899	0.732	0.944	0.876
	"camk2b1"_me_373	373	"camk2b1"	chr5	20991836	21000403	35	23	45	26	0.618	0.645	-0.027	0.740542	1	me	"camk2b1"_me_373	0.532	0.783	0.54	0.5	0.681	0.754
	"pnpla6"_me_375	375	"pnpla6"	chr1	45879750	45885224	5	12	4	10	0.283	0.3	-0.018	0.818268	1	me	"pnpla6"_me_375	0.364	0.417	0.067	0.333	0.235	0.333
	"hdac11"_me_376	376	"hdac11"	chr11	27134108	27136732	86	66	48	47	0.653	0.592	0.061	0.192749	0.630173	me	"hdac11"_me_376	0.679	0.68	0.6	0.633	0.528	0.616
	"hdac11"_me_377	377	"hdac11"	chr11	27143494	27156889	54	46	36	24	0.447	0.525	-0.078	0.295783	0.808563	me	"hdac11"_me_377	0.37	0.468	0.503	0.627	0.523	0.426
	"hdac11"_me_378	378	"hdac11"	chr11	27172068	27182653	47	125	32	75	0.307	0.338	-0.031	0.637316	1	me	"hdac11"_me_378	0.312	0.333	0.275	0.202	0.376	0.436
	"tpm2"_me_379	379	"tpm2"	chr10	6351722	6354031	250	5	242	22	0.982	0.92	0.061	2.35958e-08	1.05002e-06	me	"tpm2"_me_379	0.977	0.985	0.983	0.996	0.872	0.893
	"pdcd4a"_me_380	380	"pdcd4a"	chr1	26054730	26056651	319	409	296	409	0.524	0.505	0.02	0.450976	0.958174	me	"pdcd4a"_me_380	0.523	0.53	0.52	0.492	0.529	0.493
	"zic6"_me_382	382	"zic6"	chr14	31973395	32050837	55	37	59	27	0.591	0.671	-0.08	0.220915	0.683217	me	"zic6"_me_382	0.573	0.743	0.458	0.708	0.664	0.642
	"ppih"_me_384	384	"ppih"	chr8	47170227	47172789	105	61	106	55	0.631	0.653	-0.022	0.563052	1	me	"ppih"_me_384	0.61	0.649	0.634	0.655	0.716	0.589
	"tspan17"_me_386	386	"tspan17"	chr14	49710692	49731396	7	7	6	17	0.559	0.361	0.198	0.0447386	0.255969	me	"tspan17"_me_386	0.689	0.564	0.425	0.425	0.388	0.27
	"polrmt"_me_387	387	"polrmt"	chr22	19051230	19055624	127	83	132	69	0.527	0.577	-0.049	0.136355	0.520095	me	"polrmt"_me_387	0.562	0.493	0.527	0.593	0.584	0.553
	"msi2b"_me_388	388	"msi2b"	chr15	30435624	30451055	24	6	27	6	0.81	0.801	0.01	0.803331	1	me	"msi2b"_me_388	0.86	0.866	0.705	0.692	0.87	0.84
	"msi2b"_me_389	389	"msi2b"	chr15	30435624	30451055	93	23	99	12	0.795	0.876	-0.081	0.00694245	0.0639184	me	"msi2b"_me_389	0.818	0.835	0.731	0.808	0.928	0.892
	"msi2b"_me_390	390	"msi2b"	chr15	30435624	30467642	23	23	25	12	0.521	0.694	-0.173	0.0223754	0.15585	me	"msi2b"_me_390	0.539	0.472	0.551	0.595	0.812	0.675
	"msi2b"_me_391	391	"msi2b"	chr15	30435624	30451055	23	59	26	53	0.268	0.303	-0.035	0.343868	0.847503	me	"msi2b"_me_391	0.268	0.301	0.235	0.239	0.312	0.357
	"msi2b"_me_392	392	"msi2b"	chr15	30450875	30467642	23	93	25	99	0.222	0.236	-0.014	0.869884	1	me	"msi2b"_me_392	0.206	0.15	0.311	0.258	0.25	0.201
	"msi2b"_me_393	393	"msi2b"	chr15	30450875	30467642	24	159	24	159	0.15	0.158	-0.008	0.951899	1	me	"msi2b"_me_393	0.134	0.107	0.209	0.16	0.175	0.138
	"msi2b"_me_394	394	"msi2b"	chr15	30714069	30808614	103	53	79	53	0.707	0.653	0.054	0.194747	0.631546	me	"msi2b"_me_394	0.77	0.641	0.711	0.664	0.582	0.713
	"si:ch1073-396h14.1"_me_397	397	"si:ch1073-396h14.1"	chr22	15677513	15689951	7	6	9	5	0.345	0.619	-0.274	0.111825	0.450109	me	"si:ch1073-396h14.1"_me_397	0	0.311	0.724	0.623	0.462	0.772
	"agpat5"_me_398	398	"agpat5"	chr13	6266354	6267305	377	65	257	72	0.83	0.759	0.071	0.00179345	0.0224461	me	"agpat5"_me_398	0.764	0.871	0.855	0.765	0.748	0.765
	"adgrl2a"_me_402	402	"adgrl2a"	chr11	7724328	7726557	14	5	11	5	0.642	0.684	-0.042	0.900442	1	me	"adgrl2a"_me_402	0.315	0.763	0.847	0.617	0.612	0.822
	"adgrl2a"_me_403	403	"adgrl2a"	chr11	7726518	7726802	4	45	4	71	0.119	0.066	0.053	0.361533	0.864442	me	"adgrl2a"_me_403	0.276	0.028	0.052	0.022	0.117	0.059
	"adgrl2a"_me_404	404	"adgrl2a"	chr11	7726673	7729486	54	0	82	0	0.99	0.994	-0.004	1	1	me	"adgrl2a"_me_404	1	1	0.971	1	0.982	1
	"eif3ha"_me_405	405	"eif3ha"	chr16	48297987	48310192	313	461	307	482	0.379	0.365	0.014	0.55623	1	me	"eif3ha"_me_405	0.4	0.359	0.377	0.352	0.379	0.364
	"eif3ha"_me_406	406	"eif3ha"	chr16	48297987	48333939	927	460	958	481	0.631	0.629	0.003	0.901793	1	me	"eif3ha"_me_406	0.619	0.63	0.645	0.622	0.64	0.624
	"eif3ha"_me_407	407	"eif3ha"	chr16	48310042	48318188	409	777	432	714	0.387	0.42	-0.033	0.185052	0.622801	me	"eif3ha"_me_407	0.334	0.399	0.427	0.403	0.441	0.415
	"eif3ha"_me_408	408	"eif3ha"	chr16	48310042	48373996	1454	777	1435	714	0.646	0.662	-0.016	0.441536	0.952271	me	"eif3ha"_me_408	0.631	0.642	0.664	0.646	0.664	0.675
	"eif3ha"_me_409	409	"eif3ha"	chr16	48318088	48333939	925	254	958	241	0.741	0.758	-0.018	0.367789	0.874181	me	"eif3ha"_me_409	0.708	0.756	0.758	0.766	0.748	0.761
	"eif3ha"_me_410	410	"eif3ha"	chr16	48333771	48373996	1454	554	1434	577	0.731	0.72	0.011	0.537005	1	me	"eif3ha"_me_410	0.76	0.716	0.718	0.718	0.71	0.733
	"dnajc8"_me_411	411	"dnajc8"	chr19	69800	70294	210	274	200	223	0.456	0.494	-0.038	0.170988	0.603355	me	"dnajc8"_me_411	0.469	0.445	0.454	0.511	0.461	0.51
	"ca10a"_me_412	412	"ca10a"	chr12	21322361	21403332	50	348	26	197	0.158	0.144	0.013	0.608639	1	me	"ca10a"_me_412	0.186	0.161	0.126	0.185	0.17	0.078
	"ca10a"_me_413	413	"ca10a"	chr12	21403189	21525681	255	281	139	142	0.511	0.534	-0.023	0.487299	0.972825	me	"ca10a"_me_413	0.525	0.522	0.487	0.547	0.498	0.557
	"dhx37"_me_415	415	"dhx37"	chr8	4566742	4570471	557	298	524	222	0.611	0.665	-0.054	0.0279354	0.184928	me	"dhx37"_me_415	0.636	0.61	0.587	0.697	0.616	0.681
	"myom2b"_me_416	416	"myom2b"	chr13	7044098	7047651	17	33	9	28	0.295	0.212	0.083	0.120118	0.47631	me	"myom2b"_me_416	0.323	0.285	0.276	0.166	0.194	0.276
	"zgc:63733"_me_417	417	"zgc:63733"	chr22	35037126	35041564	116	57	122	49	0.672	0.721	-0.049	0.166553	0.592928	me	"zgc:63733"_me_417	0.657	0.666	0.692	0.728	0.71	0.724
	"wdr18"_me_418	418	"wdr18"	chr11	13765554	13779339	375	77	439	81	0.771	0.787	-0.016	0.445561	0.953722	me	"wdr18"_me_418	0.768	0.755	0.79	0.753	0.816	0.793
	"ogdhb"_me_419	419	"ogdhb"	chr10	45161824	45163638	1	45	1	24	0.031	0.062	-0.031	0.664344	1	me	"ogdhb"_me_419	0.092	0	0	0.065	0.121	0
	"vldlr"_me_422	422	"vldlr"	chr10	15299067	15300120	17	10	18	11	0.564	0.685	-0.121	0.474078	0.964681	me	"vldlr"_me_422	0.436	0.711	0.546	1	0.487	0.568
	"vldlr"_me_423	423	"vldlr"	chr10	15299067	15300120	11	10	11	11	0.429	0.616	-0.187	0.389197	0.893256	me	"vldlr"_me_423	0.331	0.653	0.302	1	0.333	0.515
	"pde7a"_me_424	424	"pde7a"	chr24	24746580	24747184	26	4	15	1	0.834	0.937	-0.104	0.0659922	0.307324	me	"pde7a"_me_424	0.652	0.878	0.971	0.868	0.944	1
	"actn4"_me_428	428	"actn4"	chr15	43473844	43474395	58	379	34	337	0.132	0.091	0.041	0.00608151	0.0580405	me	"actn4"_me_428	0.121	0.128	0.147	0.137	0.081	0.056
	"actn4"_me_429	429	"actn4"	chr15	43503589	43505366	884	0	810	0	1	1	0	1	1	me	"actn4"_me_429	1	1	1	0.999	1	1
	"macrod1"_me_436	436	"macrod1"	chr14	45844288	45869607	31	88	22	53	0.342	0.366	-0.023	0.65263	1	me	"macrod1"_me_436	0.363	0.376	0.288	0.293	0.311	0.493
	"trmt11"_me_441	441	"trmt11"	chr16	40048727	40052559	201	70	214	80	0.683	0.667	0.016	0.638956	1	me	"trmt11"_me_441	0.676	0.711	0.661	0.607	0.698	0.695
	"p4ha1b"_me_444	444	"p4ha1b"	chr17	20151704	20154907	3	39	6	55	0.061	0.095	-0.034	0.346542	0.847982	me	"p4ha1b"_me_444	0	0.14	0.044	0.176	0.09	0.02
	"arhgap10"_me_445	445	"arhgap10"	chr1	36867076	36878449	137	213	120	193	0.379	0.363	0.016	0.696572	1	me	"arhgap10"_me_445	0.381	0.406	0.35	0.364	0.45	0.276
	"arhgap10"_me_446	446	"arhgap10"	chr1	36878310	36887960	128	226	112	158	0.378	0.434	-0.056	0.137163	0.520698	me	"arhgap10"_me_446	0.385	0.413	0.337	0.441	0.501	0.36
	"arhgap10"_me_447	447	"arhgap10"	chr1	36887800	36903228	229	103	211	85	0.641	0.673	-0.032	0.391321	0.893862	me	"arhgap10"_me_447	0.586	0.629	0.708	0.687	0.686	0.645
	"si:ch211-137a8.2"_me_448	448	"si:ch211-137a8.2"	chr15	29044136	29047669	433	344	351	304	0.52	0.499	0.021	0.402079	0.904679	me	"si:ch211-137a8.2"_me_448	0.486	0.547	0.527	0.495	0.527	0.474
	"im:7145024"_me_449	449	"im:7145024"	chr25	9033775	9037304	166	270	136	201	0.465	0.484	-0.019	0.500713	0.979593	me	"im:7145024"_me_449	0.432	0.446	0.517	0.522	0.438	0.492
	"dctd"_me_450	450	"dctd"	chr1	39823967	39840120	275	99	261	53	0.721	0.819	-0.098	3.14514e-05	0.000812664	me	"dctd"_me_450	0.733	0.743	0.687	0.81	0.818	0.828
	"galnt7"_me_451	451	"galnt7"	chr1	38155933	38156596	148	291	153	256	0.34	0.376	-0.036	0.171813	0.603605	me	"galnt7"_me_451	0.384	0.306	0.329	0.385	0.401	0.341
	"hexb"_me_453	453	"hexb"	chr5	34603677	34606181	32	18	60	6	0.663	0.918	-0.256	4.02337e-08	1.69617e-06	me	"hexb"_me_453	0.591	0.759	0.638	0.921	0.939	0.895
	"dennd5b"_me_454	454	"dennd5b"	chr4	16685577	16689801	24	41	42	62	0.419	0.462	-0.044	0.500375	0.979593	me	"dennd5b"_me_454	0.418	0.342	0.496	0.537	0.446	0.404
	"si:dkey-100n23.5"_me_455	455	"si:dkey-100n23.5"	chr9	30257532	30257738	34	36	18	28	0.497	0.416	0.081	0.237117	0.719781	me	"si:dkey-100n23.5"_me_455	0.41	0.479	0.602	0.534	0.317	0.397
	"cd99"_me_456	456	"cd99"	chr1	33372642	33374086	5	9	8	9	0.418	0.457	-0.039	0.523119	0.997664	me	"cd99"_me_456	0.35	0.483	0.422	0.455	0.318	0.598
	"rpl24"_me_457	457	"rpl24"	chr1	6891	9694	3014	141	2673	104	0.941	0.951	-0.009	0.105346	0.437212	me	"rpl24"_me_457	0.936	0.948	0.94	0.946	0.951	0.955
	"mau2"_me_459	459	"mau2"	chr2	58897493	58897915	110	251	80	209	0.293	0.267	0.026	0.287276	0.796221	me	"mau2"_me_459	0.285	0.286	0.309	0.289	0.246	0.267
	"myg1"_me_460	460	"myg1"	chr11	7730	8654	467	217	474	191	0.66	0.692	-0.032	0.184269	0.622784	me	"myg1"_me_460	0.642	0.648	0.69	0.669	0.666	0.742
	"akt2l"_me_461	461	"akt2l"	chr10	319904	320192	83	298	106	379	0.245	0.245	0.001	0.993117	1	me	"akt2l"_me_461	0.265	0.212	0.259	0.247	0.22	0.267
	"cita"_me_462	462	"cita"	chr5	2571258	2588389	22	35	32	39	0.445	0.475	-0.03	0.51001	0.984381	me	"cita"_me_462	0.45	0.313	0.573	0.462	0.512	0.452
	"eif3ja"_me_465	465	"eif3ja"	chr25	31905464	31906858	624	351	411	279	0.672	0.631	0.042	0.0659667	0.307324	me	"eif3ja"_me_465	0.669	0.654	0.694	0.628	0.62	0.644
	"glcci1"_me_467	467	"glcci1"	chr19	25379411	25397758	87	70	78	71	0.496	0.458	0.038	0.446519	0.953722	me	"glcci1"_me_467	0.517	0.496	0.475	0.379	0.499	0.497
	"triqk"_me_468	468	"triqk"	chr19	33476556	33493522	1	73	2	47	0.016	0.045	-0.028	0.187874	0.623007	me	"triqk"_me_468	0.019	0.03	0	0.039	0.042	0.053
	"phc1"_me_470	470	"phc1"	chr16	31946284	31946673	87	117	85	92	0.49	0.547	-0.057	0.134254	0.517006	me	"phc1"_me_470	0.498	0.5	0.471	0.497	0.601	0.542
	"nek7"_me_471	471	"nek7"	chr22	23115143	23140777	77	122	108	158	0.408	0.424	-0.016	0.64813	1	me	"nek7"_me_471	0.496	0.383	0.345	0.432	0.435	0.406
	"nek7"_me_472	472	"nek7"	chr22	23140682	23153270	127	109	177	139	0.527	0.547	-0.02	0.527789	1	me	"nek7"_me_472	0.55	0.546	0.485	0.557	0.49	0.595
	"nek7"_me_473	473	"nek7"	chr22	23163790	23170417	33	76	42	101	0.342	0.335	0.007	0.841535	1	me	"nek7"_me_473	0.275	0.383	0.369	0.361	0.297	0.347
	"pcxa"_me_475	475	"pcxa"	chr21	26946589	26954504	438	311	419	282	0.541	0.552	-0.011	0.686287	1	me	"pcxa"_me_475	0.519	0.57	0.534	0.494	0.596	0.566
	"tm2d1"_me_476	476	"tm2d1"	chr22	16767765	16770561	129	106	106	89	0.596	0.591	0.005	0.931664	1	me	"tm2d1"_me_476	0.577	0.628	0.584	0.595	0.629	0.549
	"ddx4"_me_477	477	"ddx4"	chr10	6892059	6892690	33	219	15	137	0.142	0.108	0.034	0.0909654	0.381483	me	"ddx4"_me_477	0.146	0.105	0.174	0.109	0.114	0.1
	"ddx4"_me_478	478	"ddx4"	chr10	6892639	6892876	384	376	246	217	0.509	0.534	-0.025	0.337028	0.845932	me	"ddx4"_me_478	0.511	0.513	0.503	0.529	0.545	0.529
	"med4"_me_481	481	"med4"	chr9	25323747	25326535	557	107	459	111	0.771	0.729	0.042	0.0587478	0.295531	me	"med4"_me_481	0.782	0.77	0.76	0.686	0.75	0.75
	"hps4"_me_482	482	"hps4"	chr8	39786348	39787076	76	21	118	37	0.772	0.75	0.022	0.555301	1	me	"hps4"_me_482	0.752	0.781	0.784	0.748	0.773	0.729
	"dbnlb"_me_486	486	"dbnlb"	chr8	52339780	52342388	43	64	41	81	0.39	0.326	0.064	0.173534	0.60435	me	"dbnlb"_me_486	0.335	0.373	0.461	0.283	0.289	0.405
	"camk2g1"_me_491	491	"camk2g1"	chr12	35354759	35360747	18	11	17	23	0.647	0.459	0.188	0.0385033	0.228453	me	"camk2g1"_me_491	0.55	0.844	0.547	0.352	0.507	0.517
	"efcab11"_me_493	493	"efcab11"	chr17	16439160	16450741	356	524	255	427	0.392	0.364	0.028	0.279809	0.78258	me	"efcab11"_me_493	0.345	0.386	0.446	0.373	0.342	0.377
	"ercc5"_me_494	494	"ercc5"	chr1	477811	479998	100	39	112	30	0.685	0.746	-0.061	0.0643313	0.304908	me	"ercc5"_me_494	0.68	0.745	0.63	0.718	0.731	0.79
	"ercc5"_me_495	495	"ercc5"	chr1	479784	483875	31	75	29	69	0.368	0.351	0.018	0.964446	1	me	"ercc5"_me_495	0.339	0.537	0.229	0.295	0.388	0.369
	"slc25a20"_me_497	497	"slc25a20"	chr22	106243	107816	237	207	239	245	0.498	0.458	0.04	0.18978	0.623007	me	"slc25a20"_me_497	0.513	0.464	0.516	0.398	0.49	0.485
	"park7"_me_498	498	"park7"	chr11	41463839	41468852	526	363	485	317	0.609	0.621	-0.012	0.607028	1	me	"park7"_me_498	0.589	0.611	0.628	0.596	0.645	0.623
	"ftr86"_me_499	499	"ftr86"	chr15	514407	514808	112	383	131	361	0.325	0.373	-0.048	0.0722435	0.330669	me	"ftr86"_me_499	0.346	0.311	0.317	0.362	0.394	0.362
	"crfb4"_me_500	500	"crfb4"	chr9	15955521	16015519	40	55	39	60	0.452	0.419	0.033	0.622149	1	me	"crfb4"_me_500	0.537	0.446	0.374	0.343	0.534	0.38
	"rnaset2"_me_505	505	"rnaset2"	chr13	7049498	7049920	0	136	13	103	0	0.153	-0.153	1.52353e-11	1.22034e-09	me	"rnaset2"_me_505	0	0	0	0	0.237	0.223
	"taz"_me_506	506	"taz"	chr23	4917267	4918524	7	44	9	39	0.129	0.168	-0.04	0.218012	0.683217	me	"taz"_me_506	0.067	0.185	0.134	0.15	0.227	0.128
	"taz"_me_508	508	"taz"	chr23	4918461	4918658	11	21	12	21	0.375	0.436	-0.06	0.566207	1	me	"taz"_me_508	0.328	0.425	0.373	0.439	0.316	0.552
	"taz"_me_509	509	"taz"	chr23	4918616	4918915	28	22	20	19	0.508	0.481	0.027	0.62083	1	me	"taz"_me_509	0.605	0.454	0.465	0.514	0.475	0.454
	"slmapa"_me_510	510	"slmapa"	chr11	42343648	42350582	305	6	265	10	0.983	0.967	0.016	0.025942	0.174618	me	"slmapa"_me_510	0.984	0.987	0.977	0.971	0.959	0.971
	"si:ch73-49o8.1"_me_512	512	"si:ch73-49o8.1"	chr14	3784163	3809403	31	18	40	15	0.524	0.639	-0.115	0.138006	0.521429	me	"si:ch73-49o8.1"_me_512	0.479	0.641	0.452	0.618	0.545	0.754
	"rpl18"_me_513	513	"rpl18"	chr16	16981933	16985512	1002	678	906	610	0.619	0.621	-0.002	0.962049	1	me	"rpl18"_me_513	0.58	0.614	0.663	0.631	0.62	0.612
	"si:ch211-286b5.4"_me_514	514	"si:ch211-286b5.4"	chr1	55259627	55261589	8	249	28	447	0.033	0.064	-0.032	0.00140755	0.0181847	me	"si:ch211-286b5.4"_me_514	0.034	0.02	0.044	0.065	0.06	0.068
	"stau2"_me_515	515	"stau2"	chr24	13137866	13165399	1	25	2	28	0.024	0.032	-0.008	0.297785	0.808563	me	"stau2"_me_515	0	0.055	0.016	0.025	0.052	0.019
	"cops2"_me_516	516	"cops2"	chr25	32375516	32377977	585	308	506	256	0.625	0.632	-0.007	0.758308	1	me	"cops2"_me_516	0.644	0.644	0.588	0.63	0.624	0.642
	"elp2"_me_517	517	"elp2"	chr19	34708795	34713521	40	42	40	46	0.495	0.478	0.017	0.692964	1	me	"elp2"_me_517	0.423	0.506	0.556	0.506	0.455	0.473
	"mapk14b"_me_519	519	"mapk14b"	chr11	2746903	2751626	30	9	19	5	0.724	0.788	-0.064	0.556838	1	me	"mapk14b"_me_519	0.898	0.774	0.5	0.9	0.882	0.583
	"top1mt"_me_520	520	"top1mt"	chr24	42006751	42007684	163	135	170	179	0.552	0.485	0.067	0.0359991	0.220117	me	"top1mt"_me_520	0.551	0.584	0.52	0.515	0.453	0.486
	"bokb"_me_521	521	"bokb"	chr2	22642447	22647652	408	431	299	378	0.516	0.47	0.047	0.0712831	0.328243	me	"bokb"_me_521	0.526	0.518	0.505	0.479	0.433	0.497
	"sgut1"_me_522	522	"sgut1"	chr1	27979988	27984885	419	300	343	253	0.561	0.553	0.008	0.767637	1	me	"sgut1"_me_522	0.544	0.577	0.562	0.555	0.544	0.561
	"sgut1"_me_523	523	"sgut1"	chr1	28006103	28016760	365	322	309	265	0.605	0.61	-0.005	0.849451	1	me	"sgut1"_me_523	0.553	0.653	0.609	0.571	0.602	0.657
	"LOC100536981"_me_526	526	"LOC100536981"	chr9	51863432	51882093	53	42	39	28	0.581	0.618	-0.038	0.593541	1	me	"LOC100536981"_me_526	0.472	0.582	0.688	0.55	0.594	0.711
	"abi1a"_me_527	527	"abi1a"	chr24	5999010	6002632	14	5	10	2	0.79	0.839	-0.049	0.276671	0.78258	me	"abi1a"_me_527	0.795	0.856	0.718	0.804	0.846	0.867
	"spryd3"_me_528	528	"spryd3"	chr23	36515853	36538336	131	77	143	84	0.542	0.539	0.003	0.998123	1	me	"spryd3"_me_528	0.558	0.507	0.561	0.55	0.567	0.501
	"eif6"_me_530	530	"eif6"	chr6	52346888	52347793	273	324	252	308	0.408	0.403	0.005	0.81298	1	me	"eif6"_me_530	0.387	0.394	0.444	0.387	0.436	0.386
	"c2cd5"_me_532	532	"c2cd5"	chr18	6686052	6696847	12	184	11	139	0.08	0.096	-0.016	0.436784	0.945577	me	"c2cd5"_me_532	0.098	0.088	0.055	0.086	0.115	0.087
	"c2cd5"_me_533	533	"c2cd5"	chr18	6686082	6696847	25	184	29	139	0.176	0.238	-0.062	0.0366647	0.222488	me	"c2cd5"_me_533	0.167	0.184	0.176	0.199	0.283	0.231
	"hiat1a"_me_534	534	"hiat1a"	chr2	37672025	37681847	396	189	374	205	0.645	0.614	0.031	0.218545	0.683217	me	"hiat1a"_me_534	0.647	0.646	0.642	0.577	0.638	0.626
	"fkbp1aa"_me_535	535	"fkbp1aa"	chr8	49171266	49172121	28	357	26	322	0.094	0.098	-0.004	0.841071	1	me	"fkbp1aa"_me_535	0.134	0.09	0.057	0.09	0.11	0.093
	"tomm20a"_me_537	537	"tomm20a"	chr13	49580070	49584016	307	433	247	347	0.455	0.456	0	0.986243	1	me	"tomm20a"_me_537	0.463	0.463	0.44	0.422	0.443	0.502
	"ppfibp2b"_me_542	542	"ppfibp2b"	chr25	16020732	16020995	28	4	35	3	0.84	0.912	-0.072	0.173262	0.60435	me	"ppfibp2b"_me_542	0.787	0.893	0.841	0.914	0.927	0.896
	"galt"_me_543	543	"galt"	chr10	14326826	14337957	65	11	42	10	0.829	0.788	0.041	0.36043	0.864385	me	"galt"_me_543	0.78	0.839	0.869	0.758	0.713	0.894
	"galt"_me_544	544	"galt"	chr10	14337824	14421548	36	35	17	29	0.529	0.367	0.162	0.0790407	0.345965	me	"galt"_me_544	0.588	0.425	0.575	0.383	0.541	0.177
	"bub1ba"_me_545	545	"bub1ba"	chr20	53490828	53495274	10	58	10	47	0.143	0.166	-0.024	0.562249	1	me	"bub1ba"_me_545	0.138	0.082	0.208	0.204	0.112	0.183
	"bub1ba"_me_546	546	"bub1ba"	chr20	53490831	53495274	5	58	6	47	0.086	0.106	-0.02	0.479433	0.964681	me	"bub1ba"_me_546	0.125	0.057	0.077	0.123	0.113	0.083
	"bub1ba"_me_547	547	"bub1ba"	chr20	53491002	53492428	48	1	43	28	0.982	0.647	0.335	4.45765e-07	1.55243e-05	me	"bub1ba"_me_547	0.979	1	0.966	0.519	1	0.421
	"bub1ba"_me_548	548	"bub1ba"	chr20	53491002	53492428	48	75	41	52	0.389	0.461	-0.072	0.242946	0.726118	me	"bub1ba"_me_548	0.364	0.351	0.453	0.481	0.386	0.516
	"trim54"_me_551	551	"trim54"	chr20	38736401	38741065	0	21	1	20	0	0.062	-0.062	0.343746	0.847503	me	"trim54"_me_551	0	0	0	0	0	0.185
	"lpar2b"_me_552	552	"lpar2b"	chr1	59204470	59207131	1330	837	981	740	0.611	0.567	0.044	0.0468628	0.26342	me	"lpar2b"_me_552	0.606	0.603	0.623	0.555	0.576	0.57
	"osbp"_me_554	554	"osbp"	chr1	52690591	52694726	53	2	37	0	0.953	1	-0.047	0.328793	0.838736	me	"osbp"_me_554	1	0.96	0.9	1	1	1
	"cpne1"_me_559	559	"cpne1"	chr11	26394830	26395112	222	133	153	148	0.626	0.502	0.124	0.00530184	0.0551529	me	"cpne1"_me_559	0.622	0.605	0.65	0.391	0.541	0.574
	"bmi1b"_me_561	561	"bmi1b"	chr2	21166218	21166539	159	128	146	110	0.611	0.63	-0.019	0.591235	1	me	"bmi1b"_me_561	0.639	0.56	0.635	0.597	0.611	0.682
	"si:dkey-288a3.2"_me_563	563	"si:dkey-288a3.2"	chr17	18812204	18818768	43	116	40	68	0.278	0.382	-0.104	0.0222435	0.15585	me	"si:dkey-288a3.2"_me_563	0.264	0.244	0.325	0.296	0.457	0.392
	"ids"_me_564	564	"ids"	chr14	20886268	20889123	67	504	59	412	0.163	0.173	-0.01	0.589728	1	me	"ids"_me_564	0.182	0.13	0.177	0.154	0.202	0.163
	"dctn4"_me_573	573	"dctn4"	chr14	49484970	49487445	62	40	55	45	0.592	0.538	0.054	0.209928	0.662016	me	"dctn4"_me_573	0.54	0.65	0.586	0.499	0.566	0.55
	"mob2a"_me_574	574	"mob2a"	chr25	22866806	22872384	35	10	37	7	0.793	0.859	-0.066	0.118638	0.472783	me	"mob2a"_me_574	0.796	0.772	0.811	0.888	0.86	0.829
	"zgc:162200"_me_577	577	"zgc:162200"	chr8	37086838	37093239	324	146	307	143	0.649	0.64	0.008	0.801136	1	me	"zgc:162200"_me_577	0.662	0.659	0.625	0.638	0.582	0.701
	"parn"_me_578	578	"parn"	chr1	59314954	59315224	16	1533	12	1584	0.01	0.008	0.003	0.783975	1	me	"parn"_me_578	0.01	0.007	0.014	0.006	0.009	0.008
	"parn"_me_579	579	"parn"	chr1	59315144	59315391	1088	686	1167	679	0.602	0.619	-0.017	0.409292	0.910674	me	"parn"_me_579	0.605	0.619	0.581	0.606	0.613	0.638
	"parn"_me_580	580	"parn"	chr1	59319490	59319718	1256	444	1206	448	0.715	0.707	0.008	0.649039	1	me	"parn"_me_580	0.691	0.724	0.731	0.72	0.691	0.711
	"parn"_me_581	581	"parn"	chr1	59319490	59319882	1251	777	1205	818	0.611	0.593	0.019	0.369997	0.875725	me	"parn"_me_581	0.582	0.622	0.63	0.605	0.573	0.6
	"mark2a"_me_582	582	"mark2a"	chr21	27208084	27211486	9	20	7	18	0.321	0.276	0.045	0.607336	1	me	"mark2a"_me_582	0.2	0.283	0.479	0.283	0.296	0.249
	"mark2a"_me_583	583	"mark2a"	chr21	27208084	27211486	9	14	7	20	0.415	0.274	0.141	0.0574418	0.293063	me	"mark2a"_me_583	0.327	0.49	0.428	0.348	0.24	0.234
	"dync2h1"_me_584	584	"dync2h1"	chr15	45012120	45025137	8	7	7	6	0.542	0.57	-0.027	0.696468	1	me	"dync2h1"_me_584	0.549	0.52	0.558	0.591	0.598	0.52
	"slc37a1"_me_585	585	"slc37a1"	chr9	19402867	19404858	69	0	9	38	1	0.173	0.827	0	0	me	"slc37a1"_me_585	1	1	1	0	0	0.519
	"kcnma1a"_me_586	586	"kcnma1a"	chr13	16766044	16766314	20	0	25	0	1	0.978	0.022	1	1	me	"kcnma1a"_me_586	1	1	1	1	1	0.933
	"ntn4"_me_590	590	"ntn4"	chr7	19336474	19343589	9	212	4	226	0.037	0.014	0.023	0.00514988	0.054277	me	"ntn4"_me_590	0.05	0.032	0.03	0.013	0.029	0
	"rad21l1"_me_594	594	"rad21l1"	chr8	49126046	49129292	43	80	53	58	0.355	0.476	-0.121	0.0767766	0.340847	me	"rad21l1"_me_594	0.248	0.388	0.43	0.568	0.54	0.321
	"acap3b"_me_597	597	"acap3b"	chr11	3386857	3392993	63	48	60	48	0.552	0.547	0.005	0.88236	1	me	"acap3b"_me_597	0.433	0.697	0.525	0.607	0.506	0.527
	"fgfr1b"_me_598	598	"fgfr1b"	chr10	42638943	42639582	7	86	4	80	0.077	0.045	0.032	0.133478	0.5165	me	"fgfr1b"_me_598	0.056	0.135	0.039	0.064	0.021	0.05
	"mettl1"_me_601	601	"mettl1"	chr11	303922	321369	209	110	238	108	0.645	0.684	-0.039	0.27397	0.778191	me	"mettl1"_me_601	0.625	0.635	0.675	0.628	0.766	0.658
	"zgc:158619"_me_602	602	"zgc:158619"	chr9	174978	177371	29	194	20	192	0.178	0.13	0.048	0.0523996	0.281513	me	"zgc:158619"_me_602	0.19	0.159	0.186	0.173	0.142	0.076
	"tex261"_me_603	603	"tex261"	chr7	8703447	8708032	73	106	62	120	0.485	0.407	0.078	0.0778752	0.342737	me	"tex261"_me_603	0.556	0.487	0.413	0.426	0.426	0.369
	"acat1"_me_604	604	"acat1"	chr10	38664315	38666106	79	328	78	272	0.245	0.277	-0.032	0.245786	0.729164	me	"acat1"_me_604	0.219	0.257	0.259	0.275	0.327	0.229
	"prkd3"_me_605	605	"prkd3"	chr17	42666052	42695766	3	12	5	9	0.211	0.341	-0.13	0.207059	0.658024	me	"prkd3"_me_605	0.178	0.245	0.21	0.494	0.262	0.268
	"surf2"_me_606	606	"surf2"	chr5	1211852	1214773	372	403	369	416	0.566	0.554	0.012	0.659503	1	me	"surf2"_me_606	0.571	0.574	0.553	0.543	0.558	0.562
	"npm1a"_me_608	608	"npm1a"	chr10	22041508	22041772	19	158	520	297	0.096	0.455	-0.358	8.61543e-05	0.00191693	me	"npm1a"_me_608	0.115	0.081	0.093	0.626	0.644	0.094
	"rbm33b"_me_609	609	"rbm33b"	chr2	30001949	30003007	445	236	438	173	0.598	0.666	-0.068	0.00615871	0.0580405	me	"rbm33b"_me_609	0.587	0.615	0.591	0.655	0.656	0.686
	"LOC100329344"_me_612	612	"LOC100329344"	chr17	53346539	53346965	20	112	30	122	0.175	0.251	-0.075	0.0770203	0.340847	me	"LOC100329344"_me_612	0.165	0.121	0.24	0.257	0.234	0.261
	"txndc11"_me_614	614	"txndc11"	chr1	59308887	59309655	146	72	235	71	0.503	0.615	-0.112	0.00380913	0.0435873	me	"txndc11"_me_614	0.474	0.58	0.454	0.595	0.638	0.611
	"raph1b"_me_615	615	"raph1b"	chr1	29724596	29725169	6	6	9	10	0.47	0.482	-0.011	0.936364	1	me	"raph1b"_me_615	0.516	0.24	0.655	0.624	0.487	0.334
	"zfyve27"_me_617	617	"zfyve27"	chr1	54901574	54902415	1	66	0	75	0.019	0.007	0.012	1	1	me	"zfyve27"_me_617	0.019	0.038	0	0	0	0.021
	"tpm3"_me_620	620	"tpm3"	chr19	11004921	11008324	2013	2	1847	0	0.999	1	0	1	1	me	"tpm3"_me_620	0.999	1	0.999	0.999	1	1
	"cpsf1"_me_621	621	"cpsf1"	chr19	11899266	11902040	138	33	131	29	0.809	0.82	-0.012	0.750887	1	me	"cpsf1"_me_621	0.739	0.832	0.855	0.799	0.892	0.77
	"aida"_me_628	628	"aida"	chr20	51737187	51738988	47	25	42	29	0.648	0.606	0.043	0.493539	0.978526	me	"aida"_me_628	0.663	0.663	0.619	0.751	0.57	0.496
	"macrod2"_me_629	629	"macrod2"	chr13	33715274	33886776	74	23	59	25	0.699	0.627	0.072	0.198905	0.639851	me	"macrod2"_me_629	0.754	0.615	0.729	0.612	0.552	0.718
	"macrod2"_me_630	630	"macrod2"	chr13	33886746	33968534	11	66	9	43	0.198	0.25	-0.052	0.422708	0.927642	me	"macrod2"_me_630	0.192	0.239	0.164	0.331	0.276	0.144
	"macrod2"_me_631	631	"macrod2"	chr13	34483554	34488750	53	78	19	56	0.469	0.303	0.166	0.00159958	0.0203375	me	"macrod2"_me_631	0.56	0.442	0.405	0.261	0.342	0.307
	"macrod2"_me_632	632	"macrod2"	chr13	34536902	34554214	30	59	34	50	0.326	0.404	-0.077	0.179529	0.614626	me	"macrod2"_me_632	0.328	0.234	0.417	0.378	0.467	0.366
	"slx4ip"_me_633	633	"slx4ip"	chr13	35394774	35395263	111	87	57	59	0.555	0.49	0.065	0.0843758	0.361417	me	"slx4ip"_me_633	0.523	0.549	0.592	0.475	0.486	0.508
	"tmem144b"_me_636	636	"tmem144b"	chr14	35890102	35892007	150	533	167	388	0.206	0.286	-0.08	0.000109022	0.00236018	me	"tmem144b"_me_636	0.201	0.191	0.225	0.275	0.264	0.318
	"dock6"_me_637	637	"dock6"	chr3	55260979	55266625	7	15	4	12	0.285	0.245	0.04	0.757332	1	me	"dock6"_me_637	0.506	0.249	0.1	0.255	0.178	0.303
	"epn1"_me_640	640	"epn1"	chr16	12744301	12747487	7	39	6	33	0.201	0.211	-0.01	0.858824	1	me	"epn1"_me_640	0.145	0.228	0.231	0.274	0.057	0.302
	"si:ch211-195h23.3"_me_641	641	"si:ch211-195h23.3"	chr2	43915121	43915762	198	190	152	81	0.406	0.578	-0.172	6.04258e-05	0.00142356	me	"si:ch211-195h23.3"_me_641	0.418	0.374	0.427	0.569	0.661	0.504
	"smfn"_me_642	642	"smfn"	chr10	39896710	39898331	319	175	285	152	0.643	0.647	-0.004	0.835939	1	me	"smfn"_me_642	0.616	0.683	0.631	0.615	0.629	0.698
	"ggps1"_me_646	646	"ggps1"	chr13	49730612	49747645	186	105	148	117	0.617	0.545	0.072	0.0510904	0.27839	me	"ggps1"_me_646	0.542	0.651	0.658	0.607	0.527	0.501
	"b3galnt2"_me_647	647	"b3galnt2"	chr13	49802000	49806762	41	138	42	139	0.286	0.292	-0.005	0.947906	1	me	"b3galnt2"_me_647	0.332	0.278	0.249	0.339	0.284	0.252
	"rgs14a"_me_649	649	"rgs14a"	chr14	892432	894825	8	184	8	162	0.079	0.08	-0.001	0.968587	1	me	"rgs14a"_me_649	0.093	0.094	0.05	0.053	0.114	0.074
	"sec24b"_me_650	650	"sec24b"	chr14	1128694	1133136	727	55	714	64	0.921	0.908	0.013	0.238623	0.719781	me	"sec24b"_me_650	0.933	0.915	0.915	0.924	0.917	0.884
	"slc38a10"_me_655	655	"slc38a10"	chr12	34772812	34775696	56	22	31	24	0.719	0.574	0.146	0.0713037	0.328243	me	"slc38a10"_me_655	0.671	0.747	0.74	0.773	0.409	0.539
	"myl6"_me_656	656	"myl6"	chr6	39890478	39893143	1	186	0	390	0.002	0	0.002	1	1	me	"myl6"_me_656	0	0.007	0	0	0	0
	"tha1"_me_658	658	"tha1"	chr12	34381559	34385734	45	38	21	20	0.623	0.598	0.025	0.659021	1	me	"tha1"_me_658	0.706	0.566	0.597	0.557	0.613	0.623
	"rufy1"_me_659	659	"rufy1"	chr14	7028406	7031951	235	271	158	190	0.472	0.468	0.004	0.821059	1	me	"rufy1"_me_659	0.427	0.47	0.52	0.468	0.442	0.494
	"fbxw7"_me_660	660	"fbxw7"	chr1	25023975	25084564	36	19	32	16	0.893	0.895	-0.002	0.772308	1	me	"fbxw7"_me_660	0.889	0.893	0.896	0.912	0.88	0.892
	"fdxr"_me_665	665	"fdxr"	chr12	45271373	45278232	30	80	24	48	0.27	0.329	-0.059	0.201524	0.64311	me	"fdxr"_me_665	0.219	0.334	0.258	0.354	0.31	0.324
	"fdxr"_me_666	666	"fdxr"	chr12	45292301	45299740	18	20	19	12	0.491	0.662	-0.171	0.0539836	0.285733	me	"fdxr"_me_666	0.386	0.503	0.584	0.706	0.755	0.526
	"rffl"_me_667	667	"rffl"	chr15	4567888	4578950	56	139	41	121	0.37	0.35	0.02	0.521199	0.99729	me	"rffl"_me_667	0.357	0.301	0.452	0.382	0.342	0.325
	"zfpm2a"_me_668	668	"zfpm2a"	chr16	44021635	44044570	25	33	18	18	0.391	0.445	-0.054	0.471465	0.963376	me	"zfpm2a"_me_668	0.295	0.332	0.546	0.414	0.376	0.545
	"polr1a"_me_669	669	"polr1a"	chr14	16203838	16208110	514	256	422	227	0.643	0.627	0.016	0.663717	1	me	"polr1a"_me_669	0.631	0.637	0.66	0.634	0.701	0.545
	"mrpl11"_me_673	673	"mrpl11"	chr14	30568960	30604989	161	137	130	106	0.478	0.49	-0.012	0.766474	1	me	"mrpl11"_me_673	0.537	0.467	0.431	0.522	0.48	0.468
	"hhat"_me_674	674	"hhat"	chr17	25788360	25802539	12	35	8	26	0.394	0.363	0.031	0.751755	1	me	"hhat"_me_674	0.327	0.515	0.339	0.445	0.313	0.33
	"lmcd1"_me_679	679	"lmcd1"	chr22	39100200	39101011	44	39	99	39	0.517	0.707	-0.19	2.75388e-05	0.000735287	me	"lmcd1"_me_679	0.551	0.511	0.488	0.764	0.663	0.693
	"lmcd1"_me_680	680	"lmcd1"	chr22	39100200	39101194	44	354	99	338	0.175	0.335	-0.16	3.0229e-10	1.72953e-08	me	"lmcd1"_me_680	0.2	0.154	0.172	0.344	0.298	0.363
	"dazl"_me_682	682	"dazl"	chr19	20391286	20392570	103	166	127	158	0.407	0.471	-0.063	0.0443473	0.255556	me	"dazl"_me_682	0.403	0.441	0.378	0.496	0.475	0.441
	"smad5"_me_683	683	"smad5"	chr14	26481599	26497983	105	2570	76	2527	0.138	0.106	0.032	0.0101218	0.0881255	me	"smad5"_me_683	0.136	0.151	0.126	0.104	0.132	0.081
	"c17h15orf52"_me_684	684	"c17h15orf52"	chr17	2482181	2492267	34	63	29	59	0.291	0.263	0.028	0.667879	1	me	"c17h15orf52"_me_684	0.176	0.316	0.382	0.274	0.225	0.291
	"gpx4b"_me_685	685	"gpx4b"	chr2	56647730	56649880	42	920	31	1109	0.052	0.033	0.019	0.00252749	0.0306745	me	"gpx4b"_me_685	0.036	0.06	0.06	0.025	0.031	0.043
	"rsrc1"_me_686	686	"rsrc1"	chr15	2199363	2235987	176	195	165	167	0.512	0.534	-0.022	0.465782	0.963376	me	"rsrc1"_me_686	0.511	0.536	0.489	0.528	0.52	0.554
	"rsrc1"_me_687	687	"rsrc1"	chr15	2235819	2269768	290	63	272	60	0.74	0.727	0.014	0.753962	1	me	"rsrc1"_me_687	0.804	0.672	0.745	0.749	0.698	0.733
	"yars2"_me_688	688	"yars2"	chr25	2271451	2273953	119	159	107	102	0.417	0.503	-0.086	0.0111461	0.0949789	me	"yars2"_me_688	0.404	0.383	0.464	0.493	0.483	0.532
	"si:dkey-31c13.1"_me_690	690	"si:dkey-31c13.1"	chr15	11686325	11689044	182	403	139	341	0.337	0.313	0.023	0.338455	0.845932	me	"si:dkey-31c13.1"_me_690	0.325	0.331	0.354	0.328	0.322	0.29
	"si:dkey-31c13.1"_me_691	691	"si:dkey-31c13.1"	chr15	11686325	11689044	0	362	1	299	0.001	0.003	-0.002	1	1	me	"si:dkey-31c13.1"_me_691	0.003	0	0	0	0.008	0
	"si:dkey-31c13.1"_me_692	692	"si:dkey-31c13.1"	chr15	11686325	11689044	2	361	0	300	0.005	0.001	0.004	1	1	me	"si:dkey-31c13.1"_me_692	0.003	0.007	0.006	0.004	0	0
	"fgfr1op"_me_694	694	"fgfr1op"	chr20	30600156	30603186	275	26	196	24	0.922	0.902	0.02	0.200034	0.640908	me	"fgfr1op"_me_694	0.919	0.922	0.924	0.944	0.867	0.894
	"fgfr1op"_me_695	695	"fgfr1op"	chr20	30600428	30603186	1	58	1	59	0.011	0.009	0.003	1	1	me	"fgfr1op"_me_695	0	0.034	0	0	0.026	0
	"hnrnpa1b"_me_703	703	"hnrnpa1b"	chr23	36308028	36308323	603	255	164	263	0.615	0.347	0.268	0.00363211	0.0427841	me	"hnrnpa1b"_me_703	0.772	0.317	0.756	0.352	0.304	0.386
	"pafah1b1a"_me_704	704	"pafah1b1a"	chr15	25286488	25304836	1410	270	1497	237	0.754	0.788	-0.033	0.0565228	0.290223	me	"pafah1b1a"_me_704	0.792	0.723	0.748	0.791	0.8	0.772
	"rps17"_me_705	705	"rps17"	chr7	54094905	54098075	1741	1455	1500	1402	0.503	0.476	0.028	0.20784	0.658024	me	"rps17"_me_705	0.496	0.498	0.516	0.483	0.475	0.469
	"dirc2"_me_707	707	"dirc2"	chr9	37387166	37390418	238	71	177	67	0.692	0.631	0.061	0.100817	0.420597	me	"dirc2"_me_707	0.703	0.675	0.699	0.584	0.608	0.701
	"dirc2"_me_708	708	"dirc2"	chr9	37390288	37402555	129	53	117	48	0.687	0.694	-0.007	0.934534	1	me	"dirc2"_me_708	0.745	0.611	0.704	0.693	0.629	0.76
	"cd3eap"_me_709	709	"cd3eap"	chr15	28792348	28792657	0	206	0	222	0	0.002	-0.002	1	1	me	"cd3eap"_me_709	0	0	0	0	0.005	0
	"zgc:56556"_me_711	711	"zgc:56556"	chr2	27969764	27972497	115	173	112	213	0.557	0.498	0.059	0.0613228	0.299509	me	"zgc:56556"_me_711	0.546	0.577	0.548	0.482	0.504	0.508
	"zgc:101569"_me_712	712	"zgc:101569"	chr24	7835610	7852104	88	105	63	81	0.503	0.493	0.01	0.721461	1	me	"zgc:101569"_me_712	0.452	0.525	0.532	0.535	0.523	0.421
	"zgc:101569"_me_713	713	"zgc:101569"	chr24	7837651	7852104	103	106	52	82	0.496	0.392	0.104	0.00612868	0.0580405	me	"zgc:101569"_me_713	0.466	0.499	0.523	0.361	0.419	0.396
	"lrp1ab"_me_714	714	"lrp1ab"	chr23	25455556	25458631	9	74	9	88	0.122	0.104	0.017	0.50495	0.979593	me	"lrp1ab"_me_714	0.143	0.085	0.137	0.074	0.092	0.147
	"sept6"_me_715	715	"sept6"	chr14	33305345	33305895	6	345	1	278	0.016	0.006	0.011	0.312454	0.823239	me	"sept6"_me_715	0.02	0.018	0.011	0	0.015	0.002
	"proser3"_me_717	717	"proser3"	chr15	37586633	37589331	1	539	0	364	0.002	0	0.002	1	1	me	"proser3"_me_717	0.007	0	0	0	0	0
	"synrg"_me_718	718	"synrg"	chr15	15893818	15903750	7	28	13	42	0.208	0.239	-0.031	0.476216	0.964681	me	"synrg"_me_718	0.174	0.306	0.145	0.266	0.222	0.23
	"LOC559843"_me_719	719	"LOC559843"	chr15	38311338	38312162	287	374	287	362	0.42	0.428	-0.007	0.772569	1	me	"LOC559843"_me_719	0.452	0.403	0.406	0.427	0.426	0.43
	"LOC559843"_me_720	720	"LOC559843"	chr15	38316729	38319604	65	245	76	245	0.286	0.319	-0.033	0.270694	0.778191	me	"LOC559843"_me_720	0.312	0.265	0.282	0.269	0.322	0.367
	"LOC559843"_me_721	721	"LOC559843"	chr15	38319430	38323145	236	168	255	194	0.547	0.53	0.016	0.555944	1	me	"LOC559843"_me_721	0.553	0.538	0.549	0.543	0.501	0.547
	"LOC559843"_me_722	722	"LOC559843"	chr15	38323017	38325529	190	145	186	158	0.525	0.498	0.027	0.38678	0.893256	me	"LOC559843"_me_722	0.499	0.541	0.534	0.503	0.519	0.472
	"uxs1"_me_726	726	"uxs1"	chr9	6283421	6288355	30	21	30	22	0.619	0.611	0.008	0.905842	1	me	"uxs1"_me_726	0.627	0.548	0.683	0.622	0.725	0.487
	"st3gal3a"_me_727	727	"st3gal3a"	chr6	3343793	3350984	94	1	86	0	0.989	1	-0.011	1	1	me	"st3gal3a"_me_727	1	1	0.966	1	1	1
	"st3gal3a"_me_729	729	"st3gal3a"	chr6	3356469	3360865	19	81	19	53	0.221	0.313	-0.092	0.0639577	0.304908	me	"st3gal3a"_me_729	0.194	0.188	0.28	0.318	0.331	0.289
	"st3gal3a"_me_730	730	"st3gal3a"	chr6	3360772	3367186	40	35	33	29	0.525	0.539	-0.014	0.922504	1	me	"st3gal3a"_me_730	0.48	0.455	0.64	0.56	0.534	0.523
	"st3gal3a"_me_731	731	"st3gal3a"	chr6	3375104	3395670	149	105	130	98	0.559	0.54	0.019	0.62011	1	me	"st3gal3a"_me_731	0.507	0.612	0.558	0.507	0.573	0.54
	"st3gal3a"_me_732	732	"st3gal3a"	chr6	3395523	3398996	77	109	78	107	0.415	0.417	-0.003	0.911425	1	me	"st3gal3a"_me_732	0.403	0.429	0.412	0.487	0.37	0.395
	"spdya"_me_738	738	"spdya"	chr17	24810111	24810981	69	144	69	123	0.352	0.392	-0.04	0.265572	0.776361	me	"spdya"_me_738	0.382	0.339	0.336	0.402	0.353	0.421
	"calml4b"_me_739	739	"calml4b"	chr25	1276282	1312692	57	3	83	8	0.943	0.899	0.043	0.055838	0.288556	me	"calml4b"_me_739	1	0.94	0.888	0.846	0.896	0.956
	"nudt6"_me_740	740	"nudt6"	chr14	560280	562596	4	10	7	10	0.311	0.39	-0.079	0.462597	0.963376	me	"nudt6"_me_740	0.363	0.332	0.237	0.117	0.499	0.554
	"arntl1b"_me_741	741	"arntl1b"	chr7	66074385	66077141	14	4	10	9	0.675	0.476	0.199	0.0597051	0.296323	me	"arntl1b"_me_741	0.608	0.502	0.915	0.463	0.564	0.401
	"snx9b"_me_743	743	"snx9b"	chr20	43056618	43062201	200	15	171	16	0.918	0.893	0.025	0.2799	0.78258	me	"snx9b"_me_743	0.938	0.965	0.851	0.942	0.823	0.914
	"tcea3"_me_746	746	"tcea3"	chr16	34117664	34120342	9	13	2	11	0.352	0.069	0.283	0.000592483	0.00912652	me	"tcea3"_me_746	0.198	0.538	0.319	0	0.096	0.11
	"tcea3"_me_749	749	"tcea3"	chr16	34120258	34126506	13	4	11	3	0.733	0.848	-0.115	0.549691	1	me	"tcea3"_me_749	0.723	0.67	0.805	1	0.604	0.94
	"tcea3"_me_750	750	"tcea3"	chr16	34120258	34127086	13	1	11	0	0.905	1	-0.095	0.40888	0.910674	me	"tcea3"_me_750	0.913	0.859	0.943	1	1	1
	"prodhb"_me_773	773	"prodhb"	chr5	11250022	11257448	34	19	42	30	0.55	0.524	0.027	0.578722	1	me	"prodhb"_me_773	0.554	0.462	0.635	0.502	0.675	0.394
	"sybu"_me_774	774	"sybu"	chr16	39160369	39162893	875	688	871	719	0.609	0.597	0.012	0.584301	1	me	"sybu"_me_774	0.607	0.601	0.618	0.603	0.578	0.61
	"pofut1"_me_775	775	"pofut1"	chr23	7692353	7695139	331	190	329	162	0.677	0.712	-0.035	0.196048	0.633203	me	"pofut1"_me_775	0.735	0.662	0.634	0.674	0.718	0.743
	"rnls"_me_778	778	"rnls"	chr12	17211215	17272828	62	63	82	58	0.508	0.599	-0.091	0.0245875	0.169781	me	"rnls"_me_778	0.497	0.48	0.548	0.632	0.609	0.557
	"rnls"_me_779	779	"rnls"	chr12	17211218	17272828	57	63	63	58	0.49	0.538	-0.048	0.290706	0.802949	me	"rnls"_me_779	0.495	0.432	0.542	0.556	0.545	0.512
	"rnls"_me_780	780	"rnls"	chr12	17272654	17299791	93	70	121	95	0.569	0.56	0.009	0.782969	1	me	"rnls"_me_780	0.638	0.537	0.533	0.569	0.541	0.571
	"c24h7orf50"_me_782	782	"c24h7orf50"	chr24	37700248	37702814	94	294	90	303	0.235	0.224	0.011	0.556385	1	me	"c24h7orf50"_me_782	0.204	0.254	0.248	0.181	0.256	0.235
	"tpp1"_me_783	783	"tpp1"	chr17	30852050	30854060	338	276	395	315	0.523	0.531	-0.008	0.784367	1	me	"tpp1"_me_783	0.528	0.545	0.497	0.56	0.529	0.504
	"bmpr1ba"_me_784	784	"bmpr1ba"	chr5	7666139	7692015	11	129	8	192	0.081	0.04	0.041	0.0120417	0.0994369	me	"bmpr1ba"_me_784	0.052	0.087	0.104	0.037	0.039	0.045
	"urb2"_me_787	787	"urb2"	chr13	24255540	24257634	60	127	29	103	0.35	0.252	0.098	0.033269	0.208191	me	"urb2"_me_787	0.262	0.338	0.451	0.181	0.238	0.337
	"xgb"_me_788	788	"xgb"	chr17	1671826	1681677	71	209	29	89	0.264	0.242	0.022	0.620559	1	me	"xgb"_me_788	0.273	0.265	0.253	0.303	0.205	0.218
	"zfyve19"_me_789	789	"zfyve19"	chr17	2115393	2117800	180	52	208	63	0.682	0.672	0.01	0.762208	1	me	"zfyve19"_me_789	0.725	0.664	0.657	0.625	0.692	0.698
	"pcbp2"_me_790	790	"pcbp2"	chr9	259195	259422	241	973	201	640	0.266	0.315	-0.049	0.0208769	0.147986	me	"pcbp2"_me_790	0.287	0.257	0.254	0.327	0.308	0.31
	"ppp4r1"_me_791	791	"ppp4r1"	chr24	42072223	42072879	51	380	89	426	0.139	0.203	-0.063	0.000930203	0.0129576	me	"ppp4r1"_me_791	0.107	0.161	0.15	0.236	0.174	0.198
	"limch1a"_me_797	797	"limch1a"	chr1	19028067	19030841	24	1	25	1	0.95	0.956	-0.006	1	1	me	"limch1a"_me_797	1	0.914	0.936	1	0.868	1
	"alkbh1"_me_803	803	"alkbh1"	chr17	17768051	17768593	72	100	65	100	0.357	0.332	0.025	0.550868	1	me	"alkbh1"_me_803	0.325	0.42	0.325	0.337	0.37	0.288
	"pepd"_me_804	804	"pepd"	chr18	1297413	1301257	76	173	95	194	0.314	0.338	-0.024	0.425067	0.930269	me	"pepd"_me_804	0.308	0.33	0.305	0.356	0.326	0.333
	"si:dkey-12j5.1"_me_805	805	"si:dkey-12j5.1"	chr16	28149058	28245590	46	60	52	47	0.426	0.512	-0.086	0.194566	0.631546	me	"si:dkey-12j5.1"_me_805	0.445	0.518	0.315	0.55	0.597	0.389
	"wdpcp"_me_806	806	"wdpcp"	chr17	24402363	24406958	17	17	13	12	0.49	0.491	-0.001	0.908547	1	me	"wdpcp"_me_806	0.319	0.643	0.508	0.319	0.584	0.57
	"rcor1"_me_808	808	"rcor1"	chr17	29254693	29255906	418	251	388	243	0.514	0.507	0.007	0.785388	1	me	"rcor1"_me_808	0.463	0.561	0.518	0.476	0.489	0.555
	"gsto2"_me_809	809	"gsto2"	chr13	25401674	25402046	589	314	471	283	0.656	0.63	0.026	0.252367	0.745925	me	"gsto2"_me_809	0.643	0.646	0.679	0.655	0.626	0.608
	"tasp1"_me_810	810	"tasp1"	chr13	34700231	34704021	10	14	12	18	0.433	0.424	0.009	0.848854	1	me	"tasp1"_me_810	0.331	0.362	0.605	0.513	0.402	0.356
	"zgc:113372"_me_812	812	"zgc:113372"	chr17	49638723	49641151	127	696	57	569	0.296	0.191	0.105	0.000291559	0.00530981	me	"zgc:113372"_me_812	0.314	0.291	0.284	0.117	0.171	0.285
	"zgc:113372"_me_813	813	"zgc:113372"	chr17	49638723	49641151	127	673	57	541	0.3	0.196	0.103	0.000495441	0.00862713	me	"zgc:113372"_me_813	0.319	0.294	0.286	0.119	0.178	0.292
	"zgc:113372"_me_814	814	"zgc:113372"	chr17	49638723	49641151	127	639	57	500	0.285	0.188	0.096	0.000535312	0.00867441	me	"zgc:113372"_me_814	0.301	0.28	0.273	0.117	0.171	0.277
	"zgc:113372"_me_815	815	"zgc:113372"	chr17	49638723	49641151	11	679	11	544	0.036	0.041	-0.005	0.492803	0.978526	me	"zgc:113372"_me_815	0.015	0.048	0.045	0.075	0.037	0.011
	"uchl1"_me_816	816	"uchl1"	chr1	22651341	22651820	0	3226	1	4148	0	0	0	1	1	me	"uchl1"_me_816	0.001	0	0	0.001	0	0
	"zgc:110783"_me_817	817	"zgc:110783"	chr17	45474224	45475078	282	167	341	194	0.624	0.634	-0.01	0.706073	1	me	"zgc:110783"_me_817	0.638	0.636	0.598	0.635	0.607	0.661
	"zgc:171422"_me_818	818	"zgc:171422"	chrNW_003336877.1	80970	85224	250	66	183	37	0.655	0.713	-0.059	0.0861894	0.367222	me	"zgc:171422"_me_818	0.657	0.67	0.637	0.709	0.673	0.758
	"ddx21"_me_819	819	"ddx21"	chr13	321610	322038	173	677	191	696	0.26	0.275	-0.015	0.488234	0.972825	me	"ddx21"_me_819	0.248	0.257	0.276	0.256	0.292	0.277
	"sirt6"_me_820	820	"sirt6"	chr2	53071858	53086008	138	139	149	131	0.542	0.573	-0.031	0.342048	0.847503	me	"sirt6"_me_820	0.498	0.549	0.578	0.563	0.628	0.527
	"sirt6"_me_821	821	"sirt6"	chr2	53085927	53091307	201	109	192	92	0.632	0.662	-0.03	0.321289	0.831136	me	"sirt6"_me_821	0.64	0.66	0.596	0.655	0.688	0.643
	"sirt6"_me_822	822	"sirt6"	chr2	53102355	53128957	436	0	414	0	1	0.999	0.001	1	1	me	"sirt6"_me_822	1	1	1	1	1	0.998
	"sept8a"_me_824	824	"sept8a"	chr21	43350880	43354425	315	813	240	728	0.336	0.301	0.035	0.107454	0.441389	me	"sept8a"_me_824	0.33	0.334	0.344	0.297	0.33	0.277
	"LOC100535691"_me_827	827	"LOC100535691"	chr3	21106020	21112018	578	141	571	135	0.639	0.644	-0.005	0.82172	1	me	"LOC100535691"_me_827	0.662	0.633	0.621	0.644	0.66	0.627
	"tanc2a"_me_829	829	"tanc2a"	chr3	22636664	22686836	79	46	62	30	0.617	0.65	-0.034	0.458985	0.963376	me	"tanc2a"_me_829	0.554	0.681	0.615	0.723	0.597	0.631
	"ndst2a"_me_830	830	"ndst2a"	chrNW_018394882.1	105869	147454	78	5	48	2	0.92	0.912	0.008	0.315173	0.823239	me	"ndst2a"_me_830	1	0.813	0.948	0.763	1	0.973
	"ndst2a"_me_831	831	"ndst2a"	chrNW_018394882.1	129442	147454	9	87	1	31	0.067	0.019	0.048	0.000182772	0.00357074	me	"ndst2a"_me_831	0.053	0.087	0.062	0.013	0	0.045
	"alg1"_me_833	833	"alg1"	chr3	28864951	28865580	214	480	206	485	0.327	0.316	0.01	0.660293	1	me	"alg1"_me_833	0.321	0.363	0.296	0.328	0.326	0.295
	"ift27"_me_834	834	"ift27"	chrNW_003334443.1	12649	13069	104	67	41	22	0.601	0.647	-0.046	0.292721	0.805014	me	"ift27"_me_834	0.596	0.636	0.572	0.688	0.639	0.614
	"slc25a39"_me_835	835	"slc25a39"	chr3	29885761	29887220	339	167	337	122	0.657	0.724	-0.067	0.00797218	0.0709524	me	"slc25a39"_me_835	0.671	0.609	0.691	0.729	0.756	0.688
	"mylk5"_me_836	836	"mylk5"	chr3	31669002	31672215	101	69	87	50	0.606	0.643	-0.038	0.261784	0.768092	me	"mylk5"_me_836	0.582	0.639	0.596	0.613	0.659	0.658
	"rarab"_me_838	838	"rarab"	chr3	33175056	33204514	17	76	14	84	0.428	0.369	0.059	0.460676	0.963376	me	"rarab"_me_838	0.586	0.434	0.265	0.414	0.279	0.414
	"zgc:163143"_me_839	839	"zgc:163143"	chr3	34605806	34607664	237	250	251	300	0.391	0.363	0.027	0.2804	0.78258	me	"zgc:163143"_me_839	0.41	0.409	0.353	0.355	0.397	0.338
	"smarce1"_me_840	840	"smarce1"	chr3	34988666	34989564	4	303	5	282	0.014	0.016	-0.003	0.470204	0.963376	me	"smarce1"_me_840	0.018	0.012	0.011	0.011	0.011	0.027
	"smarce1"_me_841	841	"smarce1"	chr3	34988666	34989576	4	248	5	223	0.017	0.022	-0.005	0.417527	0.922075	me	"smarce1"_me_841	0.023	0.017	0.012	0.014	0.013	0.04
	"glyr1"_me_842	842	"glyr1"	chr3	36451627	36452082	62	58	56	38	0.481	0.563	-0.083	0.108207	0.441898	me	"glyr1"_me_842	0.506	0.46	0.476	0.621	0.481	0.588
	"pqlc1"_me_843	843	"pqlc1"	chr19	11434747	11466447	12	9	12	12	0.583	0.546	0.038	0.627575	1	me	"pqlc1"_me_843	0.301	0.611	0.838	0.599	0.411	0.627
	"asic2"_me_845	845	"asic2"	chr3	38608690	38614448	17	11	21	17	0.56	0.493	0.067	0.518815	0.996917	me	"asic2"_me_845	0.36	0.481	0.838	0.465	0.549	0.464
	"skp1"_me_846	846	"skp1"	chr21	45345717	45346907	1047	682	1050	646	0.669	0.682	-0.013	0.500221	0.979593	me	"skp1"_me_846	0.666	0.672	0.668	0.697	0.648	0.701
	"skp1"_me_847	847	"skp1"	chr21	45345717	45348974	120	657	96	623	0.178	0.155	0.023	0.151627	0.554582	me	"skp1"_me_847	0.185	0.17	0.179	0.162	0.155	0.148
	"axin1"_me_848	848	"axin1"	chr3	43600914	43609658	104	105	121	90	0.541	0.61	-0.069	0.0373388	0.224875	me	"axin1"_me_848	0.534	0.585	0.503	0.615	0.585	0.63
	"si:dkey-34m19.3"_me_849	849	"si:dkey-34m19.3"	chr6	10706817	10708801	56	66	16	18	0.454	0.437	0.017	0.915682	1	me	"si:dkey-34m19.3"_me_849	0.369	0.516	0.477	0.519	0.52	0.273
	"dync1li1"_me_850	850	"dync1li1"	chr19	19020088	19023450	216	241	190	198	0.562	0.58	-0.018	0.549242	1	me	"dync1li1"_me_850	0.594	0.544	0.548	0.602	0.544	0.594
	"dync1li1"_me_851	851	"dync1li1"	chr19	19023333	19025668	123	132	104	131	0.527	0.487	0.041	0.347239	0.847982	me	"dync1li1"_me_851	0.517	0.521	0.544	0.459	0.422	0.579
	"got2b"_me_853	853	"got2b"	chr7	51779525	51785928	1016	392	1018	355	0.661	0.682	-0.022	0.346163	0.847982	me	"got2b"_me_853	0.607	0.686	0.689	0.673	0.676	0.698
	"cdr2l"_me_854	854	"cdr2l"	chr3	59961317	59981080	0	136	56	164	0	0.236	-0.236	0	0	me	"cdr2l"_me_854	0	0	0	0.211	0.231	0.265
	"tsen54"_me_855	855	"tsen54"	chr3	60792459	60793845	12	34	25	42	0.296	0.424	-0.128	0.0340941	0.211701	me	"tsen54"_me_855	0.234	0.385	0.269	0.422	0.419	0.432
	"suv39h1a"_me_861	861	"suv39h1a"	chr8	23395720	23397965	28	412	29	400	0.159	0.166	-0.007	0.791855	1	me	"suv39h1a"_me_861	0.136	0.216	0.126	0.13	0.252	0.116
	"amdhd2"_me_868	868	"amdhd2"	chr3	13528929	13530656	122	29	124	32	0.776	0.767	0.009	0.725891	1	me	"amdhd2"_me_868	0.774	0.718	0.836	0.764	0.781	0.756
	"srgap1b"_me_869	869	"srgap1b"	chr4	9302971	9313408	51	124	43	128	0.349	0.306	0.043	0.223155	0.687489	me	"srgap1b"_me_869	0.348	0.359	0.34	0.294	0.35	0.275
	"sbf1"_me_870	870	"sbf1"	chr4	9945060	9949614	1	37	0	27	0.033	0.011	0.021	0.594926	1	me	"sbf1"_me_870	0.054	0.025	0.019	0.034	0	0
	"chchd3a"_me_872	872	"chchd3a"	chr4	15500605	15513445	77	114	66	84	0.47	0.505	-0.034	0.355893	0.86076	me	"chchd3a"_me_872	0.425	0.52	0.466	0.519	0.487	0.508
	"chchd3a"_me_873	873	"chchd3a"	chr4	15513374	15525299	120	58	108	54	0.66	0.661	0	0.984278	1	me	"chchd3a"_me_873	0.664	0.717	0.6	0.699	0.719	0.564
	"tbc1d22a"_me_884	884	"tbc1d22a"	chr4	27828343	27828814	1	37	5	59	0.033	0.086	-0.053	0.0108213	0.0932026	me	"tbc1d22a"_me_884	0.099	0	0	0.107	0.065	0.086
	"rab41"_me_886	886	"rab41"	chr14	33288930	33291579	61	8	42	6	0.885	0.885	0.001	0.763875	1	me	"rab41"_me_886	0.985	0.878	0.793	0.939	0.882	0.833
	"rad51c"_me_887	887	"rad51c"	chr10	32670159	32670819	61	53	47	60	0.524	0.442	0.082	0.0871341	0.369283	me	"rad51c"_me_887	0.525	0.459	0.587	0.44	0.368	0.517
	"ddx3a"_me_888	888	"ddx3a"	chr9	33339796	33340371	181	0	139	0	0.998	1	-0.002	1	1	me	"ddx3a"_me_888	1	0.995	1	1	1	1
	"ddx3a"_me_889	889	"ddx3a"	chr9	33339796	33340371	580	7	473	6	0.99	0.988	0.002	0.783299	1	me	"ddx3a"_me_889	0.994	0.994	0.982	0.993	0.983	0.987
	"ddx3a"_me_890	890	"ddx3a"	chr9	33340311	33340821	26	0	20	1	0.981	0.968	0.013	0.867713	1	me	"ddx3a"_me_890	1	0.942	1	1	1	0.903
	"atg10"_me_894	894	"atg10"	chr10	43044143	43047773	18	206	8	99	0.08	0.08	0	0.608343	1	me	"atg10"_me_894	0.094	0.068	0.078	0.117	0.072	0.051
	"atg10"_me_895	895	"atg10"	chr10	43047653	43057725	338	177	196	126	0.667	0.627	0.04	0.181012	0.614626	me	"atg10"_me_895	0.626	0.713	0.662	0.694	0.592	0.596
	"zgc:92140"_me_897	897	"zgc:92140"	chr8	19406292	19410324	67	26	66	20	0.711	0.755	-0.044	0.280357	0.78258	me	"zgc:92140"_me_897	0.686	0.767	0.681	0.738	0.787	0.741
	"zgc:92140"_me_898	898	"zgc:92140"	chr8	19410253	19415357	230	92	164	85	0.696	0.647	0.049	0.146004	0.538938	me	"zgc:92140"_me_898	0.642	0.659	0.787	0.678	0.664	0.598
	"rnf185"_me_899	899	"rnf185"	chr5	1063988	1068204	134	487	108	395	0.266	0.262	0.004	0.9014	1	me	"rnf185"_me_899	0.288	0.27	0.241	0.232	0.303	0.251
	"si:dkey-40c23.2"_me_900	900	"si:dkey-40c23.2"	chr11	1587001	1589286	27	0	9	20	0.99	0.351	0.639	0	0	me	"si:dkey-40c23.2"_me_900	1	0.971	1	0.304	0.25	0.5
	"si:dkey-40c23.2"_me_901	901	"si:dkey-40c23.2"	chr11	1596225	1596604	44	57	8	28	0.445	0.225	0.22	0.000145484	0.00298801	me	"si:dkey-40c23.2"_me_901	0.479	0.41	0.446	0.246	0.259	0.17
	"si:dkey-40c23.2"_me_902	902	"si:dkey-40c23.2"	chr11	1596517	1597533	62	65	18	23	0.488	0.433	0.055	0.357844	0.86076	me	"si:dkey-40c23.2"_me_902	0.574	0.462	0.428	0.49	0.406	0.402
	"rcor2"_me_904	904	"rcor2"	chr7	24989908	24990364	72	52	79	64	0.608	0.567	0.041	0.461498	0.963376	me	"rcor2"_me_904	0.583	0.666	0.574	0.473	0.644	0.584
	"rcor2"_me_905	905	"rcor2"	chr7	24990307	24990785	16	41	37	58	0.223	0.325	-0.101	0.054935	0.285733	me	"rcor2"_me_905	0.215	0.279	0.176	0.42	0.243	0.311
	"aggf1"_me_907	907	"aggf1"	chr21	7758256	7761965	34	997	23	717	0.089	0.083	0.006	0.683072	1	me	"aggf1"_me_907	0.075	0.098	0.093	0.055	0.084	0.109
	"LOC110437744"_me_908	908	"LOC110437744"	chr21	2966019	2966588	0	82	27	88	0	0.219	-0.219	0	0	me	"LOC110437744"_me_908	0	0	0	0.279	0.27	0.107
	"LOC110437744"_me_909	909	"LOC110437744"	chr21	2966019	2966588	0	35	27	4	0	0.814	-0.814	0	0	me	"LOC110437744"_me_909	0	0	0	0.912	0.93	0.6
	"LOC110437744"_me_911	911	"LOC110437744"	chr21	2967689	2968532	17	18	60	2	0.489	0.961	-0.472	0	0	me	"LOC110437744"_me_911	0.571	0.424	0.472	0.987	0.971	0.925
	"csrp1a"_me_912	912	"csrp1a"	chr23	5769903	5774015	146	186	201	229	0.487	0.522	-0.035	0.305627	0.813314	me	"csrp1a"_me_912	0.513	0.492	0.455	0.533	0.56	0.472
	"brinp3a.2"_me_913	913	"brinp3a.2"	chr6	36162322	36178742	34	50	34	26	0.35	0.435	-0.085	0.153075	0.557333	me	"brinp3a.2"_me_913	0.276	0.473	0.302	0.254	0.503	0.549
	"vav2"_me_914	914	"vav2"	chr21	18086045	18098604	25	49	17	44	0.351	0.293	0.057	0.273169	0.778191	me	"vav2"_me_914	0.33	0.32	0.402	0.318	0.295	0.267
	"vav2"_me_915	915	"vav2"	chr21	18098545	18190113	20	26	16	18	0.383	0.414	-0.031	0.627053	1	me	"vav2"_me_915	0.362	0.37	0.418	0.397	0.439	0.406
	"si:ch1073-263o8.2"_me_917	917	"si:ch1073-263o8.2"	chr21	43634093	43634712	8199	1973	9009	2061	0.75	0.759	-0.009	0.586182	1	me	"si:ch1073-263o8.2"_me_917	0.759	0.757	0.733	0.758	0.755	0.763
	"pvrl1b"_me_918	918	"pvrl1b"	chr18	42981928	43029823	12	9	13	8	0.547	0.606	-0.059	0.673571	1	me	"pvrl1b"_me_918	0.541	0.414	0.687	0.537	0.611	0.671
	"tiprl"_me_919	919	"tiprl"	chr10	21544	21808	180	181	151	67	0.473	0.661	-0.187	3.41286e-06	0.000101248	me	"tiprl"_me_919	0.553	0.398	0.469	0.609	0.693	0.68
	"exoc7"_me_921	921	"exoc7"	chr12	46712848	46715680	1	194	0	221	0.006	0.001	0.004	1	1	me	"exoc7"_me_921	0.008	0	0.009	0.004	0	0
	"exoc7"_me_922	922	"exoc7"	chr12	46712848	46715680	0	91	0	100	0.003	0	0.003	1	1	me	"exoc7"_me_922	0	0	0.008	0	0	0
	"mapk14a"_me_923	923	"mapk14a"	chr8	23849118	23850074	25	49	21	42	0.722	0.725	-0.003	0.94695	1	me	"mapk14a"_me_923	0.166	1	1	0.176	1	1
	"zmiz1a"_me_924	924	"zmiz1a"	chr13	30382412	30421525	26	24	19	21	0.465	0.423	0.042	0.604184	1	me	"zmiz1a"_me_924	0.585	0.347	0.463	0.277	0.527	0.466
	"zmiz1a"_me_925	925	"zmiz1a"	chr13	30421450	30474897	10	23	6	26	0.269	0.158	0.111	0.0809709	0.348697	me	"zmiz1a"_me_925	0.256	0.224	0.328	0.279	0.098	0.098
	"pdcd10a"_me_926	926	"pdcd10a"	chr18	5098766	5103931	13	47	5	23	0.162	0.132	0.029	0.316172	0.823239	me	"pdcd10a"_me_926	0.15	0.183	0.152	0.143	0.154	0.1
	"ide"_me_927	927	"ide"	chr13	42332422	42333066	713	6	771	5	0.991	0.994	-0.003	1	1	me	"ide"_me_927	0.996	0.989	0.988	0.992	0.995	0.994
	"usp15"_me_931	931	"usp15"	chrNW_003336534.1	19419	19670	33	63	36	65	0.373	0.379	-0.006	0.824873	1	me	"usp15"_me_931	0.362	0.413	0.343	0.374	0.371	0.392
	"peli2"_me_932	932	"peli2"	chr17	44046104	44070348	114	66	106	49	0.609	0.659	-0.05	0.175311	0.607895	me	"peli2"_me_932	0.623	0.553	0.652	0.672	0.684	0.622
	"LOC103909792"_me_933	933	"LOC103909792"	chr24	42139811	42140114	83	77	111	72	0.491	0.581	-0.09	0.0139977	0.108856	me	"LOC103909792"_me_933	0.465	0.497	0.51	0.559	0.604	0.579
	"abcc3"_me_934	934	"abcc3"	chr12	766356	770472	14	9	3	9	0.571	0.278	0.293	0.00563801	0.0571652	me	"abcc3"_me_934	0.782	0.43	0.502	0.201	0.188	0.446
	"bub3"_me_937	937	"bub3"	chr12	49147698	49148569	584	673	790	707	0.493	0.555	-0.062	0.00674237	0.0627981	me	"bub3"_me_937	0.504	0.486	0.488	0.55	0.55	0.565
	"bub3"_me_938	938	"bub3"	chr12	49148391	49148835	481	931	561	1133	0.353	0.343	0.01	0.629225	1	me	"bub3"_me_938	0.38	0.325	0.355	0.313	0.377	0.34
	"mars"_me_939	939	"mars"	chr6	58957109	58962110	117	120	113	98	0.44	0.48	-0.04	0.234536	0.717036	me	"mars"_me_939	0.476	0.401	0.443	0.449	0.503	0.487
	"dnm2a"_me_940	940	"dnm2a"	chr3	47175093	47176946	143	11	120	8	0.927	0.941	-0.014	0.386572	0.893256	me	"dnm2a"_me_940	0.924	0.921	0.936	0.954	0.915	0.955
	"dnm2a"_me_941	941	"dnm2a"	chr3	47184891	47185118	23	0	19	1	1	0.973	0.027	1	1	me	"dnm2a"_me_941	1	1	1	1	0.919	1
	"ppip5k1b"_me_942	942	"ppip5k1b"	chr25	19322560	19325356	26	0	13	0	0.981	1	-0.019	1	1	me	"ppip5k1b"_me_942	1	1	0.943	1	1	1
	"zfpl1"_me_944	944	"zfpl1"	chr5	52944691	52948112	60	71	51	43	0.544	0.622	-0.078	0.0650048	0.306287	me	"zfpl1"_me_944	0.561	0.503	0.568	0.561	0.654	0.651
	"dcaf6"_me_953	953	"dcaf6"	chr9	34184059	34187656	1	36	0	19	0.013	0	0.013	1	1	me	"dcaf6"_me_953	0.04	0	0	0	0	0
	"tmem230b"_me_954	954	"tmem230b"	chr8	4968034	4971227	98	126	75	95	0.453	0.464	-0.011	0.864908	1	me	"tmem230b"_me_954	0.453	0.427	0.48	0.493	0.449	0.451
	"clybl"_me_955	955	"clybl"	chr9	31214264	31239428	236	287	273	263	0.435	0.491	-0.056	0.0323747	0.206355	me	"clybl"_me_955	0.393	0.467	0.445	0.502	0.522	0.45
	"clybl"_me_956	956	"clybl"	chr9	31239239	31247937	238	71	276	78	0.712	0.723	-0.011	0.725403	1	me	"clybl"_me_956	0.734	0.723	0.679	0.75	0.766	0.652
	"glo1"_me_957	957	"glo1"	chr13	44791869	44795281	212	116	205	105	0.664	0.682	-0.018	0.592716	1	me	"glo1"_me_957	0.723	0.615	0.655	0.682	0.692	0.673
	"glo1"_me_958	958	"glo1"	chr13	44795213	44804389	451	64	469	59	0.839	0.857	-0.017	0.395442	0.898131	me	"glo1"_me_958	0.848	0.81	0.86	0.873	0.844	0.853
	"glo1"_me_959	959	"glo1"	chr13	44804248	44806310	166	293	200	313	0.417	0.443	-0.026	0.314636	0.823239	me	"glo1"_me_959	0.39	0.441	0.421	0.425	0.45	0.455
	"farp2"_me_960	960	"farp2"	chr6	27029314	27031243	166	0	97	0	1	0.997	0.003	1	1	me	"farp2"_me_960	1	1	1	1	0.991	1
	"zgc:101679"_me_961	961	"zgc:101679"	chr1	45337453	45339423	335	99	308	102	0.702	0.678	0.024	0.417962	0.922075	me	"zgc:101679"_me_961	0.756	0.666	0.685	0.617	0.7	0.718
	"phf14"_me_962	962	"phf14"	chr19	38255372	38293285	74	90	73	81	0.446	0.472	-0.025	0.597545	1	me	"phf14"_me_962	0.395	0.484	0.46	0.542	0.422	0.451
	"foxp1b"_me_964	964	"foxp1b"	chr6	43792150	43830020	9	11	4	11	0.457	0.297	0.16	0.0762246	0.340847	me	"foxp1b"_me_964	0.442	0.531	0.398	0.485	0.131	0.274
	"zgc:63694"_me_965	965	"zgc:63694"	chr15	7311359	7313123	41	1	66	0	0.982	1	-0.018	1	1	me	"zgc:63694"_me_965	1	0.947	1	1	1	1
	"arfgap3"_me_968	968	"arfgap3"	chr4	77958691	77959241	119	410	130	412	0.272	0.288	-0.017	0.477765	0.964681	me	"arfgap3"_me_968	0.269	0.29	0.256	0.286	0.271	0.308
	"terfa"_me_969	969	"terfa"	chr4	77994478	77995552	54	134	47	140	0.308	0.271	0.037	0.239028	0.719781	me	"terfa"_me_969	0.334	0.266	0.323	0.262	0.254	0.296
	"terfa"_me_970	970	"terfa"	chr4	77995933	77996227	0	32	8	31	0	0.149	-0.149	1.15581e-08	5.44589e-07	me	"terfa"_me_970	0	0	0	0.239	0.207	0
	"terfa"_me_971	971	"terfa"	chr4	77995933	77996227	158	34	183	32	0.798	0.838	-0.04	0.179919	0.614626	me	"terfa"_me_971	0.758	0.831	0.804	0.812	0.81	0.891
	"golga2"_me_972	972	"golga2"	chr5	1471996	1476491	2	142	5	114	0.013	0.043	-0.03	0.0121885	0.0996225	me	"golga2"_me_972	0.038	0	0	0.037	0.028	0.064
	"golga2"_me_973	973	"golga2"	chr5	1471996	1476491	9	287	14	197	0.032	0.071	-0.039	0.00224862	0.02771	me	"golga2"_me_973	0.031	0.038	0.027	0.044	0.065	0.105
	"prdx4"_me_974	974	"prdx4"	chr5	4308851	4312133	572	520	655	553	0.527	0.546	-0.02	0.413867	0.918304	me	"prdx4"_me_974	0.547	0.533	0.5	0.527	0.555	0.557
	"lman2"_me_975	975	"lman2"	chr14	26416966	26417168	547	10	487	31	0.982	0.94	0.042	7.23531e-09	3.62218e-07	me	"lman2"_me_975	0.974	0.991	0.98	0.924	0.957	0.938
	"si:dkey-110k5.6"_me_977	977	"si:dkey-110k5.6"	chr5	23648913	23649373	1	52	4	41	0.017	0.077	-0.061	0.00101324	0.013756	me	"si:dkey-110k5.6"_me_977	0.017	0.033	0	0.063	0.075	0.094
	"mcoln2"_me_978	978	"mcoln2"	chr22	24625934	24629056	127	266	96	105	0.318	0.482	-0.164	0.00133758	0.0175639	me	"mcoln2"_me_978	0.258	0.368	0.327	0.61	0.443	0.392
	"sh3glb2b"_me_980	980	"sh3glb2b"	chr5	31661861	31665134	79	3	81	3	0.966	0.953	0.013	0.866308	1	me	"sh3glb2b"_me_980	1	0.968	0.93	0.888	0.971	1
	"aif1l"_me_981	981	"aif1l"	chr5	34562212	34568948	200	371	163	332	0.469	0.445	0.024	0.403463	0.905249	me	"aif1l"_me_981	0.423	0.507	0.476	0.459	0.437	0.438
	"flot2a"_me_982	982	"flot2a"	chr5	42856512	42857275	2	24	3	21	0.104	0.121	-0.016	0.301801	0.808563	me	"flot2a"_me_982	0.031	0.188	0.094	0.125	0.053	0.184
	"abi2b"_me_986	986	"abi2b"	chr6	10003530	10005929	915	12	547	16	0.981	0.959	0.022	0.000363546	0.00647112	me	"abi2b"_me_986	0.991	0.966	0.987	0.948	0.985	0.945
	"zgc:171734"_me_989	989	"zgc:171734"	chr5	58679315	58680356	282	199	240	186	0.658	0.639	0.019	0.506307	0.979593	me	"zgc:171734"_me_989	0.598	0.683	0.694	0.674	0.655	0.589
	"baz2ba"_me_998	998	"baz2ba"	chr6	11969689	11973788	0	124	1	123	0.004	0.009	-0.005	1	1	me	"baz2ba"_me_998	0.011	0	0	0	0.017	0.01
	"dscr3"_me_1000	1000	"dscr3"	chr10	78404	79836	138	215	232	324	0.39	0.419	-0.029	0.386082	0.893256	me	"dscr3"_me_1000	0.362	0.34	0.467	0.416	0.443	0.398
	"ccnd2a"_me_1003	1003	"ccnd2a"	chr25	16985062	17044779	0	148	0	217	0.004	0.004	0	1	1	me	"ccnd2a"_me_1003	0.013	0	0	0.012	0	0
	"rbfox2"_me_1004	1004	"rbfox2"	chr6	333349	334337	98	2	150	3	0.982	0.984	-0.002	0.671294	1	me	"rbfox2"_me_1004	0.993	0.971	0.981	0.982	0.978	0.991
	"rad18"_me_1008	1008	"rad18"	chr6	41849926	41853503	332	264	142	121	0.567	0.564	0.003	0.744517	1	me	"rad18"_me_1008	0.556	0.55	0.594	0.564	0.616	0.511
	"pdlim5b"_me_1010	1010	"pdlim5b"	chr10	1226738	1258420	109	155	117	173	0.432	0.424	0.008	0.791637	1	me	"pdlim5b"_me_1010	0.486	0.399	0.412	0.393	0.443	0.436
[truncated: 7,145 more rows]
