# Supplementary material for: Deletion of ddx4 Ovary-Specific Transcript Causes Dysfunction of Meiosis and Derepress of DNA Transposons in Zebrafish Ovaries
Source: Biology (Basel). 2024 Dec 16;13(12):1055. doi: 10.3390/biology13121055 (PMC11673608; doi:10.3390/biology13121055)
Supplement: Supplementary file 1 [file biology-13-01055-s001.zip › Table S8 R1.xlsx]

## Sheet: adult_ddx4_WT_PDUI_summary
	ID	Gene	Group_A_Mean_PDUI	Group_B_Mean_PDUI	PDUI_Group_diff	adjusted.P_val	A_1_PDUI	A_2_PDUI	A_3_PDUI	B_1_PDUI	B_2_PDUI	B_3_PDUI	Chrom	string	Loci1	Loci2	Length	ABS(PDUI)	Expression
	1	ttc7b	0.45	0.52	-0.07	0.934892	0.49	0.43	0.43	0.48	0.6	0.48	chr17	+	26689491	26690817	1326	0.07	-0.155661
	2	tph1a	0.03	0.0233333	0.01	1	0.02	0.04	0.03	0.02	0.03	0.02	chr25	-	8139220	8139847	627	0.01	-0.0864672
	3	cmip	0.51	0.45	0.06	1	0.46	0.47	0.6	0.38	0.53	0.44	chr18	-	13324140	13326777	2637	0.06	0.384325
	4	sh3d21	0.266667	0.186667	0.08	0.538554	0.22	0.32	0.26	0.16	0.24	0.16	chr16	+	35937641	35938157	516	0.08	0.400313
	5	hddc2	0.226667	0.136667	0.09	0.86581	0.16	0.19	0.33	0.15	0.13	0.13	chr20	+	39689446	39689791	345	0.09	-0.0956342
	6	chmp4c	0.08	0.0666667	0.01	1	0.03	0.09	0.12	0.04	0.09	0.07	chr24	-	11070115	11070478	363	0.01	#N/A
	7	pnpla4	0.00666667	0	0.01	1	0.02	0	0	0	0	NA	chr1	-	32101084	32101408	324	0.01	0.586723
	8	dusp26	0.53	0.396667	0.13	0.472228	0.64	0.39	0.56	0.43	0.39	0.37	chr10	-	44513125	44513698	573	0.13	-0.759469
	9	fam21c	0.263333	0.3	-0.04	1	0.28	0.27	0.24	0.33	0.3	0.27	chr13	-	18073208	18073761	553	0.04	-0.111807
	10	rint1	0.683333	0.7	-0.02	1	0.82	0.65	0.58	0.7	0.64	0.76	chr4	-	18500147	18500454	307	0.02	-0.0914286
	11	nckap1	0.41	0.36	0.05	1	0.41	0.45	0.37	0.38	0.34	0.36	chr9	+	44824384	44825361	977	0.05	0.0346361
	12	wipi1	0.2	0.35	-0.15	0.685082	NA	NA	0.2	0.35	NA	NA	chr3	+	36305785	36306404	619	0.15	0.113321
	13	snrpg	0.07	0.0833333	-0.01	1	0.05	0.12	0.04	0.06	0.11	0.08	chr23	+	33961713	33962000	287	0.01	0.115303
	14	rad54l2	0.466667	0.51	-0.04	1	0.43	0.45	0.52	0.41	0.58	0.54	chr22	+	10636571	10639026	2455	0.04	0.271336
	15	mfsd4aa	0.403333	0.42	-0.02	1	0.36	0.39	0.46	0.39	0.47	0.4	chr11	+	38457756	38458150	394	0.02	0.118285
	16	tex261	0.526667	0.44	0.09	0.290316	0.48	0.57	0.53	0.41	0.61	0.3	chr7	-	8694557	8695204	647	0.09	-0.139325
	17	wu:fi15d04	0.173333	0.19	-0.02	1	0.12	0.18	0.22	0.13	0.19	0.25	chr25	+	11304903	11308601	3698	0.02	0.146115
	18	kcnk6	0.133333	0.173333	-0.04	1	0.14	0.12	0.14	0.15	0.15	0.22	chr18	-	46170294	46174479	4185	0.04	0.0552002
	19	ptar1	0.703333	0.75	-0.05	0.980642	0.58	0.75	0.78	0.67	0.76	0.82	chr5	+	52621609	52621954	345	0.05	0.0145827
	20	aamp	0.82	0.79	0.03	1	0.69	0.79	0.98	0.68	0.69	1	chr6	+	59921577	59922087	510	0.03	0.150456
	21	tmem62	0.785	0.42	0.36	0.0372381	NA	0.72	0.85	0.51	0.33	NA	chr17	+	37280738	37281320	582	0.36	0.0958375
	22	stim1a	0.256667	0.246667	0.01	1	0.25	0.25	0.27	0.26	0.24	0.24	chr15	+	38295110	38296251	1141	0.01	-0.0224232
	23	usp22	0.176667	0.11	0.07	0.502167	0.2	0.17	0.16	0.13	0.1	0.1	chr12	+	1523992	1526053	2061	0.07	0.113498
	24	phc2a	0.436667	0.42	0.02	0.987034	0.46	0.33	0.52	0.29	0.51	0.46	chr23	-	22063484	22064536	1052	0.02	-0.128389
	25	slc35b4	0.25	0.34	-0.09	1	0.25	NA	NA	0.31	0.39	0.32	chr25	+	3356694	3357945	1251	0.09	-0.412934
	26	atp6v1e1b	0.52	0.626667	-0.11	0.970795	0.64	0.48	0.44	0.86	0.41	0.61	chr4	-	5240126	5240578	452	0.11	-0.48422
	27	kdelc2	0.18	0.21	-0.03	1	0.14	0.18	0.22	0.22	0.22	0.19	chr21	+	35054373	35055277	904	0.03	#N/A
	28	slc39a13	0.556667	0.513333	0.04	1	0.6	0.53	0.54	0.45	0.54	0.55	chr7	+	32714213	32714552	339	0.04	-0.264438
	29	memo1	0.223333	0.196667	0.03	0.954839	0.26	0.2	0.21	0.17	0.22	0.2	chr13	-	35511132	35511907	775	0.03	-0.0914326
	30	tmem60	0.536667	0.666667	-0.13	0.147344	0.48	0.59	0.54	0.71	0.78	0.51	chr25	-	21277478	21278511	1033	0.13	-0.176002
	31	synj2bp	0.24	0.296667	-0.06	0.334629	0.26	0.21	0.25	0.29	0.26	0.34	chr13	-	36556833	36558063	1230	0.06	-0.0191911
	32	ponzr1	0.09	0.0766667	0.01	1	0.13	0.07	0.07	0.08	0.09	0.06	chr7	+	20369436	20369865	429	0.01	0.193842
	33	si:ch211-152p11.4	0.21	0.23	-0.02	1	0.19	NA	0.23	NA	0.23	NA	chr19	-	27522994	27523299	305	0.02	0.257019
	34	atp2a2a	0.0933333	0.1	-0.01	1	0.1	0.09	0.09	0.1	0.1	0.1	chr8	+	11740149	11741092	943	0.01	-0.490216
	35	zgc:194285	0.226667	0.326667	-0.1	0.679966	0.16	0.28	0.24	0.31	0.34	0.33	chr14	+	45614467	45614883	416	0.1	-0.0521527
	36	kiaa0355	0.2	0.236667	-0.04	0.972154	0.2	0.2	0.2	0.28	0.25	0.18	chr18	-	336027	336789	762	0.04	-0.02926
	37	ubxn1	0.12	0.14	-0.02	1	0.12	0.07	0.17	0.16	0.17	0.09	chr14	+	45482277	45482605	328	0.02	-0.266862
	38	trim16	0.35	0.336667	0.01	1	0.3	0.34	0.41	0.33	0.35	0.33	chr12	+	46678463	46679477	1014	0.01	0.179589
	39	rpp14	0.08	0.103333	-0.02	0.951704	0.08	0.08	0.08	0.1	0.1	0.11	chr22	+	10163992	10164866	874	0.02	0.600876
	40	arl8ba	0.353333	0.436667	-0.08	0.502437	0.35	0.34	0.37	0.44	0.47	0.4	chr6	-	42951960	42952902	942	0.08	0.213877
	41	aff1	0.73	0.62	0.11	0.530714	0.74	0.61	0.84	0.61	0.57	0.68	chr21	+	184004	184457	453	0.11	-0.352184
	42	dnmbp	0.226667	0.2	0.03	1	0.17	0.27	0.24	0.27	0.15	0.18	chr12	+	31707754	31710290	2536	0.03	0.0327566
	43	eif5a	0.336667	0.34	0	1	0.38	0.31	0.32	0.33	0.35	0.34	chr24	-	26481809	26482775	966	0	-0.265974
	44	arel1	0.37	0.336667	0.03	1	0.26	0.39	0.46	0.34	0.32	0.35	chr17	+	49526557	49527296	739	0.03	0.185868
	45	tigarb	0.43	0.74	-0.31	0.0379705	0.41	0.43	0.45	0.67	0.69	0.86	chr4	+	5161206	5161877	671	0.31	-0.540838
	46	tgs1	0.23	0.205	0.02	1	0.24	0.27	0.18	0.24	NA	0.17	chr2	-	27613771	27614093	322	0.02	-0.00169633
	47	ammecr1	0.316667	0.303333	0.01	1	0.29	0.35	0.31	0.39	0.27	0.25	chr21	-	44709304	44709741	437	0.01	0.0369287
	48	atp6v0ca	0.143333	0.13	0.01	0.973433	0.14	0.14	0.15	0.12	0.14	0.13	chr3	-	16044678	16045821	1143	0.01	-0.177493
	49	lysmd2	0.433333	0.37	0.06	0.792341	0.39	0.46	0.45	0.33	0.43	0.35	chr18	+	39430363	39430956	593	0.06	#N/A
	50	copz1	0.123333	0.126667	0	1	0.11	0.1	0.16	0.14	0.12	0.12	chr23	+	36353649	36354106	457	0	-0.0158283
	51	nfe2l1b	0.976667	0.923333	0.05	0.689581	0.93	1	1	1	0.77	1	chr12	+	28862112	28863476	1364	0.05	0.549273
	52	tmem176l.1	0.43	0.483333	-0.05	0.765356	0.38	0.47	0.44	0.53	0.49	0.43	chr16	-	46518109	46518849	740	0.05	-0.166449
	53	atxn3	0.243333	0.193333	0.05	0.877968	0.21	0.33	0.19	0.11	0.22	0.25	chr17	+	53289712	53290384	672	0.05	0.140488
	54	fbxo43	0.05	0.0866667	-0.04	0.405848	0.05	0.05	0.05	0.07	0.13	0.06	chr16	+	54657645	54658137	492	0.04	-0.400308
	55	gkap1	0.19	0.196667	-0.01	1	0.17	0.17	0.23	0.21	0.18	0.2	chr8	-	49706387	49706734	347	0.01	0.280908
	56	si:dkey-23c22.2	NA	NA	NA	NA	NA	NA	0.03	NA	NA	NA	chr8	+	22348058	22348432	374	#VALUE!	-0.097485
	57	ghdc	0.16	0.12	0.04	1	0.25	0.1	0.13	NA	0.12	NA	chr12	-	13527422	13528279	857	0.04	0.775859
	58	huwe1	0.403333	0.37	0.03	0.943268	0.38	0.38	0.45	0.37	0.38	0.36	chr23	+	28567960	28568978	1018	0.03	#N/A
	59	rsrp1	0.176667	0.14	0.04	1	0.12	0.22	0.19	0.17	0.14	0.11	chr13	-	45468408	45468838	430	0.04	0.534151
	60	c1qbp	0.393333	0.356667	0.04	0.793368	0.39	0.36	0.43	0.38	0.35	0.34	chr5	-	3914402	3914745	343	0.04	0.0100554
	61	caprin1a	0.0866667	0.0733333	0.01	1	0.06	0.08	0.12	0.07	0.09	0.06	chr7	+	27017826	27018490	664	0.01	0.400962
	62	chn1	0.15	0.116667	0.03	1	0.14	0.16	0.15	0.16	0.11	0.08	chr9	+	2482988	2484043	1055	0.03	0.21882
	63	sdhaf3	0.0766667	0.0466667	0.03	1	0.05	0.09	0.09	0.03	0.08	0.03	chr19	+	25548036	25548744	708	0.03	0.609619
	64	efr3a	NA	NA	NA	NA	NA	NA	NA	0	0	NA	chr2	+	42925033	42926342	1309	#VALUE!	-0.136762
	65	zgc:101783	0.296667	0.373333	-0.08	1	0.31	0.34	0.24	0.32	0.42	0.38	chr25	+	19739665	19739966	301	0.08	-0.242791
	66	pfas	0.303333	0.323333	-0.02	1	0.31	0.32	0.28	0.27	0.28	0.42	chr20	+	25471822	25472592	770	0.02	-0.165397
	67	sec24b	0.15	0.18	-0.03	0.835575	0.17	0.14	0.14	0.14	0.2	0.2	chr14	+	1159633	1160573	940	0.03	-0.120287
	68	mrps18a	0.28	0.37	-0.09	0.429562	0.32	0.26	0.26	0.39	0.3	0.42	chr4	+	5644778	5645140	362	0.09	0.099507
	69	exosc3	0.12	0.18	-0.06	1	0.21	0.15	0	0.13	0.24	0.17	chr14	-	52476520	52476895	375	0.06	-1.25734
	70	micall2a	0.386667	0.353333	0.03	1	0.41	0.39	0.36	0.39	0.29	0.38	chr3	+	43134458	43135492	1034	0.03	0.121277
	71	psmd8	0.21	0.193333	0.02	1	0.17	0.21	0.25	0.17	0.23	0.18	chr18	-	44615596	44616334	738	0.02	0.162376
	72	ttc19	0.123333	0.156667	-0.03	1	0.13	0.15	0.09	0.15	0.18	0.14	chr2	-	32475790	32476376	586	0.03	0.109474
	73	papola	0.31	0.445	-0.13	0.840615	0.36	0.32	0.25	0.58	NA	0.31	chr20	-	4712776	4713999	1223	0.13	0.0741749
	74	anapc4	0.0866667	0.12	-0.03	1	0.1	0.1	0.06	0.13	0.1	0.13	chr20	-	23475381	23475760	379	0.03	-0.0526275
	75	zfand6	0.403333	0.38	0.02	1	0.29	0.49	0.43	0.4	0.35	0.39	chr7	+	10582386	10583144	758	0.02	0.05927
	76	smap1	0.3	0.306667	-0.01	1	0.26	0.32	0.32	0.24	0.31	0.37	chr13	-	28009966	28010786	820	0.01	0.0463374
	77	rnf167	0.406667	0.29	0.12	0.696771	0.43	0.43	0.36	0.35	0.25	0.27	chr5	-	68036869	68038062	1193	0.12	0.522795
	78	dnlz	NA	NA	NA	NA	NA	NA	NA	NA	0.03	NA	chr21	-	4245857	4246670	813	#VALUE!	0.43388
	79	pkn1b	0.316667	0.28	0.04	1	0.5	0.22	0.23	0.23	0.31	0.3	chr3	-	5778498	5779157	659	0.04	0.283802
	80	urb1	0.02	0	0.02	1	0	0.03	0.03	0	0	0	chr15	-	5632521	5632838	317	0.02	-0.356299
	81	msl1b	0.24	0.333333	-0.09	0.694854	0.26	0.29	0.17	0.27	0.38	0.35	chr12	+	27025763	27027027	1264	0.09	0.398925
	82	tfip11	0.286667	0.333333	-0.05	0.987034	0.26	0.32	0.28	0.32	0.27	0.41	chr23	-	17848992	17849453	461	0.05	-0.060825
	83	ubtfl	0.303333	0.253333	0.05	0.969699	0.26	0.34	0.31	0.23	0.29	0.24	chr2	-	32357609	32358283	674	0.05	0.0155393
	84	mon2	0.2	0.3	-0.1	0.814611	0.2	0.21	0.19	0.26	0.25	0.39	chr25	-	1635209	1635916	707	0.1	-0.256837
	85	tsc2	0.223333	0.216667	0.01	1	0.18	0.26	0.23	0.21	0.24	0.2	chr1	+	54273652	54274844	1192	0.01	-0.0527852
	86	selk	0.03	0.15	-0.12	0.218521	0.01	0.05	NA	0.08	0.22	0.15	chr8	-	53536885	53537525	640	0.12	-0.408398
	87	u2af2a	0.246667	0.243333	0	1	0.22	0.31	0.21	0.2	0.33	0.2	chr16	+	12820676	12821076	400	0	-0.0152194
	88	wdr48b	0.473333	0.523333	-0.05	1	0.52	0.44	0.46	0.41	0.62	0.54	chr2	+	49833321	49834054	733	0.05	-0.129095
	89	arl15b	0.623333	0.636667	-0.01	1	0.56	0.7	0.61	0.65	0.72	0.54	chr10	-	9005143	9006726	1583	0.01	-0.687698
	90	snapc3	0.333333	0.316667	0.02	1	0.25	0.37	0.38	0.38	0.29	0.28	chr1	-	28067790	28068130	340	0.02	0.030082
	91	ptpn23b	1	1	0	1	1	1	1	1	1	1	chr19	+	19269096	19270755	1659	0	1.33868
	92	ubap2b	0.176667	0.16	0.02	0.992656	0.12	0.19	0.22	0.16	0.14	0.18	chr8	+	45327981	45328652	671	0.02	-0.113424
	93	slc35a5	0.543333	0.405	0.14	0.840899	0.43	0.59	0.61	0.34	0.47	NA	chr9	-	34113960	34114817	857	0.14	0.29087
	94	gpam	NA	NA	NA	NA	NA	NA	NA	0.03	NA	NA	chr12	+	31531828	31537332	5504	#VALUE!	-0.493139
	95	eif4e1c	0.333333	0.31	0.02	1	0.36	0.31	0.33	0.33	0.29	0.31	chr13	+	18323293	18324468	1175	0.02	0.555326
	96	bcorl1	0.196667	0.186667	0.01	1	0.16	0.25	0.18	0.2	0.15	0.21	chr14	+	41436509	41438155	1646	0.01	-0.0945476
	97	rbm8a	0.153333	0.12	0.03	0.913462	0.12	0.18	0.16	0.15	0.11	0.1	chr16	+	45929690	45930077	387	0.03	-0.0879537
	98	phf20l1	0.86	0.85	0.01	1	0.9	1	0.68	1	0.76	0.79	chr16	-	31601834	31602202	368	0.01	0.273058
	99	smfn	0.3	0.296667	0	1	0.31	0.31	0.28	0.26	0.25	0.38	chr10	+	39904771	39905253	482	0	-0.0448768
	100	ube2j1	0.303333	0.37	-0.07	0.89095	0.34	0.27	0.3	0.33	0.39	0.39	chr20	-	1177751	1179783	2032	0.07	0.16382
	101	znf143a	0.283333	0.26	0.02	1	0.4	0.28	0.17	NA	0.26	NA	chr7	-	67220374	67220667	293	0.02	0.710334
	102	foxk2	0.453333	0.426667	0.03	1	0.43	0.51	0.42	0.42	0.47	0.39	chr12	-	32369	33741	1372	0.03	-0.113199
	103	si:dkeyp-69c1.6	0.34	0.205	0.14	0.754277	0.33	0.5	0.19	0.16	NA	0.25	chr21	+	22705048	22705350	302	0.14	#N/A
	104	tmem18	0.3	0.296667	0	1	0.32	0.26	0.32	0.24	0.28	0.37	chr23	-	35642074	35642524	450	0	-0.111004
	105	eif4bb	0.0833333	0.0833333	0	1	0.08	0.09	0.08	0.08	0.08	0.09	chr6	-	39064824	39065190	366	0	-0.143348
	106	trappc4	0.216667	0.236667	-0.02	1	0.21	0.31	0.13	0.1	0.15	0.46	chr15	-	9315661	9316286	625	0.02	-0.132322
	107	rtel1	NA	NA	NA	NA	NA	NA	NA	NA	NA	NA	chr11	+	12858937	12859268	331	#VALUE!	-0.178353
	108	snx29	0.286667	0.466667	-0.18	0.487513	0.19	0.35	0.32	0.52	0.49	0.39	chr12	+	19658156	19659254	1098	0.18	-0.437616
	109	prmt5	0.4	0.33	0.07	0.542734	0.34	0.44	0.42	0.36	0.33	0.3	chr2	-	38342287	38343009	722	0.07	-1.87621
	110	lman1	0.886667	0.32	0.57	4.49e-62	0.93	0.88	0.85	0.31	0.34	0.31	chr21	+	10730653	10731250	597	0.57	-0.131642
	111	mief1	0.19	0.213333	-0.02	1	0.16	0.18	0.23	0.22	0.16	0.26	chr3	-	25136151	25138869	2718	0.02	-0.0534817
	112	med21	0.293333	0.323333	-0.03	0.967357	0.28	0.33	0.27	0.4	0.31	0.26	chr4	+	1759061	1759555	494	0.03	0.0422797
	113	fastk	1	1	0	1	1	1	1	1	1	1	chr2	-	32579017	32579359	342	0	0.285458
	114	supt20	0.37	0.443333	-0.07	0.726101	0.34	0.53	0.24	0.43	0.46	0.44	chr10	-	35011502	35012243	741	0.07	-0.54467
	115	pabpn1l	0	0.00333333	0	1	0	0	0	0.01	0	0	chr7	-	55638650	55639000	350	0	#N/A
	116	esrra	0.29	0.283333	0.01	1	0.31	0.26	0.3	0.3	0.27	0.28	chr21	+	26633846	26636691	2845	0.01	0.363004
	117	zgc:114200	0.256667	0.16	0.1	0.6783	0.22	0.21	0.34	0.17	0.21	0.1	chr10	+	6400073	6400753	680	0.1	-0.0859005
	118	accs	0.12	0.153333	-0.03	0.999963	0.12	0.1	0.14	0.19	0.14	0.13	chr25	+	8948623	8949633	1010	0.03	-0.11625
	119	cyth1a	0.18	0.14	0.04	1	0.24	0.18	0.12	0.13	0.17	0.12	chr3	-	57462225	57465978	3753	0.04	0.689636
	120	2024-09-15	0.32	0.31	0.01	1	0.33	0.29	0.34	0.28	0.32	0.33	chr2	-	22353420	22354001	581	0.01	0.0236636
	121	nars	0.603333	0.796667	-0.19	5.76e-05	0.65	0.57	0.59	0.78	0.98	0.63	chr21	+	964815	965598	783	0.19	-0.259862
	122	epoa	0.2	0.146667	0.05	0.961412	0.17	0.22	0.21	0.14	0.12	0.18	chr7	-	21891252	21891864	612	0.05	0.283355
	123	traf3	0.5	0.496667	0	1	0.43	0.53	0.54	0.58	0.45	0.46	chr17	-	29226464	29228556	2092	0	0.436824
	124	ppm1h	0.58	0.35	0.23	0.141456	0.67	0.63	0.44	0.35	NA	0.35	chr25	+	1624382	1624974	592	0.23	1.51519
	125	rbpms2b	0.556667	0.506667	0.05	0.104693	0.56	0.53	0.58	0.43	0.54	0.55	chr7	-	48252638	48253607	969	0.05	-0.0641128
	126	itprip	0.583333	0.54	0.04	0.916884	0.57	0.59	0.59	0.56	0.56	0.5	chr13	-	25403435	25405250	1815	0.04	-0.193312
	127	skp2	0.583333	0.7	-0.12	0.0183172	0.55	0.6	0.6	0.66	0.74	0.7	chr21	-	22347796	22348118	322	0.12	-0.169894
	128	mark3a	0.83	0.933333	-0.1	0.0605344	0.77	0.9	0.82	0.84	1	0.96	chr13	+	15667585	15667991	406	0.1	-0.153113
	129	anxa5b	0.316667	0.31	0.01	1	0.25	0.33	0.37	0.26	0.33	0.34	chr1	+	22664228	22665092	864	0.01	-0.216056
	130	pja2	0.273333	0.246667	0.03	0.903688	0.19	0.33	0.3	0.25	0.26	0.23	chr5	+	57233636	57234121	485	0.03	0.0384203
	131	fam57ba	0.456667	0.526667	-0.07	0.812022	0.43	0.51	0.43	0.53	0.5	0.55	chr3	-	21042516	21044533	2017	0.07	0.138874
	132	cwc27	0.366667	0.323333	0.04	0.955417	0.23	0.28	0.59	0.22	0.32	0.43	chr10	+	11500981	11501424	443	0.04	0.191697
	133	rab5aa	0.156667	0.0633333	0.09	0.0326438	0.13	0.18	0.16	0.08	0.05	0.06	chr19	+	20720544	20722192	1648	0.09	0.00941273
	134	celf1	0.393333	0.43	-0.04	1	0.37	0.44	0.37	0.43	0.38	0.48	chr7	-	38536028	38537884	1856	0.04	-0.191154
	135	tcf25	0.0766667	0.03	0.05	0.934173	0.04	0.11	0.08	0.03	0.05	0.01	chr18	+	31206261	31206836	575	0.05	-0.299138
	136	lysmd3	0.31	0.206667	0.1	0.0170335	0.31	0.29	0.33	0.2	0.23	0.19	chr5	-	48672553	48673812	1259	0.1	0.0893221
	137	usp25	0.37	0.31	0.06	0.915474	0.33	0.4	0.38	0.31	0.3	0.32	chr10	-	38170462	38171879	1417	0.06	-0.0300416
	138	znf280d	0.426667	0.313333	0.11	0.286474	0.4	0.47	0.41	0.3	0.27	0.37	chr7	+	52750493	52751553	1060	0.11	0.0544486
	139	ncoa5	0.466667	0.406667	0.06	0.963034	0.46	0.44	0.5	0.36	0.44	0.42	chr6	+	55436235	55437091	856	0.06	-0.122712
	140	ubxn7	0.446667	0.34	0.11	0.0457889	0.45	0.47	0.42	0.32	0.39	0.31	chr2	+	16736598	16737363	765	0.11	-0.0800213
	141	smg7	0.45	0.44	0.01	1	0.45	0.45	0.45	0.43	0.42	0.47	chr2	+	36075846	36078510	2664	0.01	-0.00793915
	142	znf143b	0.0566667	0.0466667	0.01	1	0.07	0.04	0.06	0.06	0.02	0.06	chr18	-	16924873	16925199	326	0.01	-1.01763
	143	znf296	0.62	0.53	0.09	0.903087	0.46	0.73	0.67	0.47	0.63	0.49	chr18	+	36645207	36648298	3091	0.09	0.159169
	144	ccnb1	0.14	0.163333	-0.02	0.596894	0.14	0.13	0.15	0.2	0.13	0.16	chr5	-	54711393	54711701	308	0.02	-0.181504
	145	xpa	0.183333	0.08	0.1	0.799993	0.15	0.19	0.21	0.09	0.07	0.08	chr1	+	12077014	12079990	2976	0.1	0.169298
	146	ing4	0.526667	0.406667	0.12	0.789618	0.39	0.61	0.58	0.52	0.39	0.31	chr19	-	9512982	9514356	1374	0.12	0.0684192
	147	tha1	NA	NA	NA	NA	0.02	0.02	0.02	NA	NA	NA	chr12	+	34396735	34397751	1016	#VALUE!	1.02717
	148	pank1b	0.41	0.44	-0.03	1	0.42	0.39	0.42	0.44	0.47	0.41	chr12	+	16963437	16964840	1403	0.03	-0.0464709
	149	pdcd7	0.32	0.34	-0.02	1	0.29	0.34	0.33	0.36	0.3	0.36	chr7	+	13700959	13701364	405	0.02	-0.141623
	150	nol12	0.196667	0.236667	-0.04	0.681617	0.18	0.19	0.22	0.25	0.23	0.23	chr3	+	1155090	1156033	943	0.04	-0.00221582
	151	nt5c2a	0.41	0.426667	-0.02	1	0.35	NA	0.47	0.36	0.53	0.39	chr13	-	28649758	28651457	1699	0.02	-0.165799
	152	rgs7a	0.42	0.36	0.06	1	0.44	0.26	0.56	0.33	0.39	NA	chr17	+	19726442	19727112	670	0.06	0.35053
	153	akap10	0.303333	0.283333	0.02	1	0.24	0.32	0.35	0.28	0.26	0.31	chr5	+	62043294	62045725	2431	0.02	0.0168936
	154	b4galnt3b	0.16	0.356667	-0.2	0.00224299	0.13	0.17	0.18	0.35	0.36	0.36	chr18	+	6615922	6617540	1618	0.2	0.251757
	155	LOC100150229	0.353333	0.243333	0.11	0.0979877	0.39	0.36	0.31	0.22	0.32	0.19	chr5	-	38250985	38252146	1161	0.11	0.184981
	156	trappc3	0.38	0.39	-0.01	1	0.31	0.47	0.36	0.44	0.4	0.33	chr19	-	35722902	35723579	677	0.01	0.0219812
	157	tonsl	0.233333	0.0666667	0.17	0.282197	0.22	0.3	0.18	0.05	0.09	0.06	chr17	+	8853531	8854046	515	0.17	0.20148
	158	ptrh1	0.336667	0.353333	-0.02	1	0.39	0.3	0.32	0.27	0.36	0.43	chr5	+	65091829	65092336	507	0.02	0.0236502
	159	tubg1	0.413333	0.523333	-0.11	0.358801	0.47	0.27	0.5	0.43	0.49	0.65	chr3	-	37059806	37061008	1202	0.11	-0.222257
	160	si:ch73-238c9.1	0.0566667	0.0333333	0.02	1	0.06	0.06	0.05	0.03	0.04	0.03	chr11	+	7279374	7280053	679	0.02	-0.0544283
	161	glmna	0.246667	0.256667	-0.01	1	0.24	0.32	0.18	0.27	0.31	0.19	chr2	+	10857168	10857900	732	0.01	0.239588
	162	usp47	0.37	0.276667	0.09	0.793368	0.33	0.42	0.36	0.28	0.2	0.35	chr7	+	65462966	65464573	1607	0.09	0.0666209
	163	wdcp	0.0366667	0.065	-0.03	1	0	0.11	0	NA	0.06	0.07	chr20	+	44507911	44508213	302	0.03	0.128238
	164	pex13	0.26	0.323333	-0.06	0.973433	0.22	0.32	0.24	0.23	0.29	0.45	chr17	+	23933613	23935450	1837	0.06	-0.0848703
	165	ptpra	0.0766667	0.08	0	1	0.07	0.08	0.08	NA	NA	0.08	chr21	+	15815470	15819981	4511	0	0.36464
	166	arid1aa	0.2	0.196667	0	1	0.23	0.21	0.16	0.22	0.18	0.19	chr16	+	33983584	33986794	3210	0	-0.251534
	167	bbip1	0.38	0.45	-0.07	0.947361	0.34	0.37	0.43	0.55	0.37	0.43	chr22	+	29651835	29652356	521	0.07	#N/A
	168	zp3d.2	0.363333	0.38	-0.02	1	0.37	0.36	0.36	0.35	0.42	0.37	chr16	-	42048362	42048694	332	0.02	0.344108
	169	mgea5l	0.42	0.24	0.18	0.613152	NA	0.33	0.51	NA	NA	0.24	chr11	+	45125611	45125944	333	0.18	-0.0665798
	170	si:ch211-40k21.5	0.23	0.223333	0.01	1	0.28	0.22	0.19	0.24	0.22	0.21	chr24	-	36261306	36261741	435	0.01	-0.00455487
	171	wu:fi36c02	NA	NA	NA	NA	NA	NA	NA	NA	NA	NA	chr23	-	45656119	45656498	379	#VALUE!	0.28078
	172	uba2	0.29	0.243333	0.05	0.416141	0.27	0.3	0.3	0.24	0.29	0.2	chr25	-	12811709	12812016	307	0.05	-0.094931
	173	ptmab	0.446667	0.42	0.03	0.514996	0.34	0.53	0.47	0.4	0.44	0.42	chr2	-	5131972	5132614	642	0.03	0.027338
	174	fkrp	0.823333	0.896667	-0.07	0.818461	0.81	0.91	0.75	0.85	0.86	0.98	chr15	-	11679753	11681583	1830	0.07	0.642374
	175	rxrba	0.516667	0.606667	-0.09	0.904401	0.41	0.58	0.56	0.7	0.53	0.59	chr19	-	7249041	7249979	938	0.09	0.0676529
	176	rab35b	0.153333	0.136667	0.02	0.89599	0.11	0.17	0.18	0.13	0.18	0.1	chr8	+	3674175	3674506	331	0.02	-0.0966402
	177	ifrd2	0.453333	0.57	-0.12	0.119051	0.41	0.4	0.55	0.49	0.61	0.61	chr8	+	26426434	26427315	881	0.12	0.50588
	178	clasrp	0.34	0.233333	0.11	0.701539	0.38	0.36	0.28	0.27	0.27	0.16	chr18	+	36630507	36631294	787	0.11	0.113717
	179	ywhae1	0.05	0.0366667	0.01	1	0.04	0.05	0.06	0.02	0.05	0.04	chr15	+	24754013	24755108	1095	0.01	-1.0447
	180	si:dkey-31m14.7	0.68	0.57	0.11	0.934892	0.68	NA	NA	NA	0.61	0.53	chr15	+	23640269	23641516	1247	0.11	-0.434864
	181	fbxl5	0.336667	0.343333	-0.01	1	0.29	0.35	0.37	0.46	0.28	0.29	chr23	+	45884331	45885775	1444	0.01	-0.0949623
	182	rqcd1	0.04	0.03	0.01	1	0.04	0.04	0.04	0.03	0.03	0.03	chr22	-	12751548	12752832	1284	0.01	0.100556
	183	ptpmt1	0.376667	0.403333	-0.03	1	0.25	0.43	0.45	0.46	0.32	0.43	chr7	+	38582064	38582614	550	0.03	0.00509199
	184	map3k7	0.276667	0.253333	0.02	1	0.25	0.31	0.27	0.24	0.3	0.22	chr20	-	24151003	24152926	1923	0.02	0.340278
	185	fastkd5	0.82	0.79	0.03	1	0.79	0.67	1	0.66	0.8	0.91	chr5	-	2723830	2726749	2919	0.03	0.0391315
	186	cul5a	0.64	0.38	0.26	0.0188232	0.77	0.63	0.52	0.45	0.31	0.38	chr15	-	17144968	17147522	2554	0.26	-7.66552
	187	diexf	0.37	0.3	0.07	0.850842	0.33	0.45	0.33	0.33	0.29	0.28	chr13	-	31925506	31925905	399	0.07	-0.0771492
	188	copg2	0.476667	0.463333	0.01	1	0.37	0.51	0.55	0.43	0.45	0.51	chr4	+	15995809	15996191	382	0.01	-0.00049179
	189	anln	0.316667	0.3	0.02	1	0.31	0.3	0.34	0.25	0.26	0.39	chr19	-	35433197	35434849	1652	0.02	0.030033
	190	arl5c	0.663333	0.646667	0.02	1	0.66	0.6	0.73	0.49	0.57	0.88	chr3	-	16134376	16134966	590	0.02	0.0447366
	191	rbm39b	0.223333	0.203333	0.02	1	0.24	0.2	0.23	0.24	0.19	0.18	chr8	-	37231761	37232569	808	0.02	0.13742
	192	paip2b	0.436667	0.423333	0.01	1	0.44	0.4	0.47	0.44	0.41	0.42	chr1	+	41470913	41471621	708	0.01	0.0632868
	193	asph	0.18	0.176667	0	1	0.13	0.22	0.19	0.22	0.16	0.15	chr2	+	26680077	26682186	2109	0	0.0297082
	194	znf1167	0.176667	0.32	-0.14	0.730683	0.16	0.24	0.13	0.29	0.42	0.25	chr22	+	1944897	1947122	2225	0.14	-0.0971574
	195	baxb	0.11	0.106667	0	1	0.05	0.2	0.08	0.09	0.1	0.13	chr3	-	32074794	32075305	511	0	0.631026
	196	fam168b	0.403333	0.293333	0.11	0.205867	0.31	0.39	0.51	0.24	0.37	0.27	chr24	+	31346009	31347202	1193	0.11	4.08585
	197	rnaseka	0.333333	0.29	0.04	0.89095	0.31	0.3	0.39	0.41	0.28	0.18	chr7	-	26048029	26048559	530	0.04	-0.145233
	198	pgrmc2	0.53	0.526667	0	1	0.56	0.54	0.49	0.56	0.51	0.51	chr17	+	26811827	26813490	1663	0	#N/A
	199	nucks1b	0.333333	0.41	-0.08	0.726834	0.41	0.27	0.32	0.35	0.46	0.42	chr23	-	18118535	18119958	1423	0.08	-0.083288
	200	smco4	0.43	0.453333	-0.02	1	0.45	0.42	0.42	0.43	0.43	0.5	chr15	-	41238246	41239179	933	0.02	0.602815
	201	tra2a	0.21	0.17	0.04	0.973433	0.21	0.16	0.26	0.14	0.17	0.2	chr19	+	20190346	20190806	460	0.04	0.15729
	202	vps53	0.47	0.413333	0.06	0.992656	0.51	0.39	0.51	0.41	0.39	0.44	chr15	-	25100726	25102121	1395	0.06	0.0657635
	203	rdh14b	0.596667	0.57	0.03	1	0.69	0.57	0.53	0.52	0.61	0.58	chr20	-	9421451	9422838	1387	0.03	0.246572
	204	atxn7l2b	0.53	0.416667	0.11	0.58268	0.37	0.6	0.62	0.26	0.54	0.45	chr8	+	25106374	25106682	308	0.11	-0.167642
	205	eipr1	0.0166667	0.02	0	1	0	0.05	0	0.01	0.02	0.03	chr17	+	51305338	51305644	306	0	-0.655664
	206	lrrcc1	0.193333	0.48	-0.29	0.0698022	0.16	0.25	0.17	NA	NA	0.48	chr2	-	31687327	31687750	423	0.29	0.166783
	207	pex11b	0.363333	0.34	0.02	1	0.4	0.38	0.31	0.35	0.32	0.35	chr19	+	24074527	24075078	551	0.02	-0.0458531
	208	hps1	0.643333	0.423333	0.22	0.0565204	0.71	0.52	0.7	0.46	0.45	0.36	chr13	+	40714104	40714409	305	0.22	0.071634
	209	taf1b	0.13	0.0733333	0.06	0.934212	0.17	0.12	0.1	0.06	0.1	0.06	chr20	-	29513474	29514704	1230	0.06	-0.262489
	210	kdm5ba	0.23	0.113333	0.12	0.183595	0.19	0.22	0.28	0.11	0.15	0.08	chr11	+	24850562	24851454	892	0.12	-0.322795
	211	si:ch73-376l24.6	0.406667	0.46	-0.05	0.969716	0.39	0.37	0.46	0.43	0.38	0.57	chr5	+	63386777	63387069	292	0.05	0.182025
	212	zgc:113305	0.3	0.303333	0	1	0.26	0.32	0.32	0.35	0.28	0.28	chr7	+	24829724	24830576	852	0	0.078837
	213	aph1b	0.503333	0.27	0.23	3.31e-05	0.42	0.59	0.5	0.3	0.21	0.3	chr7	+	29185845	29186936	1091	0.23	2.88242
	214	ttc14	0.676667	0.71	-0.03	1	0.53	0.94	0.56	0.91	0.52	0.7	chr22	-	37590976	37591791	815	0.03	-0.193252
	215	snrpb2	0.263333	0.2	0.06	0.325338	0.23	0.29	0.27	0.27	0.14	0.19	chr1	-	51702085	51702500	415	0.06	0.108204
	216	si:ch211-146l10.7	0.75	0.996667	-0.25	0	0.7	0.87	0.68	0.99	1	1	chr24	-	9995070	9997569	2499	0.25	-0.52854
	217	mapk8b	NA	NA	NA	NA	0.08	0.02	NA	NA	NA	NA	chr12	-	2499698	2506279	6581	#VALUE!	0.693855
	218	socs9	0.72	0.843333	-0.12	1	0.67	0.67	0.82	1	0.99	0.54	chr15	-	47605529	47607480	1951	0.12	-0.0302052
	219	ogdha	0.196667	0.153333	0.04	0.903087	0.22	0.19	0.18	0.13	0.16	0.17	chr8	-	45763454	45765200	1746	0.04	0.0157819
	220	imp4	0.34	0.23	0.11	0.0652133	0.34	0.39	0.29	0.29	0.22	0.18	chr5	+	26851724	26852040	316	0.11	0.00736351
	221	zbtb1	0.656667	0.436667	0.22	0.493894	0.5	0.51	0.96	0.49	0.34	0.48	chr20	+	27715573	27718374	2801	0.22	#N/A
	222	rhbdd3	0.226667	0.293333	-0.07	1	0.18	0.24	0.26	0.15	0.45	0.28	chr5	+	24886039	24886470	431	0.07	-0.0455399
	223	gcn1	0.246667	0.303333	-0.06	0.654428	0.23	0.26	0.25	0.3	0.3	0.31	chr8	+	3643249	3643883	634	0.06	-0.325344
	224	magt1	0.376667	0.333333	0.04	1	0.49	0.23	0.41	0.2	0.38	0.42	chr14	-	12370375	12370945	570	0.04	-0.149152
	225	lats1	0.973333	0.943333	0.03	1	0.92	1	1	1	0.97	0.86	chr20	-	1244160	1244663	503	0.03	0.178623
	226	si:dkey-88l16.5	0.513333	0.64	-0.13	0.172691	0.6	0.52	0.42	0.45	0.73	0.74	chr10	+	15030904	15031423	519	0.13	-0.269797
	227	b3galt2	0.366667	0.466667	-0.1	0.0153136	0.28	0.49	0.33	0.58	0.42	0.4	chr22	+	24166832	24169089	2257	0.1	-0.421624
	228	sharpin	0.76	0.7	0.06	1	0.73	0.67	0.88	0.57	0.92	0.61	chr2	-	354426	357185	2759	0.06	0.0727116
	229	smpd1	0.38	0.4	-0.02	1	0.35	0.3	0.49	0.33	0.44	0.43	chr10	-	24710470	24711263	793	0.02	0.0769153
	230	gstr	0.226667	0.216667	0.01	1	0.18	0.31	0.19	0.2	0.26	0.19	chr19	+	774871	775539	668	0.01	0.406244
	231	cnn3a	0.21	0.153333	0.06	1	0.19	0.19	0.25	0.11	0.17	0.18	chr24	-	31170362	31171551	1189	0.06	-0.647509
	232	pdcd4a	0.746667	0.75	0	1	0.8	0.71	0.73	0.69	0.84	0.72	chr1	-	26046146	26047406	1260	0	-0.126386
	233	gosr2	0.33	0.356667	-0.03	1	0.27	0.34	0.38	0.35	0.39	0.33	chr3	+	37660012	37660860	848	0.03	-0.316883
	234	tbc1d1	0.116667	0.0766667	0.04	0.913462	0.14	0.13	0.08	0.09	0.07	0.07	chr1	-	18645345	18646804	1459	0.04	1.61124
	235	pex2	0.15	0.09	0.06	0.755115	0.1	0.19	0.16	0.1	0.07	0.1	chr24	+	23213125	23216575	3450	0.06	#N/A
	236	slc35b3	0.486667	0.42	0.07	1	0.33	0.69	0.44	0.38	0.47	0.41	chr24	-	8393290	8393946	656	0.07	-0.0909709
	237	LOC568037	0.286667	0.223333	0.06	1	0.26	0.25	0.35	0.17	0.25	0.25	chr16	-	34321389	34323007	1618	0.06	0.252358
	238	elf2a	0.263333	0.266667	0	1	0.24	0.24	0.31	0.3	0.27	0.23	chr14	-	46047761	46049031	1270	0	0.445223
	239	afg1la	0.303333	0.263333	0.04	1	0.35	0.34	0.22	0.17	0.29	0.33	chr17	+	6789028	6789534	506	0.04	0.119932
	240	rasal2	0.143333	0.14	0	1	0.13	0.16	0.14	0.12	0.14	0.16	chr2	+	35850511	35851661	1150	0	0.172832
	241	cdk2	0.453333	0.416667	0.04	1	0.46	0.34	0.56	0.4	0.48	0.37	chr11	-	3301279	3301924	645	0.04	0.0612829
	242	atp6v0a1a	0.366667	0.34	0.03	1	0.24	0.47	0.39	0.34	0.29	0.39	chr3	+	16972106	16973125	1019	0.03	-0.156503
	243	nt5dc2	0.306667	0.316667	-0.01	1	0.33	0.31	0.28	0.31	0.31	0.33	chr8	+	23655562	23656728	1166	0.01	0.091347
	244	clcn6	0.37	0.51	-0.14	0.747035	0.33	0.35	0.43	0.45	0.43	0.65	chr8	-	48629495	48630043	548	0.14	1.11706
	245	top3b	0.52	0.743333	-0.22	0.254433	0.45	0.57	0.54	0.58	0.99	0.66	chr5	-	13214357	13214959	602	0.22	0.2054
	246	abcf1	0.613333	0.556667	0.06	0.909299	0.55	0.65	0.64	0.65	0.51	0.51	chr19	-	30428901	30429670	769	0.06	-0.0925175
	247	eif4h	0.0933333	0.0966667	0	1	0.09	0.1	0.09	0.11	0.08	0.1	chr15	-	4585401	4586756	1355	0	-0.065278
	248	tsc22d2	0.176667	0.13	0.05	0.830196	0.12	0.17	0.24	0.13	0.17	0.09	chr22	+	35261590	35263380	1790	0.05	0.200956
	249	tmem2	NA	NA	NA	NA	NA	NA	NA	NA	NA	NA	chr5	+	25812210	25813616	1406	#VALUE!	0.0819646
	250	ubl7b	0.756667	0.706667	0.05	0.960172	0.78	0.79	0.7	0.64	0.66	0.82	chr18	+	50532066	50532549	483	0.05	0.151155
	251	serbp1a	0.663333	0.676667	-0.01	1	0.66	0.67	0.66	0.61	0.71	0.71	chr6	-	34931597	34932680	1083	0.01	0.0441792
	252	rpusd1	0.193333	0.19	0	1	0.04	0.19	0.35	0.19	0.16	0.22	chr3	+	35548569	35549464	895	0	-0.519054
	253	ssfa2	0.696667	0.603333	0.09	0.948881	0.56	0.53	1	0.68	0.63	0.5	chr9	+	44419481	44420380	899	0.09	-0.0796868
	254	ttk	0.0233333	0.0233333	0	1	0	0.04	0.03	0	0.02	0.05	chr16	-	5110455	5110754	299	0	-0.0453583
	255	prpsap2	0.68	0.606667	0.07	0.642893	0.7	0.69	0.65	0.67	0.55	0.6	chr3	+	39611997	39613226	1229	0.07	0.0547451
	256	hspa4a	0.403333	0.43	-0.03	1	0.38	0.39	0.44	0.35	0.58	0.36	chr21	-	43137497	43138212	715	0.03	0.128435
	257	stap2a	0.133333	0.116667	0.02	1	0.11	0.12	0.17	0.12	0.09	0.14	chr2	+	49568067	49569304	1237	0.02	-0.204119
	258	necap2	0.24	0.496667	-0.26	0.0017775	0.3	0.24	0.18	0.44	0.46	0.59	chr22	-	341990	342743	753	0.26	-0.395051
	259	otud3	0.486667	0.486667	0	1	0.45	0.52	0.49	0.53	0.48	0.45	chr23	+	39626171	39626681	510	0	0.0254103
	260	dnajc24	0.15	0.133333	0.02	1	0.19	0.1	0.16	0.11	0.14	0.15	chr25	+	14897676	14899606	1930	0.02	-0.53935
	261	zgc:174935	0.113333	0.0866667	0.03	0.934735	0.08	0.15	0.11	0.09	0.09	0.08	chr16	-	17711219	17712136	917	0.03	-0.145751
	262	zgc:101716	0.01	0.0166667	-0.01	1	0.03	0	0	0	0.03	0.02	chr16	+	44687664	44687969	305	0.01	-0.14157
	263	nap1l4b	0.41	0.536667	-0.13	0.284617	0.42	0.45	0.36	0.47	0.58	0.56	chr7	-	31776088	31778232	2144	0.13	-0.196287
	264	rcan1a	0.316667	0.38	-0.06	1	0.28	0.33	0.34	0.44	0.4	0.3	chr9	+	35863494	35865532	2038	0.06	-0.645311
	265	LOC101887003	0	0	0	1	0	0	0	0	0	0	chr7	-	53060156	53060738	582	0	-0.187124
	266	lpar2a	0.476667	0.47	0.01	1	0.36	0.57	0.5	0.49	0.47	0.45	chr3	-	53083194	53083610	416	0.01	-0.228121
	267	taf9	0.243333	0.26	-0.02	1	0.28	0.21	0.24	0.28	0.27	0.23	chr21	-	38724046	38724386	340	0.02	-0.142481
	268	zfr2	0.4	0.33	0.07	0.913005	0.3	0.41	0.49	0.33	0.33	0.33	chr22	-	5056288	5057799	1511	0.07	0.00745585
	269	si:dkey-151g10.3	0.0433333	0.0566667	-0.01	1	0.05	0.03	0.05	0.04	0.03	0.1	chr23	+	25222170	25225741	3571	0.01	-0.0533861
	270	zhx3	0.806667	0.966667	-0.16	0.00192333	0.85	0.77	0.8	0.9	1	1	chr23	-	2876589	2880352	3763	0.16	0.0752497
	271	dab2	0.11	0.116667	-0.01	1	0.11	0.11	0.11	0.1	0.14	0.11	chr5	-	32323775	32324128	353	0.01	0.0484914
	272	cobll1a	0.28	0.143333	0.14	0.601071	0.33	0.2	0.31	0.17	0.14	0.12	chr6	+	10354720	10355913	1193	0.14	-0.171039
	273	trabd	0.443333	0.363333	0.08	0.842066	0.38	0.51	0.44	0.33	0.45	0.31	chr18	-	14885545	14886373	828	0.08	0.308534
	274	tdrd5	0.273333	0.32	-0.05	0.814611	0.25	0.31	0.26	0.38	0.27	0.31	chr22	+	17280214	17280723	509	0.05	0.458661
	275	xkrx	0.573333	0.706667	-0.13	0.166221	0.55	0.55	0.62	0.78	0.66	0.68	chr14	+	41339119	41340680	1561	0.13	-0.0676864
	276	rabac1	0.193333	0.526667	-0.33	7.41e-06	0.18	0.23	0.17	0.53	0.5	0.55	chr16	-	10828787	10830504	1717	0.33	0.123823
	277	ttyh2l	0.226667	0.23	0	1	0.17	0.38	0.13	0.15	0.21	0.33	chr3	+	51656640	51657712	1072	0	0.0669831
	278	ppil1	0.226667	0.263333	-0.04	0.999426	0.23	0.2	0.25	0.25	0.28	0.26	chr6	-	40647788	40648091	303	0.04	-0.34263
	279	adgra3	1	1	0	1	1	1	1	1	1	1	chr7	-	70267090	70268473	1383	0	0.193651
	280	taf5	0.343333	0.266667	0.08	0.533561	0.34	0.34	0.35	0.19	0.22	0.39	chr1	+	49431529	49432147	618	0.08	-0.111236
	281	slc2a15b	0.12	0.0766667	0.04	0.823688	0.11	0.1	0.15	0.07	0.08	0.08	chr1	+	31597950	31598417	467	0.04	-0.278411
	282	ccdc61	0.143333	0.0933333	0.05	0.97199	0.13	0.12	0.18	0.09	0.11	0.08	chr21	+	21276930	21277833	903	0.05	0.156039
	283	fbxw5	0.22	0.176667	0.04	1	0.23	0.21	0.22	0.15	0.2	0.18	chr5	-	54457881	54460762	2881	0.04	-0.339539
	284	zgc:194879	0.04	0.03	0.01	1	0.04	0.03	0.05	0.02	0.03	0.04	chr25	+	34869625	34875320	5695	0.01	-0.27523
	285	ankzf1	0.26	0.273333	-0.01	1	0.27	0.28	0.23	0.36	0.32	0.14	chr9	-	12868047	12868532	485	0.01	-0.243956
	286	gpn1	0.393333	0.513333	-0.12	0.501104	0.31	0.48	0.39	0.34	0.61	0.59	chr17	+	12674727	12675267	540	0.12	-0.0458449
	287	nme6	0.48	0.52	-0.04	1	0.43	0.58	0.43	0.58	0.53	0.45	chr20	+	19575192	19575574	382	0.04	-0.401403
	288	ap2m1a	0.166667	0.17	0	1	0.13	0.2	0.17	0.2	0.19	0.12	chr2	-	9789820	9790606	786	0	-0.405333
	289	picalma	0.846667	0.743333	0.1	0.0917011	0.85	0.83	0.86	0.75	0.74	0.74	chr10	+	29223749	29225161	1412	0.1	-0.151013
	290	trim8b	0.303333	0.49	-0.19	0.139663	0.31	0.24	0.36	0.24	0.62	0.61	chr12	+	33933651	33935074	1423	0.19	0.493127
	291	ogdhb	NA	NA	NA	NA	0.38	NA	NA	NA	NA	NA	chr10	+	45203076	45203595	519	#VALUE!	0.582786
	292	snx16	0.526667	0.735	-0.21	0.432863	0.39	0.58	0.61	NA	0.47	1	chr24	+	42121025	42121814	789	0.21	-0.118154
	293	thraa	0.403333	0.573333	-0.17	0.0889886	0.48	0.43	0.3	0.54	0.6	0.58	chr3	-	34697276	34697884	608	0.17	-0.357294
	294	LOC561377	0.756667	0.563333	0.19	0.22605	0.66	0.72	0.89	0.73	0.5	0.46	chr13	-	3873083	3875221	2138	0.19	0.509242
	295	sepw2a	0.27	0.303333	-0.03	1	0.31	0.24	0.26	0.28	0.25	0.38	chr3	-	20108219	20110652	2433	0.03	-1.0448
	296	armc7	0.0533333	0.0333333	0.02	1	0.04	0.06	0.06	0.03	0.04	0.03	chr12	+	26493688	26494851	1163	0.02	0.0483191
	297	rab23	0.5	0.41	0.09	1	0.47	0.43	0.6	0.35	0.44	0.44	chr13	+	1394446	1395002	556	0.09	0.216872
	298	dync1li1	0.17	0.21	-0.04	0.867906	0.13	0.22	0.16	0.24	0.2	0.19	chr19	-	18989911	18991589	1678	0.04	0.0252795
	299	wu:fi15d04	0.166667	0.18	-0.01	1	0.11	0.18	0.21	0.14	0.18	0.22	chr25	+	11304903	11307785	2882	0.01	0.146115
	300	si:cabz01054396.2	0.853333	0.83	0.02	1	0.79	0.91	0.86	0.56	1	0.93	chr4	-	72558976	72560669	1693	0.02	1.25354
	301	zgc:101765	0.506667	0.383333	0.12	0.322474	0.47	0.59	0.46	0.3	0.48	0.37	chr7	+	25128224	25129520	1296	0.12	-0.0320614
	302	si:ch211-197h24.6	0.235	0.09	0.14	0.532177	0.12	0.35	NA	0.09	NA	NA	chr16	+	27558551	27558899	348	0.14	0.17198
	303	srsf11	0.176667	0.28	-0.1	1.24e-06	0.19	0.17	0.17	0.23	0.35	0.26	chr11	+	45399369	45400148	779	0.1	0.0882848
	304	smg1	0.38	0.4	-0.02	1	0.3	0.42	0.42	0.42	0.43	0.35	chr3	-	31118026	31119276	1250	0.02	-0.178694
	305	si:cabz01069015.1	NA	NA	NA	NA	NA	NA	NA	0.07	NA	0.09	chr4	+	73995245	73996915	1670	#VALUE!	-2.53546
	306	dcbld1	0.25	0.235	0.02	1	0.24	0.25	0.26	0.29	NA	0.18	chr20	-	42299029	42300250	1221	0.02	0.419037
	307	atg13	0.57	0.56	0.01	1	0.66	0.43	0.62	0.62	0.49	0.57	chr7	-	38793833	38794656	823	0.01	0.137911
	308	mettl21a	0.21	0.203333	0.01	1	0.17	0.22	0.24	0.25	0.18	0.18	chr22	-	11657139	11657774	635	0.01	0.166072
	309	cnp	0.256667	0.386667	-0.13	3.83e-12	0.27	0.3	0.2	0.43	0.3	0.43	chr3	+	17942391	17944296	1905	0.13	-0.137238
	310	larp1	0.46	0.32	0.14	0.00065172	0.46	0.48	0.44	0.21	0.57	0.18	chr21	-	45855156	45856385	1229	0.14	-0.130837
	311	spsb4b	0.0166667	0.0233333	-0.01	1	0.01	0.02	0.02	0.03	0.01	0.03	chr15	-	41670745	41671419	674	0.01	-0.135224
	312	mcee	0.123333	0.146667	-0.02	1	0.12	0.16	0.09	0.13	0.16	0.15	chr7	+	30781941	30783043	1102	0.02	0.290495
	313	esco2	0.343333	0.396667	-0.05	0.896613	0.44	0.16	0.43	0.45	0.37	0.37	chr20	+	39358659	39359153	494	0.05	-0.174142
	314	stx10	0.623333	0.47	0.15	0.556455	0.39	0.77	0.71	0.43	0.59	0.39	chr11	+	31199314	31199963	649	0.15	#N/A
	315	vps37c	0.173333	0.14	0.03	0.992656	0.19	0.17	0.16	0.12	0.19	0.11	chr1	+	44958926	44961479	2553	0.03	0.331095
	316	ercc6l	0.876667	0.776667	0.1	0.312072	0.79	0.95	0.89	0.77	0.75	0.81	chr5	+	23923737	23926253	2516	0.1	0.175602
	317	homezb	0.71	0.796667	-0.09	0.933783	0.7	0.67	0.76	0.59	0.96	0.84	chr7	+	24011265	24013174	1909	0.09	0.185018
	318	cmbl	0.74	0.84	-0.1	0.981692	0.81	NA	0.67	0.84	NA	NA	chr24	-	16912894	16913181	287	0.1	0.299092
	319	mtfr1l	0.676667	0.53	0.15	0.208297	0.69	0.52	0.82	0.56	0.5	0.53	chr17	+	24725794	24727255	1461	0.15	0.375884
	320	rexo4	0.643333	0.616667	0.03	1	0.57	0.79	0.57	0.62	0.66	0.57	chr21	+	5938113	5938566	453	0.03	-0.0263176
	321	atpif1a	0.136667	0.13	0.01	1	0.12	0.14	0.15	0.12	0.14	0.13	chr19	-	84052	84335	283	0.01	-0.0957445
	322	stx11a	0.443333	0.413333	0.03	1	0.49	0.42	0.42	0.38	0.5	0.36	chr17	-	7727464	7728737	1273	0.03	-0.0703704
	323	ppp2r1ba	0.253333	0.243333	0.01	1	0.22	0.27	0.27	0.27	0.21	0.25	chr5	+	57797045	57798096	1051	0.01	0.140281
	324	ugp2b	0.133333	0.116667	0.02	0.950058	0.13	0.12	0.15	0.13	0.12	0.1	chr17	+	24469889	24471062	1173	0.02	0.950565
	325	zgc:162183	0.743333	0.713333	0.03	1	0.72	0.7	0.81	0.78	0.66	0.7	chr17	+	20587037	20587341	304	0.03	-0.19598
	326	matr3l1.1	0.226667	0.18	0.05	1	0.24	0.25	0.19	NA	0.18	NA	chr14	-	25063318	25063639	321	0.05	0.184912
	327	rnf181	0.713333	0.65	0.06	0.876421	0.75	0.71	0.68	1	0.43	0.52	chr5	-	26756002	26756950	948	0.06	-0.0370188
	328	mkks	0.173333	0.196667	-0.02	1	0.14	0.17	0.21	0.15	0.23	0.21	chr13	+	35481375	35482012	637	0.02	0.2795
	329	mier1a	0.216667	0.223333	-0.01	1	0.24	0.2	0.21	0.18	0.26	0.23	chr6	-	34825749	34826971	1222	0.01	0.109575
	330	hprt1	0.58	0.663333	-0.08	1	0.47	0.65	0.62	0.6	0.55	0.84	chr14	+	31518976	31519774	798	0.08	#N/A
	331	alg3	0.363333	0.383333	-0.02	1	0.36	0.38	0.35	0.34	0.35	0.46	chr2	+	44980260	44981344	1084	0.02	0.125462
	332	slc9a6a	0.126667	0.156667	-0.03	1	0.09	0.18	0.11	0.11	0.1	0.26	chr14	+	31641653	31643127	1474	0.03	0.160373
	333	dagla	NA	NA	NA	NA	NA	NA	NA	NA	NA	NA	chr7	+	13484283	13487223	2940	#VALUE!	0.219467
	334	snupn	0.21	0.166667	0.04	0.761271	0.18	0.23	0.22	0.13	0.17	0.2	chr25	-	6435699	6436234	535	0.04	-0.587329
	335	acrc	0.18	0.206667	-0.03	1	0.17	0.14	0.23	0.17	0.25	0.2	chr14	-	14667274	14667634	360	0.03	-0.215993
	336	cnot3a	0.183333	0.226667	-0.04	0.954839	0.17	0.19	0.19	0.17	0.21	0.3	chr16	-	32110195	32111622	1427	0.04	0.184014
	337	LOC110440104	0.1	0.126667	-0.03	1	0.1	0.09	0.11	0.17	0.1	0.11	chr11	+	31130600	31131688	1088	0.03	#N/A
	338	aprt	0.02	0.01	0.01	1	0.02	0.02	0.02	0.01	0.01	0.01	chr7	-	55530654	55532781	2127	0.01	-0.112352
	339	dusp7	0.393333	0.356667	0.04	1	0.36	0.37	0.45	0.28	0.41	0.38	chr11	-	221569	223876	2307	0.04	-0.143746
	340	nmt2	0.39	0.41	-0.02	1	0.33	0.4	0.44	0.42	0.46	0.35	chr16	+	28590812	28592494	1682	0.02	0.0659632
	341	ubash3ba	0.27	0.41	-0.14	0.79619	0.27	NA	NA	0.41	NA	NA	chr5	+	29896631	29901103	4472	0.14	0.302808
	342	parp12a	0.0533333	0.0566667	0	1	0.07	0.04	0.05	0.04	0.07	0.06	chr18	-	12836789	12839712	2923	0	-0.0512491
	343	mynn	0.643333	0.666667	-0.02	1	0.73	0.64	0.56	0.69	0.6	0.71	chr24	+	26342473	26342904	431	0.02	-0.0134245
	344	eif2b4	0.886667	0.423333	0.46	1.23e-10	0.89	0.95	0.82	0.41	0.57	0.29	chr20	-	19516651	19517347	696	0.46	0.0936977
	345	vps39	0.2	0.253333	-0.05	1	0.18	0.18	0.24	0.29	0.29	0.18	chr17	+	50110113	50113486	3373	0.05	0.268506
	346	LOC100535167	0.3	0.256667	0.04	1	0.3	0.25	0.35	0.22	0.36	0.19	chr18	+	7586903	7587290	387	0.04	#N/A
	347	pik3c2b	0.383333	0.83	-0.45	4.2e-05	0.39	0.41	0.35	1	0.92	0.57	chr11	-	23595387	23597611	2224	0.45	0.267506
	348	rpz5	0.473333	0.57	-0.1	0.926089	0.42	0.4	0.6	NA	NA	0.57	chr16	+	46494580	46496293	1713	0.1	0.703098
	349	tars	0.196667	0.26	-0.06	0.38751	0.19	0.19	0.21	0.23	0.23	0.32	chr5	+	44370650	44371177	527	0.06	5.86212
	350	dgcr6	0.196667	0.1	0.1	0.599616	0.1	0.18	0.31	0.05	0.14	0.11	chr8	-	1636812	1637196	384	0.1	-0.35299
	351	hnrpl	0.01	0.00333333	0.01	1	0	0	0.03	0	0	0.01	chr5	+	36911579	36911903	324	0.01	-0.0720255
	352	fam107b	0.06	0.0866667	-0.03	0.972154	0.05	0.08	0.05	0.05	0.11	0.1	chr18	-	12276567	12277682	1115	0.03	0.0630416
	353	paxip1	0.265	0.21	0.06	1	0.25	NA	0.28	NA	0.21	NA	chr2	-	29902676	29902978	302	0.06	-0.116459
	354	hp1bp3	0.36	0.366667	-0.01	1	0.42	0.32	0.34	0.39	0.38	0.33	chr11	+	37628122	37629293	1171	0.01	0.105708
	355	ift172	0.065	0.095	-0.03	1	0.02	NA	0.11	NA	0.13	0.06	chr20	+	38900034	38900415	381	0.03	-0.106915
	356	atp1b3b	0.373333	0.353333	0.02	0.845395	0.37	0.36	0.39	0.34	0.38	0.34	chr15	-	4353163	4354181	1018	0.02	0.028326
	357	asnsd1	0.223333	0.373333	-0.15	0.261859	0.24	0.22	0.21	0.4	0.33	0.39	chr9	-	41083181	41083547	366	0.15	0.0476424
	358	aebp2	0.676667	0.743333	-0.07	0.961339	0.9	0.4	0.73	0.79	0.76	0.68	chr4	-	2927270	2928141	871	0.07	-0.137098
	359	rufy1	0.05	0.0233333	0.03	0.942532	0.04	0.06	0.05	0.01	0.02	0.04	chr14	-	7014588	7017362	2774	0.03	0.30712
	360	fabp3	0.21	0.19	0.02	1	0.18	0.23	0.22	0.22	0.13	0.22	chr19	+	42992995	42993278	283	0.02	0.000531015
	361	mrpl45	NA	NA	NA	NA	NA	NA	NA	NA	0.01	NA	chr11	-	12096035	12096350	315	#VALUE!	-0.446322
	362	pla2g7	0.54	0.275	0.27	0.321306	0.76	0.49	0.37	0.27	0.28	NA	chr20	-	35462282	35462970	688	0.27	0.110539
	363	tbccd1	0.49	0.133333	0.36	1.01e-06	0.56	0.57	0.34	0.03	0.01	0.36	chr9	-	27740968	27741729	761	0.36	-0.166272
	364	rbm14a	0.06	0.0566667	0	1	0.07	0.05	0.06	0.07	0.05	0.05	chr21	+	27377183	27382659	5476	0	0.032601
	365	rrm2	0.01	0.01	0	0.918081	0.01	0.01	0.01	0.01	0.01	0.01	chr19	-	47564890	47565768	878	0	0.378437
	366	cep85	0.693333	0.78	-0.09	0.692461	0.66	0.69	0.73	0.82	0.88	0.64	chr16	-	41684981	41686617	1636	0.09	0.114963
	367	vclb	NA	NA	NA	NA	0.4	0.35	0.27	NA	NA	NA	chr12	+	46835634	46835940	306	#VALUE!	0.689756
	368	synrg	0.163333	0.0266667	0.14	0.00045829	0.12	0.15	0.22	0.03	0.03	0.02	chr15	-	15886064	15886904	840	0.14	-0.931502
	369	LOC100007655	0.496667	0.216667	0.28	0.000216762	0.53	0.44	0.52	0.24	0.15	0.26	chr3	+	5040519	5044946	4427	0.28	0.935138
	370	vkorc1l1	0.3	0.286667	0.01	1	0.32	0.29	0.29	0.25	0.3	0.31	chr5	+	2046768	2047780	1012	0.01	0.0362584
	371	ctnnbl1	0.126667	0.14	-0.01	1	0.09	0.15	0.14	0.1	0.23	0.09	chr2	+	53815220	53815533	313	0.01	-0.0527459
	372	txndc5	0.466667	0.416667	0.05	0.698375	0.44	0.47	0.49	0.39	0.41	0.45	chr24	-	7941371	7943400	2029	0.05	0.091534
	373	tmem41aa	0.456667	0.37	0.09	0.93573	0.45	0.47	0.45	0.37	0.41	0.33	chr9	+	12454648	12455521	873	0.09	-0.0703133
	374	ccdc102a	0.116667	0.16	-0.04	0.960965	0.09	0.14	0.12	0.19	0.16	0.13	chr7	+	28835980	28837318	1338	0.04	-0.27104
	375	aacs	0.476667	0.41	0.07	1	0.32	0.47	0.64	0.43	0.4	0.4	chr5	-	18827314	18828176	862	0.07	-0.139471
	376	prkar2aa	0.0666667	0.0733333	-0.01	1	0.05	0.07	0.08	0.08	0.07	0.07	chr8	+	26367860	26369116	1256	0.01	-0.126098
	377	cmasa	0.06	0.0666667	-0.01	1	0.06	0.09	0.03	0.04	0.06	0.1	chr4	+	14736236	14736603	367	0.01	-0.180941
	378	h3f3a	0.23	0.2	0.03	0.435024	0.22	0.25	0.22	0.19	0.2	0.21	chr3	-	45776370	45776750	380	0.03	0.031078
	379	ranbp1	0.156667	0.116667	0.04	0.124419	0.18	0.15	0.14	0.12	0.12	0.11	chr5	-	19006701	19008564	1863	0.04	-0.100198
	380	pabpn1l	0.3	0.24	0.06	0.366855	0.31	0.28	0.31	0.24	0.25	0.23	chr7	-	55637370	55637714	344	0.06	#N/A
	381	tbc1d23	0.443333	0.4	0.04	0.992656	0.38	0.39	0.56	0.36	0.37	0.47	chr6	-	28914233	28915493	1260	0.04	-0.292963
	382	dlg3	0.716667	0.55	0.17	0.00243055	0.58	0.84	0.73	0.56	0.58	0.51	chr14	-	33070582	33071666	1084	0.17	0.47762
	383	hirip3	0.35	0.453333	-0.1	0.464625	0.32	0.36	0.37	0.36	0.48	0.52	chr3	-	15193504	15193973	469	0.1	0.151915
	384	ube2v1	0.106667	0.0933333	0.01	1	0.1	0.11	0.11	0.1	0.08	0.1	chr11	+	2428532	2429307	775	0.01	-0.0249224
	385	rassf1	0.533333	0.456667	0.08	1	0.54	0.46	0.6	0.35	0.36	0.66	chr22	+	10657903	10658518	615	0.08	-0.188236
	386	si:ch211-89o9.6	0.536667	0.503333	0.03	1	0.44	0.48	0.69	0.44	0.46	0.61	chr1	+	41491284	41492771	1487	0.03	-0.135681
	387	ythdf1	0.463333	0.623333	-0.16	0.289412	0.45	0.49	0.45	0.69	0.53	0.65	chr8	+	23118316	23119981	1665	0.16	-0.128362
	388	grinaa	0.336667	0.343333	-0.01	1	0.28	0.34	0.39	0.48	0.31	0.24	chr19	+	46302888	46303622	734	0.01	0.514916
	389	dis3l2	0.643333	0.5	0.14	0.603595	0.92	0.6	0.41	0.51	0.47	0.52	chr2	+	5882291	5882833	542	0.14	-0.160984
	390	zgc:162730	0.3	0.25	0.05	0.950058	0.29	0.25	0.36	NA	NA	0.25	chr15	+	13985087	13986763	1676	0.05	0.642614
	391	rbbp8	0.0666667	0.0566667	0.01	1	0.02	0.16	0.02	0.04	0.02	0.11	chr24	+	36223590	36223945	355	0.01	0.00691683
	392	palld	0.4	0.446667	-0.05	0.603595	0.38	0.41	0.41	0.45	0.45	0.44	chr20	+	23647453	23649029	1576	0.05	-0.260849
	393	impdh2	0.416667	0.353333	0.06	0.466772	0.41	0.44	0.4	0.33	0.39	0.34	chr8	+	26078496	26079140	644	0.06	-0.293126
	394	mtpap	0.05	0.02	0.03	0.933783	0.04	0.05	0.06	0.02	0.03	0.01	chr12	+	23673697	23676265	2568	0.03	0.272501
	395	psmg1	0.126667	0.116667	0.01	1	0.1	0.17	0.11	0.1	0.09	0.16	chr10	-	206996	207302	306	0.01	0.570443
	396	mkrn2	0.513333	0.466667	0.05	1	0.6	0.19	0.75	0.45	0.33	0.62	chr11	-	565615	566350	735	0.05	-0.236086
	397	stx12	0.643333	0.48	0.16	0.105239	0.64	0.56	0.73	0.48	0.5	0.46	chr19	-	13905068	13906040	972	0.16	-0.0321892
	398	LOC100536647	0.383333	0.333333	0.05	1	0.35	0.44	0.36	0.3	0.39	0.31	chr25	+	134790	135388	598	0.05	0.017089
	399	txlnbb	0.556667	0.543333	0.01	1	0.62	0.4	0.65	0.39	0.69	0.55	chr17	-	6358160	6358736	576	0.01	-0.264973
	400	gtf2h5	0.21	0.23	-0.02	1	0.19	0.2	0.24	0.25	0.23	0.21	chr20	-	26045253	26045838	585	0.02	#N/A
	401	gm2a	0.26	0.246667	0.01	1	0.27	0.27	0.24	0.25	0.27	0.22	chr14	+	26227429	26228023	594	0.01	-0.00676127
	402	dnajc30b	0.206667	0.153333	0.05	0.919761	0.21	0.21	0.2	0.15	0.17	0.14	chr15	-	2590387	2591080	693	0.05	-0.409524
	403	ywhaba	0.33	0.323333	0.01	1	0.33	0.34	0.32	0.35	0.32	0.3	chr6	+	52222431	52222955	524	0.01	0.00318013
	404	actb2	0.286667	0.28	0.01	0.946603	0.28	0.29	0.29	0.28	0.29	0.27	chr3	-	40526107	40526792	685	0.01	-0.115148
	405	si:dkey-151p11.2	0.00333333	0.0166667	-0.01	1	0.01	0	0	0.02	0	0.03	chr7	+	41012086	41012721	635	0.01	-0.829553
	406	thy1	0.19	0.216667	-0.03	0.587033	0.17	0.2	0.2	0.24	0.2	0.21	chr5	+	29802930	29803293	363	0.03	-0.930505
	407	atxn2l	0.596667	0.546667	0.05	0.73265	0.59	0.62	0.58	0.61	0.55	0.48	chr3	+	15425231	15425640	409	0.05	-0.240022
	408	kri1	0.566667	0.54	0.03	1	0.56	0.54	0.6	0.56	0.55	0.51	chr3	+	19354539	19355200	661	0.03	-0.0810344
	409	ppat	0.56	0.556667	0	1	0.59	0.51	0.58	0.56	0.61	0.5	chr20	+	25638873	25639278	405	0	0.0135407
	410	trim35-40	0.68	0.806667	-0.13	0.4596	0.8	0.55	0.69	1	0.63	0.79	chr25	-	17495615	17496224	609	0.13	-0.36763
	411	yipf6	0.603333	0.326667	0.28	0.00199455	0.61	0.58	0.62	0.58	0.18	0.22	chr5	+	35754132	35754882	750	0.28	0.0714308
	412	gid4	NA	NA	NA	NA	NA	NA	NA	NA	NA	NA	chr3	+	62149765	62150105	340	#VALUE!	-0.257982
	413	psen2	0.416667	0.506667	-0.09	0.774864	0.34	0.33	0.58	0.45	0.61	0.46	chr1	-	51048975	51049500	525	0.09	-0.00675203
	414	cnot10	0.173333	0.183333	-0.01	1	0.14	0.17	0.21	0.22	0.19	0.14	chr16	+	7730249	7730593	344	0.01	-0.139786
	415	zgc:66455	0.27	0.263333	0.01	1	0.28	0.31	0.22	0.21	0.3	0.28	chr1	-	53454741	53455284	543	0.01	-0.13423
	416	rsrc2	0.02	0.0266667	-0.01	1	0.02	0.01	0.03	0.03	0.02	0.03	chr5	-	67275897	67276612	715	0.01	-0.162483
	417	zgc:174972	0.0933333	0.05	0.04	1	0.06	0.11	0.11	0.05	0.05	0.05	chr20	-	12052	13446	1394	0.04	0.239201
	418	rad50	0.966667	0.98	-0.01	1	1	1	0.9	NA	1	0.96	chr9	-	54311935	54312221	286	0.01	0.367055
	419	ube2w	0.306667	0.175	0.13	0.644696	0.31	0.31	0.3	NA	0.22	0.13	chr2	-	30194207	30195078	871	0.13	0.46766
	420	arpp19b	0.513333	0.51	0	1	0.51	0.49	0.54	0.46	0.47	0.6	chr25	-	7653902	7654694	792	0	-0.0582574
	421	qkia	0.03	0.0133333	0.02	1	0.05	0.02	0.02	0.01	0.01	0.02	chr17	+	27807148	27813508	6360	0.02	0.0923368
	422	ugdh	0.346667	0.336667	0.01	1	0.25	0.47	0.32	0.33	0.37	0.31	chr1	-	23283537	23284265	728	0.01	#N/A
	423	gtpbp2a	0.563333	0.476667	0.09	0.835575	0.64	0.53	0.52	0.56	0.41	0.46	chr13	-	859377	861891	2514	0.09	#N/A
	424	lsm3	0	0.0266667	-0.03	0.338965	0	0	0	0.06	0	0.02	chr22	-	31661730	31662010	280	0.03	0.0301512
	425	ltv1	0.596667	0.456667	0.14	0.0349799	0.49	0.81	0.49	0.63	0.43	0.31	chr1	-	53865751	53866354	603	0.14	0.2303
	426	mprip	0.833333	0.453333	0.38	0.0026501	1	0.7	0.8	0.54	0.42	0.4	chr12	+	527304	528026	722	0.38	-0.0533406
	427	atp13a2	0.256667	0.163333	0.09	0.651348	0.34	0.26	0.17	0.2	0.12	0.17	chr23	-	24512517	24512913	396	0.09	0.179569
	428	nrd1b	0.34	0.353333	-0.01	1	0.43	0.25	NA	0.39	0.28	0.39	chr22	+	17235581	17236084	503	0.01	-0.624921
	429	stxbp2	0.36	0.316667	0.04	1	0.35	0.27	0.46	0.49	0.11	0.35	chr3	+	53273480	53274280	800	0.04	-0.118741
	430	nagpa	0.41	0.4	0.01	1	NA	0.41	NA	0.4	NA	NA	chr16	+	40541111	40541981	870	0.01	-0.0445912
	431	cluha	0.35	0.313333	0.04	0.894492	0.33	0.37	0.35	0.35	0.32	0.27	chr15	-	25321779	25323163	1384	0.04	-0.131405
	432	ube2q2	0.363333	0.506667	-0.14	0.670769	0.31	0.48	0.3	0.54	0.52	0.46	chr25	-	29427852	29430341	2489	0.14	0.250019
	433	dars	0.0433333	0.05	-0.01	1	0.04	0.05	0.04	0.06	0.06	0.03	chr9	+	10759422	10760113	691	0.01	-0.398854
	434	khdrbs1b	0.693333	0.763333	-0.07	0.394615	0.79	0.68	0.61	0.78	0.72	0.79	chr19	-	30347509	30349638	2129	0.07	0.0828105
	435	cdcp1b	0.283333	0.293333	-0.01	1	0.3	0.24	0.31	0.29	0.29	0.3	chr19	+	2853200	2854052	852	0.01	-0.0153436
	436	polr2c	0.09	0.0633333	0.03	0.915467	0.11	0.09	0.07	0.06	0.04	0.09	chr25	-	14369496	14370039	543	0.03	#N/A
	437	trappc12	0.343333	0.4	-0.06	0.937903	0.35	0.4	0.28	0.35	0.52	0.33	chr17	-	51232299	51232848	549	0.06	0.364603
	438	ap5s1	0.946667	0.673333	0.27	0.00328166	1	1	0.84	1	0.44	0.58	chr13	-	14902305	14902705	400	0.27	0.21708
	439	fam89a	0.0766667	0.0966667	-0.02	0.830657	0.06	0.09	0.08	0.1	0.1	0.09	chr20	-	4026126	4026683	557	0.02	0.271096
	440	slc25a1a	0.4	0.39	0.01	1	0.44	0.32	0.44	0.53	0.26	0.38	chr10	+	23068505	23069323	818	0.01	0.115429
	441	cript	0.26	0.16	0.1	0.909299	0.14	0.4	0.24	0.15	0.17	0.16	chr12	-	25094101	25095050	949	0.1	0.174727
	442	fignl1	0.496667	0.443333	0.05	0.844454	0.55	0.5	0.44	0.38	0.46	0.49	chr13	+	15941850	15943904	2054	0.05	0.210819
	443	si:dkey-3k20.4	0.92	0.685	0.23	0.0803569	1	NA	0.84	0.88	NA	0.49	chr22	+	20712603	20713843	1240	0.23	-0.503652
	444	svilb	0.48	0.58	-0.1	0.869745	0.44	0.35	0.65	0.67	0.71	0.36	chr2	-	48747467	48748340	873	0.1	0.134094
	445	gsto2	0.42	0.543333	-0.12	0.0863063	0.36	0.47	0.43	0.51	0.57	0.55	chr13	+	25402418	25402761	343	0.12	-0.0351025
	446	l3mbtl1b	0.39	0.303333	0.09	1	0.5	0.31	0.36	0.33	0.28	0.3	chr16	-	26509350	26511116	1766	0.09	-0.140973
	447	ppp1r15a	0.116667	0.0766667	0.04	0.839546	0.12	0.13	0.1	0.07	0.05	0.11	chr7	+	71508774	71509438	664	0.04	-0.360827
	448	grnb	0.08	0.0666667	0.01	1	0.07	0.1	0.07	0.05	0.07	0.08	chr24	+	36363955	36364786	831	0.01	-0.00531267
	449	aatf	0.0166667	0.0466667	-0.03	0.961412	0.02	0.01	0.02	0.05	0.04	0.05	chr5	+	56305445	56306081	636	0.03	2.04325
	450	badb	0.443333	0.326667	0.12	0.261859	0.4	0.44	0.49	0.29	0.45	0.24	chr7	-	25129587	25130335	748	0.12	0.0466429
	451	brca2	0.54	0.28	0.26	8.08e-05	0.56	0.52	0.54	0.21	0.42	0.21	chr15	+	31927822	31928519	697	0.26	-0.137304
	452	nudt9	0.403333	0.406667	0	1	0.3	0.38	0.53	0.4	0.38	0.44	chr3	+	26232252	26232773	521	0	-0.401464
	453	ubxn2a	0.286667	0.346667	-0.06	0.82635	0.26	0.3	0.3	0.41	0.3	0.33	chr20	-	44563940	44567168	3228	0.06	0.221823
	454	r3hcc1l	0.65	0.466667	0.18	0.338965	0.75	0.67	0.53	0.31	0.43	0.66	chr1	+	54957884	54958604	720	0.18	-0.0360339
	455	si:cabz01066312.1	0.38	0.26	0.12	0.934892	0.37	0.34	0.43	0.27	0.25	NA	chr4	-	75138640	75139324	684	0.12	0.179099
	456	2024-03-05	0.536667	0.44	0.1	0.970817	0.51	0.59	0.51	NA	0.35	0.53	chr13	-	42361599	42361960	361	0.1	0.160632
	457	LOC108179180	0.113333	0.113333	0	1	0.11	0.11	0.12	0.12	0.11	0.11	chr4	-	77122709	77125160	2451	0	-0.198718
	458	zgc:66484	0.233333	0.253333	-0.02	1	0.18	0.31	0.21	0.24	0.2	0.32	chr9	-	44899419	44899951	532	0.02	0.196835
	459	unk	0.17	0.2	-0.03	1	0.12	0.22	NA	0.21	0.22	0.17	chr12	+	36470889	36471946	1057	0.03	0.169242
	460	zgc:153345	0.61	0.56	0.05	0.831882	0.66	0.58	0.59	0.57	0.57	0.54	chr10	+	33401819	33403522	1703	0.05	-0.27114
	461	chst10	0.32	0.166667	0.15	0.646755	0.31	0.3	0.35	0.12	0.18	0.2	chr1	+	28045807	28046946	1139	0.15	-0.0229006
	462	cnpy1	0.116667	0.126667	-0.01	1	0.11	0.11	0.13	0.1	0.14	0.14	chr2	-	29986262	29986660	398	0.01	-0.399396
	463	ctbp2a	0.18	0.21	-0.03	1	0.12	0.18	0.24	0.21	0.25	0.17	chr17	-	8596943	8598369	1426	0.03	-0.0987305
	464	ets2	0.4	0.563333	-0.16	0.581067	0.34	0.43	0.43	0.5	0.69	0.5	chr10	+	195825	196598	773	0.16	-0.497825
	465	wu:fc17b08	0.81	0.913333	-0.1	0.4318	0.74	0.81	0.88	0.88	1	0.86	chr13	+	545287	550511	5224	0.1	0.0495028
	466	dcxr	0.32	0.403333	-0.08	0.865878	0.25	0.38	0.33	0.53	0.32	0.36	chr12	-	3043308	3043672	364	0.08	-1.33175
	467	waslb	0.326667	0.303333	0.02	1	0.27	0.37	0.34	0.29	0.3	0.32	chr4	+	4110709	4111771	1062	0.02	0.102862
	468	ndc1	0.0866667	0.06	0.03	0.6783	0.07	0.1	0.09	0.05	0.07	0.06	chr2	-	26576832	26577480	648	0.03	0.0621388
	469	ptp4a3	0.386667	0.363333	0.02	1	0.43	0.34	0.39	0.41	0.35	0.33	chr19	-	25089239	25090240	1001	0.02	-0.125019
	470	rnf126	0.29	0.393333	-0.1	0.89552	0.14	0.61	0.12	0.58	0.43	0.17	chr2	+	54977266	54979391	2125	0.1	-0.47585
	471	crls1	0.416667	0.53	-0.11	0.851338	0.41	0.37	0.47	0.44	0.65	0.5	chr17	+	4385742	4386084	342	0.11	-0.0875451
	472	si:ch1073-224n8.1	0.58	0.54	0.04	1	0.43	0.71	0.6	0.49	0.62	0.51	chr5	+	37507807	37510891	3084	0.04	0.0374015
	473	prim2	0.08	0.133333	-0.05	0.812022	0.08	0.08	0.08	0.14	0.13	0.13	chr13	-	23488297	23488658	361	0.05	0.114306
	474	ccbe1	0.413333	0.36	0.05	1	0.46	0.33	0.45	NA	0.36	NA	chr21	+	10676352	10676771	419	0.05	1.45518
	475	nt5c2a	0.415	0.426667	-0.01	1	0.35	NA	0.48	0.36	0.53	0.39	chr13	-	28649756	28651457	1701	0.01	-0.165799
	476	mfsd4b	0.956667	0.886667	0.07	0.133137	0.96	1	0.91	0.96	0.94	0.76	chr20	+	3343813	3345526	1713	0.07	-0.221784
	477	arpc2	0.356667	0.42	-0.06	0.848213	0.29	0.36	0.42	0.41	0.39	0.46	chr9	-	48043162	48043515	353	0.06	-0.199882
	478	mos	0.563333	0.526667	0.04	0.402542	0.58	0.55	0.56	0.55	0.52	0.51	chr15	-	17098351	17099542	1191	0.04	#N/A
	479	mrpl32	0.146667	0.196667	-0.05	0.917805	0.21	0.09	0.14	0.19	0.2	0.2	chr16	+	43346665	43346956	291	0.05	-0.0804915
	480	si:ch73-40i7.5	0.226667	0.28	-0.05	0.981692	0.17	0.23	0.28	0.29	0.25	0.3	chr11	+	5582672	5583193	521	0.05	-0.238122
	481	cox18	0.326667	0.32	0.01	1	0.38	0.36	0.24	0.18	0.42	0.36	chr14	+	52366285	52366663	378	0.01	-0.0800182
	482	agfg1b	0.453333	0.71	-0.26	0.036635	0.4	0.41	0.55	0.65	0.63	0.85	chr2	+	16478437	16479289	852	0.26	-0.0121311
	483	sin3aa	0.12	0.13	-0.01	1	0.09	0.12	0.15	0.08	0.19	0.12	chr25	-	6349896	6351332	1436	0.01	-0.132668
	484	mrpl20	0.05	0.0833333	-0.03	0.894492	0.04	0.05	0.06	0.11	0.07	0.07	chr22	-	9163	9463	300	0.03	-0.128819
	485	ubtfl	0.303333	0.25	0.05	0.969699	0.26	0.34	0.31	0.23	0.28	0.24	chr2	-	32357606	32358283	677	0.05	0.0155393
	486	tanc1a	0.52	0.56	-0.04	1	0.45	0.61	0.5	0.57	0.53	0.58	chr6	-	12036222	12038127	1905	0.04	0.282548
	487	vetz	0.166667	0.0966667	0.07	0.543625	0.16	0.2	0.14	0.1	0.11	0.08	chr4	+	25946227	25948675	2448	0.07	0.149719
	488	zgc:110788	0.0366667	0.0266667	0.01	1	0.05	0.03	0.03	0.04	0.03	0.01	chr6	+	36843562	36843881	319	0.01	-0.0105874
	489	adam10a	0.186667	0.24	-0.05	0.835469	0.19	0.19	0.18	0.24	0.22	0.26	chr7	-	30409071	30411251	2180	0.05	0.162001
	490	abraxas2a	0.136667	0.146667	-0.01	1	0.15	0.11	0.15	0.15	0.16	0.13	chr21	+	19328378	19328921	543	0.01	0.537868
	491	gtf2e2	0.373333	0.406667	-0.03	1	0.39	0.39	0.34	0.46	0.46	0.3	chr1	+	22871886	22872274	388	0.03	-0.0641105
	492	dnajc5ga	0.32	0.306667	0.01	1	0.3	0.36	0.3	0.27	0.3	0.35	chr20	-	38763951	38765908	1957	0.01	-0.0766922
	493	si: zfos-932h1.3	0.503333	0.523333	-0.02	1	0.54	0.5	0.47	0.46	0.63	0.48	chr4	-	56668	58388	1720	0.02	#N/A
	494	nubp2	0.01	0	0.01	1	0	0.03	0	0	0	0	chr24	-	39178360	39178655	295	0.01	0.174614
	495	zdhhc15b	0.396667	0.286667	0.11	0.629979	0.38	0.39	0.42	0.26	0.29	0.31	chr14	+	10973135	10974650	1515	0.11	-0.209127
	496	tmem167b	0.463333	0.683333	-0.22	0.0127447	0.4	0.45	0.54	0.57	0.69	0.79	chr11	+	2705178	2707033	1855	0.22	0.303705
	497	b4galt6	0.29	0.35	-0.06	1	0.29	0.3	0.28	0.36	0.36	0.33	chr20	-	6166495	6167503	1008	0.06	0.502457
	498	mknk2b	0.593333	0.453333	0.14	0.399473	0.49	0.6	0.69	0.47	0.43	0.46	chr8	+	20448809	20449541	732	0.14	-0.353364
	499	rnpepl1	0.476667	0.496667	-0.02	1	0.51	0.52	0.4	0.55	0.49	0.45	chr18	+	45884360	45887894	3534	0.02	0.0175064
	500	LOC110438156	0.953333	1	-0.05	0.639365	1	0.86	1	1	1	1	chr2	+	58879307	58879589	282	0.05	-0.764171
	501	luc7l	0.376667	0.483333	-0.11	0.243122	0.38	0.4	0.35	0.38	0.53	0.54	chr24	+	39653457	39654128	671	0.11	0.437689
	502	usf1	0.246667	0.286667	-0.04	1	0.26	0.23	0.25	0.32	0.27	0.27	chr15	+	21260690	21261192	502	0.04	0.135375
	503	csgalnact2	0.496667	0.37	0.13	0.714362	0.52	0.6	0.37	0.32	0.42	0.37	chr13	-	25569961	25571515	1554	0.13	-0.151747
	504	rassf3	0.456667	0.396667	0.06	1	0.48	0.38	0.51	0.38	0.47	0.34	chr4	-	4538677	4540670	1993	0.06	-0.35685
	505	hook2	0.0666667	0.12	-0.05	0.570515	0.02	0.08	0.1	0.13	0.16	0.07	chr3	+	7818780	7819809	1029	0.05	-0.699302
	506	msto1	0.45	0.45	0	1	0.45	NA	NA	0.55	0.35	NA	chr19	-	776892	778180	1288	0	-0.068997
	507	gnptab	0.66	0.636667	0.02	1	0.48	0.5	1	0.84	0.48	0.59	chr4	+	17704064	17705108	1044	0.02	-0.283775
	508	uri1	0.11	0.1	0.01	1	0.14	0.1	0.09	0.12	0.1	0.08	chr18	+	14705168	14705821	653	0.01	0.0412001
	509	usp12a	0.306667	0.4	-0.09	0.751768	0.26	0.4	0.26	0.28	0.45	0.47	chr24	-	21600320	21601099	779	0.09	0.0464593
	510	trim13	0.3	0.253333	0.05	1	0.29	0.28	0.33	0.23	0.21	0.32	chr9	+	29647177	29649834	2657	0.05	-7.61608
	511	LOC110440195	0.28	0.23	0.05	1	0.34	0.27	0.23	0.25	0.2	0.24	chr14	+	951	2033	1082	0.05	-0.213397
	512	si:ch211-191d15.2	0.39	0.346667	0.04	0.961412	0.4	0.32	0.45	0.4	0.34	0.3	chr5	-	20443885	20444445	560	0.04	-0.10359
	513	kcnk5b	0.48	0.52	-0.04	1	0.44	0.49	0.51	0.55	0.51	0.5	chr20	+	9237224	9239034	1810	0.04	0.416125
	514	cep350	1	1	0	1	1	1	1	1	1	1	chr8	-	14559383	14561383	2000	0	0.0867161
	515	smc4	0.306667	0.29	0.02	1	0.34	0.27	0.31	0.28	0.29	0.3	chr15	+	1572840	1573130	290	0.02	-0.100784
	516	lrrfip2	0.21	0.226667	-0.02	1	0.22	0.19	0.22	0.25	0.23	0.2	chr13	-	42621205	42622212	1007	0.02	-0.163292
	517	cnot4b	0.643333	0.616667	0.03	1	0.61	0.72	0.6	0.61	0.61	0.63	chr4	-	12243698	12245678	1980	0.03	-0.0471471
	518	ndrg1a	0.09	0.136667	-0.05	0.57558	0.06	0.08	0.13	0.15	0.19	0.07	chr19	-	34959967	34961282	1315	0.05	-0.753659
	519	cenpj	0.02	0.01	0.01	1	NA	NA	0.02	NA	0.02	0	chr9	-	29571814	29572098	284	0.01	#N/A
	520	znf513a	0.363333	0.376667	-0.01	1	0.37	0.4	0.32	0.35	0.42	0.36	chr20	+	19430594	19432380	1786	0.01	0.290243
	521	rtfdc1	0.293333	0.256667	0.04	0.963034	0.23	0.32	0.33	0.19	0.28	0.3	chr6	+	56138341	56139299	958	0.04	0.125497
	522	seh1l	0.126667	0.0966667	0.03	0.866219	0.13	0.13	0.12	0.12	0.09	0.08	chr19	+	12427608	12429254	1646	0.03	0.125734
	523	si:ch211-51h9.6	0.31	0.25	0.06	0.824503	0.23	0.36	0.34	0.22	0.3	0.23	chr8	-	2536280	2536934	654	0.06	0.0091157
	524	sulf2a	0	0	0	1	NA	0	NA	NA	0	NA	chr11	+	24983169	24983665	496	0	1.96221
	525	gnsb	0.71	0.376667	0.33	0.00461879	0.71	NA	NA	0.58	0.3	0.25	chr10	+	45046756	45047242	486	0.33	-0.176925
	526	aqr	0.44	0.44	0	1	0.49	0.45	0.38	0.39	0.53	0.4	chr17	-	51020024	51020422	398	0	-0.314747
	527	capza1a	0.173333	0.2	-0.03	1	0.17	0.19	0.16	0.2	0.2	0.2	chr6	-	48323150	48324152	1002	0.03	-0.0530886
	528	ube2v2	0.58	0.65	-0.07	0.500864	0.7	0.56	0.48	0.73	0.58	0.64	chr24	-	35522298	35524089	1791	0.07	0.0649863
	529	mon1bb	0.156667	0.126667	0.03	1	0.14	0.13	0.2	0.13	0.11	0.14	chr11	+	25707780	25709137	1357	0.03	#N/A
	530	spsb4a	0.326667	0.283333	0.04	0.992656	0.28	0.33	0.37	0.31	0.18	0.36	chr2	-	39584071	39585153	1082	0.04	0.173749
	531	malt3	0.32	0.263333	0.06	0.89095	0.28	0.34	0.34	0.29	0.25	0.25	chr18	-	26679265	26679796	531	0.06	-0.329453
	532	pdia4	0.21	0.19	0.02	0.750073	0.22	0.21	0.2	0.18	0.21	0.18	chr24	+	17340817	17341458	641	0.02	-0.277215
	533	hira	0.233333	0.24	-0.01	1	0.2	0.23	0.27	0.23	0.29	0.2	chr5	+	18072214	18072848	634	0.01	-0.0188811
	534	znf609b	0.18	0.21	-0.03	1	0.18	NA	NA	0.21	NA	NA	chr7	+	53532528	53533398	870	0.03	0.142496
	535	her2	0.313333	0.346667	-0.03	0.999963	0.38	0.31	0.25	0.33	0.36	0.35	chr11	-	41966117	41966795	678	0.03	1.5549
	536	gse1	0.146667	0.143333	0	1	0.16	0.14	0.14	0.18	0.1	0.15	chr18	+	30476559	30478544	1985	0	0.0672478
	537	mfn1b	0.623333	0.676667	-0.05	1	0.54	0.33	1	0.58	1	0.45	chr11	-	44452260	44452928	668	0.05	0.0920838
	538	capzb	0.106667	0.106667	0	1	0.13	0.09	0.1	0.1	0.13	0.09	chr22	+	410454	411299	845	0	-0.182988
	539	tcp11l2	0.24	0.3	-0.06	1	0.34	0.19	0.19	0.3	0.32	0.28	chr4	+	16741600	16742893	1293	0.06	0.204209
	540	trpm7	0.636667	0.54	0.1	0.682725	0.68	0.62	0.61	0.52	0.5	0.6	chr18	-	113845	114738	893	0.1	-0.117802
	541	fbxo42	0.173333	0.206667	-0.03	1	0.19	0.17	0.16	0.18	0.05	0.39	chr22	-	191635	191978	343	0.03	-0.0369115
	542	srrm1	0.47	0.406667	0.06	0.641886	0.42	0.52	0.47	0.43	0.38	0.41	chr17	+	25439544	25440353	809	0.06	0.0730817
	543	acin1b	0.326667	0.313333	0.01	0.981728	0.31	0.33	0.34	0.36	0.34	0.24	chr7	+	24095321	24097012	1691	0.01	0.0743918
	544	taf11	0.0566667	0.04	0.02	1	0.01	0.11	0.05	0.04	0.04	0.04	chr23	+	313219	313814	595	0.02	-0.279353
	545	prelid1a	0.263333	0.283333	-0.02	1	0.29	0.27	0.23	0.28	0.31	0.26	chr14	+	16044001	16044789	788	0.02	0.0952353
	546	txnl1	0.13	0.486667	-0.36	4.15e-08	0.07	0.12	0.2	0.52	0.47	0.47	chr21	-	918299	918965	666	0.36	-0.554591
	547	zgc:158257	0.666667	0.49	0.18	0.036564	0.61	0.62	0.77	0.52	0.63	0.32	chr14	+	594718	595475	757	0.18	-0.0982982
	548	zgc:158517	0.45	0.52	-0.07	0.404608	0.6	0.33	0.42	0.5	0.54	0.52	chr3	-	7377884	7379234	1350	0.07	1.26166
	549	sptlc2b	0.416667	0.435	-0.02	1	0.37	0.43	0.45	NA	0.43	0.44	chr20	-	5330539	5333710	3171	0.02	0.676323
	550	si:ch211-206k20.5	0.15	0.185	-0.04	1	0.17	0.15	0.13	0.19	0.18	NA	chr13	+	32640850	32641537	687	0.04	0.405067
	551	kars	0.0733333	0.06	0.01	1	0.09	0.07	0.06	0.06	0.07	0.05	chr7	+	67448199	67448884	685	0.01	-0.307145
	552	tmem97	0.496667	0.466667	0.03	1	0.36	0.5	0.63	0.52	0.35	0.53	chr15	-	23790172	23790620	448	0.03	-0.452134
	553	acaa1	NA	NA	NA	NA	NA	NA	NA	0.07	NA	0	chr24	+	20332001	20332460	459	#VALUE!	-0.653649
	554	spg7	0.143333	0.203333	-0.06	0.731095	0.2	0.14	0.09	0.17	0.23	0.21	chr7	-	56152257	56152913	656	0.06	-0.147269
	555	LOC110438920	0.35	0.273333	0.08	0.789618	0.37	0.35	0.33	0.34	0.19	0.29	chr11	+	18176957	18177573	616	0.08	0.37147
	556	rab5ab	0.24	0.236667	0	1	0.25	0.24	0.23	0.17	0.36	0.18	chr16	+	49660784	49661406	622	0	0.131948
	557	rpe	0.213333	0.2	0.01	1	0.15	0.24	0.25	0.2	0.21	0.19	chr9	-	24025509	24026471	962	0.01	#N/A
	558	rock1	0.833333	0.846667	-0.01	1	0.93	0.72	0.85	0.73	0.81	1	chr2	+	2900501	2900825	324	0.01	0.0648697
	559	erlin2	0.0666667	0.08	-0.01	1	0.06	0.07	0.07	0.1	0.07	0.07	chr5	+	35485004	35487953	2949	0.01	#N/A
	560	zgc:153240	0.26	0.296667	-0.04	1	0.31	NA	0.21	0.31	0.22	0.36	chr3	-	26331243	26331615	372	0.04	-0.564089
	561	dbnlb	0.283333	0.3	-0.02	1	0.27	0.28	0.3	0.27	0.31	0.32	chr8	+	52345702	52350363	4661	0.02	-0.0612667
	562	pabpc1a	0.0733333	0.0666667	0.01	1	0.07	0.09	0.06	0.08	0.06	0.06	chr16	+	54850936	54851248	312	0.01	-0.0936114
	563	zgc:165532	0.186667	0.17	0.02	1	0.15	0.21	0.2	0.24	0.17	0.1	chr7	+	41317811	41318205	394	0.02	0.105512
	564	znf1173	0.226667	0.24	-0.01	1	0.23	0.17	0.28	0.25	0.24	0.23	chr22	+	2744270	2744716	446	0.01	-0.275747
	565	sobpb	0.39	0.596667	-0.21	0.470762	0.37	0.37	0.43	0.72	0.51	0.56	chr4	-	823404	824735	1331	0.21	-0.239993
	566	ppcs	0.203333	0.146667	0.06	1	0.17	0.29	0.15	0.08	0.25	0.11	chr11	+	26369094	26369549	455	0.06	-0.636547
	567	znf318	0.103333	0.16	-0.06	1	0.11	0.07	0.13	0.15	0.26	0.07	chr13	-	4307581	4308012	431	0.06	-0.10965
	568	tfcp2	0.736667	0.686667	0.05	1	0.6	0.63	0.98	0.73	0.64	0.69	chr23	-	33657005	33658256	1251	0.05	-0.104367
	569	si:zfos-943e10.1	0.316667	0.306667	0.01	1	0.26	0.34	0.35	0.28	0.31	0.33	chr22	-	3262652	3263990	1338	0.01	0.226826
	570	ero1b	0.253333	0.226667	0.03	1	0.17	0.35	0.24	0.26	0.19	0.23	chr11	+	44521862	44522392	530	0.03	-0.222373
	571	eif4a1b	0.3	0.333333	-0.03	0.960965	0.29	0.3	0.31	0.32	0.37	0.31	chr5	-	24208609	24209544	935	0.03	#N/A
	572	fam60al	0.106667	0.0833333	0.02	0.926089	0.08	0.1	0.14	0.09	0.07	0.09	chr7	-	64961931	64963534	1603	0.02	-0.134362
	573	cdc42ep4b	0.593333	0.456667	0.14	0.378399	0.6	0.52	0.66	0.43	0.45	0.49	chr12	-	37408816	37411172	2356	0.14	0.279595
	574	fbxo28	0.35	0.5	-0.15	0.296892	0.32	0.29	0.44	0.7	0.43	0.37	chr13	+	490175	491915	1740	0.15	-0.391445
	575	slc6a13	0.463333	0.3	0.16	0.750073	0.41	0.4	0.58	0.17	0.33	0.4	chr6	-	41118903	41119755	852	0.16	0.250476
	576	si:dkeyp-84f3.5	0.37	0.326667	0.04	1	0.4	0.36	0.35	0.25	0.28	0.45	chr16	+	24989129	24992830	3701	0.04	-0.0503443
	577	trib3	0.493333	0.57	-0.08	0.913462	0.47	0.47	0.54	0.54	0.69	0.48	chr11	-	24058530	24060053	1523	0.08	0.280532
	578	oxr1a	1	0.893333	0.11	0.0270391	1	1	1	0.97	0.76	0.95	chr16	-	43417464	43417767	303	0.11	-0.121111
	579	osbp	0.193333	0.136667	0.06	0.935881	0.17	0.18	0.23	0.13	0.15	0.13	chr1	+	52698921	52703696	4775	0.06	-0.150859
	580	rffl	0.0633333	0.06	0	1	0.05	0.07	0.07	0.06	0.06	0.06	chr15	-	4548031	4549800	1769	0	0.0982539
	581	rps19bp1	0.5	0.54	-0.04	0.937707	0.41	0.41	0.68	0.43	0.49	0.7	chr6	+	267274	268038	764	0.04	-0.264444
	582	btf3	0.263333	0.296667	-0.03	0.832014	0.3	0.29	0.2	0.28	0.3	0.31	chr5	-	34987450	34987831	381	0.03	-0.020182
	583	LOC101884287	NA	NA	NA	NA	NA	NA	NA	NA	NA	NA	chr22	-	5140559	5140991	432	#VALUE!	-2.41249
	584	klhl35	0.486667	0.53	-0.04	0.981692	0.45	0.44	0.57	0.53	0.41	0.65	chr10	-	233138	234075	937	0.04	1.72508
	585	eif4e1c	0.33	0.31	0.02	1	0.35	0.31	0.33	0.33	0.29	0.31	chr13	+	18323293	18324469	1176	0.02	0.555326
	586	pbx2	NA	NA	NA	NA	NA	NA	NA	0.1	0.16	0.09	chr16	+	48640734	48643172	2438	#VALUE!	-1.07428
	587	midn	0.3	0.37	-0.07	1	0.26	NA	0.34	0.38	0.36	0.37	chr22	-	18726797	18728162	1365	0.07	-0.218086
	588	wnt8a	0.696667	0.786667	-0.09	0.617126	0.78	0.73	0.58	0.8	0.84	0.72	chr14	+	34497071	34497724	653	0.09	#N/A
	589	rspry1	0.07	0.07	0	1	0.02	0.1	0.09	0.08	0.05	0.08	chr18	+	17750756	17751845	1089	0	0.11467
	590	tmem2	NA	NA	NA	NA	NA	NA	NA	NA	NA	NA	chr5	+	25812210	25813615	1405	#VALUE!	0.0819646
	591	mpv17l2	0.1	0.07	0.03	1	0.04	0.14	0.12	0.09	0.02	0.1	chr2	+	24778280	24778912	632	0.03	#N/A
	592	cwc22	0.476667	0.503333	-0.03	0.964492	0.47	0.46	0.5	0.47	0.6	0.44	chr9	-	43552515	43553368	853	0.03	-0.152731
	593	cpeb4a	0.203333	0.143333	0.06	0.897555	0.23	0.15	0.23	0.12	0.15	0.16	chr14	-	24096585	24099599	3014	0.06	0.120972
	594	cnih4	0.06	0.0633333	0	1	0.05	0.07	0.06	0.06	0.06	0.07	chr16	+	2472550	2477623	5073	0	-0.253961
	595	cltca	0.326667	0.273333	0.05	0.323317	0.25	0.36	0.37	0.29	0.25	0.28	chr10	-	28311016	28312352	1336	0.05	-0.216132
	596	si:ch73-206p6.1	NA	NA	NA	NA	NA	NA	NA	NA	NA	NA	chr24	+	5214516	5215408	892	#VALUE!	0.0587375
	597	rps6kb1b	0.676667	0.656667	0.02	1	0.6	0.59	0.84	0.72	0.62	0.63	chr15	+	17423709	17424270	561	0.02	#N/A
	598	eif2s1a	0.356667	0.326667	0.03	0.797552	0.3	0.36	0.41	0.35	0.29	0.34	chr17	+	34253698	34254233	535	0.03	-0.0341841
	599	tomm40	0.103333	0.113333	-0.01	1	0.1	0.12	0.09	0.12	0.13	0.09	chr16	-	25673107	25674253	1146	0.01	0.106086
	600	cdc26	0.206667	0.183333	0.02	1	0.21	0.25	0.16	0.19	0.21	0.15	chr5	-	57359539	57359933	394	0.02	0.712161
	601	znf1007	1	1	0	1	1	1	1	1	1	1	chr15	+	986148	993294	7146	0	0.323349
	602	gatad1	0.27	0.28	-0.01	1	NA	NA	0.27	NA	NA	0.28	chr19	+	43975962	43976439	477	0.01	0.445846
	603	zgc:136971	NA	NA	NA	NA	NA	NA	NA	NA	NA	NA	chr8	+	26449190	26449824	634	#VALUE!	0.273907
	604	prkrirb	0.803333	0.803333	0	1	0.72	0.79	0.9	0.8	0.81	0.8	chr15	+	19906881	19908909	2028	0	-0.327657
	605	tmem79a	0.19	0.19	0	1	0.2	0.21	0.16	0.19	0.21	0.17	chr19	+	796228	796836	608	0	-0.34147
	606	mbtps2	0.223333	0.256667	-0.03	1	0.21	0.22	0.24	0.33	0.31	0.13	chr24	-	25448628	25449553	925	0.03	-0.162449
	607	tprg1	0.466667	0.47	0	1	0.54	0.43	0.43	0.5	0.54	0.37	chr6	+	28789523	28790319	796	0	#N/A
	608	si:ch211-18i17.2	0.23	0.31	-0.08	1	0.23	0.23	NA	0.27	0.35	NA	chr3	+	37051209	37055052	3843	0.08	0.0406675
	609	pabpc1l	0.36	0.303333	0.06	0.483114	0.3	0.37	0.41	0.28	0.31	0.32	chr8	+	45351632	45351980	348	0.06	-0.0703214
	610	sf3a1	0.95	0.846667	0.1	0.000437878	0.85	1	1	1	0.82	0.72	chr8	+	36569783	36570238	455	0.1	0.0394627
	611	frmd8	0	0.13	-0.13	0.141306	0	0	0	NA	0.26	0	chr10	+	26957814	26960670	2856	0.13	0.980902
	612	trim23	0.436667	0.47	-0.03	1	0.3	0.43	0.58	0.44	0.63	0.34	chr10	-	11790303	11791060	757	0.03	-0.364609
	613	sirt1	0.286667	0.273333	0.01	1	0.24	0.23	0.39	0.27	0.28	0.27	chr13	-	50348961	50349638	677	0.01	-0.119451
	614	yy1b	0.306667	0.253333	0.05	0.685082	0.33	0.32	0.27	0.26	0.29	0.21	chr20	-	54422405	54423440	1035	0.05	-0.0482038
	615	slc25a12	0.316667	0.306667	0.01	1	0.33	0.32	0.3	0.28	0.34	0.3	chr6	-	3961319	3962225	906	0.01	-0.217131
	616	zfx	0.406667	0.42	-0.01	1	0.45	0.4	0.37	0.46	0.39	0.41	chr24	+	17019218	17021513	2295	0.01	-0.115539
	617	pcyox1l	0.273333	0.306667	-0.03	1	0.28	0.25	0.29	0.26	0.37	0.29	chr21	-	41598121	41601988	3867	0.03	0.0385631
	618	nup58	0.156667	0.156667	0	1	0.04	0.23	0.2	0.15	0.16	0.16	chr24	-	25008636	25008945	309	0	-0.0215771
	619	bin2b	0.32	0.256667	0.06	0.781835	0.28	0.35	0.33	0.24	0.24	0.29	chr6	+	38892837	38893304	467	0.06	-0.277521
	620	aggf1	0.476667	0.47	0.01	1	0.5	0.57	0.36	0.59	0.51	0.31	chr21	-	7741793	7742166	373	0.01	0.189887
	621	armc7	0.45	0.296667	0.15	0.470762	0.37	0.53	0.45	0.28	0.35	0.26	chr12	+	26493688	26494110	422	0.15	0.0483191
	622	slc11a2	0.883333	0.76	0.12	0.0913025	1	0.98	0.67	0.56	1	0.72	chr11	-	281835	282909	1074	0.12	-0.00175545
	623	gpr19	0.393333	0.453333	-0.06	1	0.24	0.33	0.61	0.4	0.38	0.58	chr4	-	128695	130435	1740	0.06	-0.595841
	624	cpne3	NA	NA	NA	NA	NA	NA	NA	NA	NA	NA	chr24	+	31401978	31402648	670	#VALUE!	-1.20929
	625	scrn2	0.546667	0.436667	0.11	0.91514	0.51	0.58	0.55	0.54	0.44	0.33	chr20	-	14635428	14636069	641	0.11	0.329876
	626	dhrs13b	0.966667	0.523333	0.44	3.74e-16	0.9	1	1	0.61	0.43	0.53	chr15	+	24568578	24569061	483	0.44	0.135297
	627	triqk	0.19	0.17	0.02	1	0.23	0.17	0.17	0.22	0.2	0.09	chr19	+	33511043	33511699	656	0.02	0.186363
	628	pfkfb1	0.135	0.28	-0.15	0.664384	0.15	NA	0.12	0.33	0.2	0.31	chr23	+	26037654	26037969	315	0.15	0.072819
	629	thumpd2	0.245	0.12	0.12	0.806608	NA	0.28	0.21	0.15	NA	0.09	chr17	+	24630880	24631253	373	0.12	-0.390434
	630	h3f3a	0.233333	0.2	0.03	0.441383	0.23	0.25	0.22	0.19	0.2	0.21	chr3	-	45776374	45776750	376	0.03	0.031078
	631	pip5k1bb	0.496667	0.396667	0.1	1	0.54	0.24	0.71	0.47	0.43	0.29	chr8	-	11234753	11235058	305	0.1	0.0659337
	632	si:cabz01068815.1	0.37	0.336667	0.03	1	0.37	0.37	0.37	0.32	0.31	0.38	chr7	-	13802089	13802660	571	0.03	-0.173443
	633	vwa9	0.0266667	0.0233333	0	1	0.03	0.02	0.03	0.02	0.02	0.03	chr18	-	18995283	18995854	571	0	0.332389
	634	zgc:175264	0.276667	0.366667	-0.09	0.72873	0.43	0.16	0.24	0.38	0.43	0.29	chr11	-	18802422	18803135	713	0.09	0.0584622
	635	mych	0.326667	0.366667	-0.04	1	0.23	0.47	0.28	0.37	0.27	0.46	chr6	+	50453601	50454844	1243	0.04	-0.00563528
	636	zgc:56106	0.08	0.13	-0.05	0.656953	0.07	0.08	0.09	0.11	0.16	0.12	chr18	-	27309404	27309957	553	0.05	-0.585911
	637	elp4	0.163333	0.19	-0.03	0.988743	0.09	0.14	0.26	0.2	0.16	0.21	chr7	-	15906222	15906643	421	0.03	-0.124367
	638	ttc26	0.246667	0.226667	0.02	1	0.23	0.26	0.25	0.17	0.29	0.22	chr6	-	7688489	7688897	408	0.02	0.275633
	639	si:ch211-86h15.1	0.18	0.2	-0.02	1	0.16	0.21	0.17	0.2	0.18	0.22	chr11	+	22628838	22631495	2657	0.02	0.34795
	640	zgc:153116	0.46	0.645	-0.19	0.400094	0.37	0.62	0.39	0.62	0.67	NA	chr4	+	76473423	76474302	879	0.19	0.561778
	641	tmem33	0.333333	0.34	-0.01	1	0.37	0.29	0.34	0.33	0.36	0.33	chr14	+	46351916	46352800	884	0.01	-0.0153274
	642	golph3	0.0433333	0.04	0	1	0.05	0.04	0.04	0.04	0.04	0.04	chr5	-	41082528	41086842	4314	0	0.00296443
	643	rab11a	0.0533333	0.0333333	0.02	1	0.06	0.06	0.04	0.02	0.04	0.04	chr18	+	19136566	19137823	1257	0.02	-0.10406
	644	armc5	0.146667	0.11	0.04	1	0.09	0.22	0.13	0.11	NA	NA	chr3	-	31042624	31045511	2887	0.04	0.658307
	645	si:ch73-160p18.3	0.226667	0.233333	-0.01	1	0.23	0.23	0.22	0.23	0.24	0.23	chr23	-	44567155	44567802	647	0.01	-0.271126
	646	tha1	NA	NA	NA	NA	0.09	0.11	0.13	NA	NA	NA	chr12	+	34396735	34397139	404	#VALUE!	1.02717
	647	kat6b	0.32	0.21	0.11	0.970778	0.3	NA	0.34	0.16	0.26	NA	chr13	-	24869783	24873661	3878	0.11	0.275113
	648	bap1	0.243333	0.173333	0.07	0.832338	0.24	0.22	0.27	0.24	0.17	0.11	chr22	-	10591958	10592774	816	0.07	0.08306
	649	cnot2	0.11	0.106667	0	1	0.08	0.12	0.13	0.1	0.12	0.1	chr25	+	28712846	28714419	1573	0	-0.0322521
	650	pfdn5	0.486667	0.583333	-0.1	0.622563	0.51	0.55	0.4	0.56	0.6	0.59	chr6	-	39661591	39662255	664	0.1	0.737582
	651	slc6a16b	0.35	0.38	-0.03	1	0.33	0.34	0.38	0.38	0.43	0.33	chr24	-	38618502	38619326	824	0.03	-0.309744
	652	nrd1a	0.25	0.25	0	1	0.25	0.25	0.25	0.26	0.29	0.2	chr2	+	36853622	36854500	878	0	0.0725795
	653	tle3a	0.015	0.065	-0.05	1	NA	0.02	0.01	0.09	NA	0.04	chr18	+	20256052	20257524	1472	0.05	-0.349585
	654	ndfip1	0.173333	0.153333	0.02	1	0.16	0.19	0.17	0.16	0.15	0.15	chr14	+	23725948	23726768	820	0.02	0.51392
	655	actr1	0.346667	0.34	0.01	1	0.31	0.38	0.35	0.3	0.37	0.35	chr10	+	42539501	42540839	1338	0.01	-0.0542235
	656	ice2	0.51	0.43	0.08	1	0.4	0.66	0.47	0.35	0.55	0.39	chr25	+	34008151	34008527	376	0.08	-0.0209893
	657	usp37	0.213333	0.276667	-0.06	0.467089	0.19	0.21	0.24	0.27	0.29	0.27	chr9	-	715924	716230	306	0.06	-0.267849
	658	ddx19	0.546667	0.616667	-0.07	0.279794	0.45	0.61	0.58	0.68	0.66	0.51	chr11	-	3524737	3525099	362	0.07	-0.0108189
	659	fn1b	0.466667	0.415	0.05	1	0.38	0.58	0.44	0.4	NA	0.43	chr1	-	5504131	5505136	1005	0.05	1.17594
	660	isoc1	0	0.00333333	0	1	NA	0	0	0	0.01	0	chr10	+	16562295	16563953	1658	0	-0.212776
	661	hagh	0.19	0.125	0.07	0.980548	0.12	0.15	0.3	0.14	0.11	NA	chr3	-	18774511	18775418	907	0.07	0.13331
	662	mrps2	0.416667	0.316667	0.1	0.211273	0.4	0.43	0.42	0.36	0.3	0.29	chr21	+	7127085	7128064	979	0.1	-0.144885
	663	adat2	0.0833333	0.04	0.04	0.949857	0.06	0.09	0.1	0.04	0.06	0.02	chr20	-	37750400	37752141	1741	0.04	0.537599
	664	cdc42ep5	0.0466667	0.0366667	0.01	1	0.05	0.04	0.05	0.04	0.04	0.03	chr16	-	13873675	13877342	3667	0.01	#N/A
	665	rcor3	0.423333	0.27	0.15	0.534592	0.39	0.59	0.29	0.35	0.17	0.29	chr22	+	38293720	38294242	522	0.15	-0.351715
	666	apbb2b	0.28	0.24	0.04	1	NA	NA	0.28	0.18	0.24	0.3	chr1	+	19988892	19989628	736	0.04	-1.3067
	667	aaed1	0.2	0.09	0.11	0.649261	0.14	0.23	0.23	0.09	NA	NA	chr8	-	1269941	1270281	340	0.11	0.84091
	668	fam110a	0.736667	0.593333	0.14	0.00514801	0.79	0.79	0.63	0.59	0.65	0.54	chr8	-	49205734	49207441	1707	0.14	-0.428092
	669	wrb	0.39	0.443333	-0.05	1	0.4	0.37	0.4	0.37	0.53	0.43	chr15	+	5916309	5916820	511	0.05	-0.0627622
	670	pogza	0.24	0.18	0.06	0.815909	0.25	0.24	0.23	0.24	0.17	0.13	chr19	+	42453870	42456001	2131	0.06	0.033942
	671	osbpl7	0.223333	0.233333	-0.01	1	0.22	0.22	0.23	0.22	0.25	0.23	chr12	-	28773581	28774524	943	0.01	-0.161013
	672	pafah1b1b	0.39	0.416667	-0.03	0.999963	0.42	0.37	0.38	0.44	0.42	0.39	chr21	+	39452557	39454196	1639	0.03	-0.187591
	673	mkrn1	0.716667	0.8	-0.08	0.384565	0.63	0.72	0.8	0.82	0.75	0.83	chr4	+	12306583	12307039	456	0.08	0.0602961
	674	tnika	0.826667	0.766667	0.06	1	1	0.67	0.81	0.97	0.65	0.68	chr2	+	25814582	25815393	811	0.06	0.497553
	675	ttyh2l	1	0.906667	0.09	0.38751	1	1	1	0.85	0.87	1	chr3	+	51656640	51657452	812	0.09	0.0669831
	676	myl12.1	0.456667	0.623333	-0.17	3.72e-06	0.48	0.47	0.42	0.64	0.63	0.6	chr7	+	71771919	71772711	792	0.17	-0.0320508
	677	tmem120b	0.27	0.41	-0.14	0.789151	NA	NA	0.27	NA	0.41	NA	chr10	+	41959113	41959934	821	0.14	-0.11838
	678	c1d	0.0933333	0.07	0.02	0.787582	0.07	0.1	0.11	0.08	0.07	0.06	chr13	-	4657340	4657864	524	0.02	0.0411418
	679	zcchc10	0.31	0.263333	0.05	0.961412	0.23	0.32	0.38	0.25	0.3	0.24	chr21	+	43175503	43177239	1736	0.05	0.023497
	680	agpat3	0.64	0.803333	-0.16	0.147622	0.77	0.58	0.57	0.71	0.81	0.89	chr1	-	46837747	46838823	1076	0.16	0.145341
	681	mcrs1	0.106667	0.0933333	0.01	1	0.13	0.1	0.09	0.09	0.11	0.08	chr11	-	3367281	3368027	746	0.01	-0.00307195
	682	dnajc1	0.17	0.17	0	1	0.15	0.16	0.2	0.19	0.16	0.16	chr2	+	21182157	21182561	404	0	0.012737
	683	si:dkey-208k4.2	0.236667	0.21	0.03	0.644909	0.22	0.26	0.23	0.2	0.22	0.21	chr19	-	18310390	18310808	418	0.03	-0.512065
	684	atpif1b	0.196667	0.25	-0.05	0.814611	0.19	0.16	0.24	0.26	0.28	0.21	chr17	+	24614372	24614724	352	0.05	#N/A
	685	kdm6al	0.59	0.52	0.07	0.770153	0.72	0.43	0.62	0.63	0.51	0.42	chr6	+	59894312	59895080	768	0.07	-0.14093
	686	LOC110437744	0.1	0.2	-0.1	0.46073	0.08	0.11	0.11	0.21	0.27	0.12	chr21	+	2971591	2972578	987	0.1	-1.57627
	687	uggt2	0.356667	0.396667	-0.04	1	0.42	0.37	0.28	0.44	0.37	0.38	chr9	+	29481672	29482422	750	0.04	#N/A
	688	med7	0.04	0.16	-0.12	6.33e-08	0.05	0.03	0.04	0.04	0.04	0.4	chr14	+	34065026	34065934	908	0.12	-0.470578
	689	ska2	0.163333	0.143333	0.02	0.783827	0.14	0.19	0.16	0.19	0.16	0.08	chr10	-	33369599	33370121	522	0.02	-0.242025
	690	arntl2	0.256667	0.243333	0.01	1	0.21	0.26	0.3	0.24	0.24	0.25	chr18	-	15570910	15571729	819	0.01	-0.732672
	691	gskip	0.553333	0.513333	0.04	1	0.46	0.59	0.61	0.63	0.38	0.53	chr17	+	43017480	43019060	1580	0.04	-0.212097
	692	fancc	0.663333	0.72	-0.06	1	0.73	0.64	0.62	0.78	0.71	0.67	chr8	+	30155732	30156038	306	0.06	-0.474904
	693	rfc1	0.263333	0.21	0.05	0.73911	0.24	0.24	0.31	0.17	0.2	0.26	chr1	-	23243043	23243789	746	0.05	-0.00108581
	694	ciz1a	0.26	0.25	0.01	1	0.26	0.25	0.27	0.29	0.22	0.24	chr5	-	1238324	1240621	2297	0.01	-0.280547
	695	prkra	0.0733333	0.133333	-0.06	0.299333	0.06	0.05	0.11	0.14	0.16	0.1	chr9	+	1370711	1371542	831	0.06	-0.411863
	696	urm1	0.29	0.283333	0.01	1	0.31	0.31	0.25	0.34	0.18	0.33	chr10	+	10325342	10325947	605	0.01	0.0961692
	697	dnajb11	0.576667	0.346667	0.23	0.000286951	0.71	0.59	0.43	0.19	0.26	0.59	chr9	-	32641036	32642174	1138	0.23	-0.0864884
	698	tshz1	0.303333	0.253333	0.05	0.896613	0.32	0.3	0.29	0.24	0.27	0.25	chr19	+	21408932	21413560	4628	0.05	0.101901
	699	zgc:163014	0.385	0.283333	0.1	1	NA	0.48	0.29	0.2	0.34	0.31	chr17	-	45114014	45114521	507	0.1	-0.454845
	700	mtx1a	0.44	0.37	0.07	0.98087	0.35	0.51	0.46	0.43	0.31	0.37	chr16	-	42938859	42941206	2347	0.07	0.239851
	701	tmem167a	0.0466667	0.04	0.01	1	0.04	0.07	0.03	0.04	0.03	0.05	chr10	-	43110788	43111649	861	0.01	-0.0111026
	702	h1m	0.02	0.02	0	1	0.02	0.02	0.02	0.02	0.02	0.02	chr5	-	68327148	68327904	756	0	-0.274253
	703	rftn2	0.253333	0.216667	0.04	1	0.22	0.21	0.33	0.26	0.21	0.18	chr9	-	32312920	32314240	1320	0.04	-0.23906
	704	chmp1a	0.206667	0.166667	0.04	0.951397	0.3	0.11	0.21	0.19	0.13	0.18	chr25	+	37441641	37442125	484	0.04	-0.307634
	705	cdh1	0.34	0.3	0.04	1	0.39	0.39	0.24	0.29	0.31	0.3	chr7	-	53096255	53097052	797	0.04	0.226606
	706	cnpy2	0.123333	0.203333	-0.08	0.760045	0.05	0.15	0.17	0.19	0.22	0.2	chr11	-	2542825	2543277	452	0.08	-0.297893
	707	mrpl17	0.356667	0.353333	0	1	0.34	0.38	0.35	0.37	0.37	0.32	chr16	+	26021617	26021946	329	0	-0.0441837
	708	htatsf1	0.186667	0.21	-0.02	1	0.22	0.19	0.15	0.26	0.21	0.16	chr10	+	26666777	26667243	466	0.02	0.0536597
	709	wipi2	0.536667	0.666667	-0.13	0.141084	0.46	0.58	0.57	0.73	0.65	0.62	chr3	-	40820614	40822197	1583	0.13	-0.0826619
	710	arrdc2	0.55	0.713333	-0.16	0.00276871	0.49	0.55	0.61	0.69	0.69	0.76	chr11	+	13532542	13533782	1240	0.16	0.0534927
	711	metrnl	0.3	0.276667	0.02	1	0.31	0.31	0.28	0.34	0.26	0.23	chr3	+	48488809	48489656	847	0.02	0.141586
	712	si:ch211-215k15.5	0.613333	0.663333	-0.05	0.79619	0.68	0.65	0.51	0.67	0.73	0.59	chr16	+	42471845	42472989	1144	0.05	0.534486
	713	tsg101b	0.085	0.12	-0.03	1	0.1	NA	0.07	NA	NA	0.12	chr7	-	49621054	49621472	418	0.03	0.486044
	714	cdk12	0.266667	0.24	0.03	1	0.25	0.23	0.32	0.22	0.22	0.28	chr19	+	4903852	4905342	1490	0.03	-0.0510772
	715	dxo	NA	NA	NA	NA	NA	NA	NA	0.17	0.16	0.16	chr3	-	60846093	60847500	1407	#VALUE!	-0.0998984
	716	specc1lb	0.693333	0.335	0.36	0.074986	0.82	0.65	0.61	0.37	0.3	NA	chr21	+	13284403	13287775	3372	0.36	0.254198
	717	agbl5	0.555	0.436667	0.12	0.947361	0.42	0.69	NA	0.3	0.52	0.49	chr4	-	737539	737935	396	0.12	-0.381129
	718	ssh2b	0.0366667	0.0566667	-0.02	1	0.05	0.03	0.03	0.06	0.04	0.07	chr21	+	40474456	40476452	1996	0.02	-0.196161
	719	dennd6b	0.2	0.166667	0.03	1	0.1	0.22	0.28	0.14	0.22	0.14	chr4	-	20071128	20072570	1442	0.03	0.121638
	720	mgrn1a	0.0866667	0.183333	-0.1	0.696771	0.09	0.09	0.08	0.1	0.35	0.1	chr12	+	20146758	20147764	1006	0.1	0.182224
	721	cdr2l	0.353333	0.34	0.01	1	0.34	0.37	0.35	0.39	0.3	0.33	chr3	-	59951009	59952400	1391	0.01	-0.218236
	722	cops7a	0.0633333	0.05	0.01	1	0.03	0.12	0.04	0.02	0.02	0.11	chr16	-	21751922	21752275	353	0.01	-0.0273821
	723	hacl1	0.105	0.3	-0.2	0.350114	0.09	0.12	NA	0.5	0.25	0.15	chr16	+	20193646	20194379	733	0.2	-0.106494
	724	upf1	0.3	0.306667	-0.01	1	0.3	0.29	0.31	0.31	0.31	0.3	chr2	+	56232968	56235045	2077	0.01	-0.0941858
	725	rbm4.2	0.27	0.323333	-0.05	0.740814	0.21	0.3	0.3	0.31	0.29	0.37	chr7	+	22800062	22800767	705	0.05	-0.0833183
	726	btbd10b	0.19	0.153333	0.04	0.768665	0.14	0.26	0.17	0.11	0.2	0.15	chr7	-	66112194	66113167	973	0.04	0.0129192
	727	gng12a	0.426667	0.215	0.21	0.470762	0.28	0.58	0.42	0.26	0.17	NA	chr2	-	10287133	10288560	1427	0.21	0.516107
	728	chmp1a	0.216667	0.336667	-0.12	0.344967	0.19	0.16	0.3	0.44	0.35	0.22	chr25	+	37441182	37441516	334	0.12	-0.307634
	729	slc25a46	0.556667	0.556667	0	1	0.49	0.66	0.52	0.45	0.63	0.59	chr5	-	55920892	55922092	1200	0	0.125825
	730	hspa4b	0.0833333	0.11	-0.03	0.760045	0.1	0.09	0.06	0.1	0.11	0.12	chr14	+	23707658	23708159	501	0.03	0.149542
	731	usp25	0.456667	0.39	0.07	0.880176	0.42	0.49	0.46	0.35	0.4	0.42	chr10	-	38171041	38171879	838	0.07	-0.0300416
	732	nrip1b	0.903333	0.876667	0.03	1	0.97	0.88	0.86	0.88	0.86	0.89	chr10	-	38259071	38261771	2700	0.03	-0.152835
	733	oxsr1b	0.103333	0.123333	-0.02	1	0.12	0.1	0.09	0.14	0.14	0.09	chr24	-	20064088	20066778	2690	0.02	0.158435
	734	lhx8a	0.0366667	0.0133333	0.02	0.792432	0.02	0.05	0.04	0.01	0.01	0.02	chr2	+	11209716	11210168	452	0.02	-0.0342353
	735	txndc11	0.37	0.243333	0.13	0.464732	0.36	0.4	0.35	0.2	0.3	0.23	chr1	-	59304091	59305506	1415	0.13	-0.366633
	736	wwp2	0.266667	0.29	-0.02	1	0.35	0.15	0.3	0.35	0.21	0.31	chr25	+	34801518	34804029	2511	0.02	0.241155
	737	mknk1	0.296667	0.33	-0.03	1	0.22	0.31	0.36	0.38	0.31	0.3	chr11	+	13188368	13189751	1383	0.03	-0.0455028
	738	sar1ab	0.596667	0.625	-0.03	1	0.78	0.39	0.62	0.67	0.58	NA	chr13	-	30144936	30145989	1053	0.03	0.10346
	739	zgc:153733	0.526667	0.436667	0.09	0.915858	0.52	0.57	0.49	0.45	0.31	0.55	chr3	-	32825309	32825994	685	0.09	-6.84158
	740	acot9.1	NA	NA	NA	NA	NA	NA	NA	NA	1	NA	chr24	-	21959991	21961058	1067	#VALUE!	-0.391652
	741	rad17	0.326667	0.24	0.09	0.764677	0.31	0.37	0.3	0.31	0.15	0.26	chr5	-	26189000	26189616	616	0.09	0.0672946
	742	seta	0.136667	0.126667	0.01	1	0.12	0.13	0.16	0.14	0.11	0.13	chr8	-	2585406	2586104	698	0.01	0.0362214
	743	letm2	0.57	0.686667	-0.12	0.765356	0.53	0.5	0.68	0.57	0.82	0.67	chr10	+	20604350	20605724	1374	0.12	-0.188979
	744	tmem266	0.743333	0.9	-0.16	0.017293	0.55	0.78	0.9	0.86	0.86	0.98	chr25	-	32787360	32788153	793	0.16	-0.514794
	745	ufsp1	0.403333	0.523333	-0.12	0.603235	0.39	0.41	0.41	0.43	0.54	0.6	chr7	+	21917857	21918877	1020	0.12	-0.150918
	746	slc38a11	0.616667	0.576667	0.04	0.972557	0.59	0.67	0.59	0.57	0.65	0.51	chr9	+	50032661	50032969	308	0.04	0.05758
	747	rab3gap1	0.17	0.276667	-0.11	0.572251	0.12	0.19	0.2	0.26	0.3	0.27	chr9	-	56336516	56337106	590	0.11	-0.183897
	748	itm2cb	0.0866667	0.09	0	1	0.06	0.1	0.1	0.08	0.1	0.09	chr2	-	48284464	48285503	1039	0	-0.115243
	749	babam1	0.763333	0.44	0.32	0.0501898	0.54	1	0.75	0.51	0.46	0.35	chr11	-	6051595	6052231	636	0.32	0.847792
	750	tecrb	0.126667	0.15	-0.02	0.981692	0.11	0.14	0.13	0.14	0.15	0.16	chr1	+	55776568	55777267	699	0.02	-0.191988
	751	socs3b	0.583333	0.716667	-0.13	0.321068	0.43	0.64	0.68	0.92	0.6	0.63	chr12	+	34275567	34277465	1898	0.13	0.314483
	752	elovl1b	0.3	0.343333	-0.04	1	0.3	0.24	0.36	0.29	0.34	0.4	chr11	-	13094172	13095147	975	0.04	0.0502975
	753	si:dkey-4e7.3	0.243333	0.19	0.05	1	0.32	0.27	0.14	0.21	0.17	NA	chr9	+	7080990	7081557	567	0.05	0.527944
	754	garem	0.296667	0.226667	0.07	0.906388	0.3	0.28	0.31	0.2	0.3	0.18	chr7	+	41347369	41348574	1205	0.07	-0.132877
	755	gnpat	0.45	0.42	0.03	1	0.36	0.44	0.55	0.46	0.42	0.38	chr20	+	4186501	4189911	3410	0.03	0.242726
	756	tufm	0.46	0.516667	-0.06	0.42204	0.41	0.55	0.42	0.6	0.49	0.46	chr3	-	13582019	13582600	581	0.06	0.0734365
	757	pgd	0.306667	0.0633333	0.24	1.59e-12	0.33	0.3	0.29	0.01	0.17	0.01	chr23	-	29381441	29381899	458	0.24	0.333901
	758	dbi	0.07	0.04	0.03	0.210981	0.07	0.08	0.06	0.04	0.04	0.04	chr9	+	913725	914886	1161	0.03	-0.337785
	759	ND1	0.503333	0.586667	-0.08	0.0349225	0.5	0.49	0.52	0.55	0.61	0.6	chrM	+	3803	4777	974	0.08	#N/A
	760	xpot	0.183333	0.133333	0.05	0.79619	0.15	0.2	0.2	0.11	0.16	0.13	chr4	+	674807	676669	1862	0.05	0.0756819
	761	LOC794462	0.456667	0.463333	-0.01	1	0.39	0.49	0.49	0.4	0.53	0.46	chr7	-	51219008	51222311	3303	0.01	-0.209314
	762	zpr1	0.12	0.11	0.01	1	0.2	0.06	0.1	0.13	0.15	0.05	chr10	-	29820172	29820575	403	0.01	#N/A
	763	efcab11	0.366667	0.326667	0.04	0.719592	0.32	0.37	0.41	0.31	0.34	0.33	chr17	+	16532246	16533069	823	0.04	0.206917
	764	si:dkey-7l6.3	0.0733333	0.07	0	1	0.1	0.05	0.07	0.07	0.07	0.07	chr2	-	42354803	42356149	1346	0	0.452956
	765	abcf3	0.21	0.216667	-0.01	1	0.2	0.22	0.21	0.17	0.25	0.23	chr2	-	1218496	1218916	420	0.01	-0.07102
	766	lztr1	0.28	0.34	-0.06	0.73911	0.27	0.26	0.31	0.32	0.4	0.3	chr5	-	12724046	12724936	890	0.06	-0.642815
	767	noa1	0.05	0.04	0.01	1	0.04	0.06	0.05	0.04	0.05	0.03	chr14	+	52417026	52418174	1148	0.01	-0.304716
	768	ppp1r11	0.166667	0.153333	0.01	1	0.15	0.19	0.16	0.15	0.19	0.12	chr19	+	27452904	27453637	733	0.01	0.0173531
	769	pgap1	NA	NA	NA	NA	NA	NA	NA	NA	NA	0.03	chr9	+	24145509	24151511	6002	#VALUE!	#N/A
	770	depdc1a	0.39	0.316667	0.07	0.773779	0.3	0.37	0.5	0.36	0.31	0.28	chr8	-	16712813	16713730	917	0.07	0.199663
	771	trappc13	0.0166667	0.0233333	-0.01	1	0.01	0.02	0.02	0.01	0.04	0.02	chr10	+	15381596	15381972	376	0.01	0.0114326
	772	zgc:63470	0.19	0.17	0.02	1	0.15	0.2	0.22	0.17	0.22	0.12	chr7	+	761863	763406	1543	0.02	-0.762023
	773	gas2l3	0.375	0.506667	-0.13	0.91514	0.31	0.44	NA	0.47	0.62	0.43	chr4	-	1689312	1690812	1500	0.13	0.0167104
	774	LOC564564	0.22	0.283333	-0.06	1	0.18	0.23	0.25	0.32	0.26	0.27	chr23	-	35027000	35027926	926	0.06	-0.0125111
	775	erp44	0.38	0.38	0	1	0.36	0.33	0.45	0.36	0.39	0.39	chr16	-	27417200	27418075	875	0	-0.180593
	776	eps8	0.493333	0.59	-0.1	0.76898	0.74	0.33	0.41	0.56	0.69	0.52	chr4	-	151505	152173	668	0.1	-0.148133
	777	mcm5	0.203333	0.206667	0	1	0.2	0.21	0.2	0.23	0.22	0.17	chr3	+	26011034	26011440	406	0	-0.0811613
	778	zic6	0.453333	0.42	0.03	1	0.5	0.41	0.45	NA	0.36	0.48	chr14	+	32057008	32057814	806	0.03	-0.0285003
	779	dusp11	0.0766667	0.09	-0.01	1	0.07	0.07	0.09	0.08	0.1	0.09	chr10	-	42134256	42138446	4190	0.01	0.140561
	780	tra2b	0.34	0.33	0.01	1	0.33	0.26	0.43	0.28	0.38	0.33	chr9	-	12579077	12579421	344	0.01	0.0355326
	781	rnf19a	0.506667	0.496667	0.01	1	0.47	0.53	0.52	0.47	0.51	0.51	chr19	-	12030832	12033914	3082	0.01	-0.00451404
	782	kansl3	0.336667	0.39	-0.05	0.926089	0.28	0.36	0.37	0.54	0.31	0.32	chr8	-	51308327	51309192	865	0.05	-0.217625
	783	arhgap21b	0.53	0.436667	0.09	0.904697	0.48	0.6	0.51	0.44	0.47	0.4	chr2	+	12403677	12406641	2964	0.09	-0.113293
	784	ergic3	0.413333	0.396667	0.02	1	0.44	0.41	0.39	0.36	0.4	0.43	chr6	+	50413346	50414197	851	0.02	-0.164629
	785	strada	0.353333	0.293333	0.06	0.973433	0.37	0.34	0.35	0.26	0.38	0.24	chr3	+	31916673	31917390	717	0.06	0.249914
	786	ap5m1	0.03	0	0.03	1	NA	0.03	NA	0	NA	0	chr17	+	44453724	44454020	296	0.03	0.26387
	787	mlx	0.586667	0.653333	-0.07	1	0.62	0.64	0.5	0.75	0.54	0.67	chr3	-	37135566	37136925	1359	0.07	0.100364
	788	tbrg1	0.0366667	0.05	-0.01	1	0.03	0.04	0.04	0.05	0.04	0.06	chr18	+	35251090	35251736	646	0.01	-0.105891
	789	mettl14	0.33	0.223333	0.11	0.532177	0.33	0.41	0.25	0.25	0.24	0.18	chr1	-	20063502	20064042	540	0.11	0.105138
	790	rrbp1b	0.306667	0.696667	-0.39	1.64e-11	0.03	0.55	0.34	0.73	0.73	0.63	chr22	+	25109444	25109861	417	0.39	-0.114397
	791	btg3	0.55	0.5	0.05	1	0.7	0.51	0.44	0.61	0.45	0.44	chr10	-	28370816	28371213	397	0.05	-0.172689
	792	rab3gap2	0.336667	0.603333	-0.27	0.0428823	0.34	0.15	0.52	0.5	0.55	0.76	chr17	-	25610350	25611183	833	0.27	0.00785543
	793	phf8	NA	NA	NA	NA	NA	NA	NA	NA	NA	NA	chr23	-	27591366	27592922	1556	#VALUE!	-0.0162034
	794	trip10a	0.373333	0.34	0.03	1	0.27	0.42	0.43	0.32	0.37	0.33	chr3	-	54434201	54435460	1259	0.03	0.276507
	795	eif3c	0.25	0.296667	-0.05	0.785066	0.21	0.29	0.25	0.25	0.34	0.3	chr12	-	3944224	3944586	362	0.05	-0.0894211
	796	wdtc1	0.906667	0.973333	-0.07	0.12877	1	1	0.72	0.95	0.97	1	chr16	-	54949056	54949378	322	0.07	0.0241316
	797	pts	1	0.3	0.7	6.26e-11	1	1	1	0.33	0.26	0.31	chr12	-	311947	312571	624	0.7	0.612289
	798	rp2	0.453333	0.373333	0.08	0.955417	0.33	0.6	0.43	0.44	0.36	0.32	chr6	-	37514599	37515623	1024	0.08	0.0190206
	799	cdk13	0.796667	0.526667	0.27	0.00981558	0.96	0.77	0.66	0.59	0.46	0.53	chr24	-	984822	986061	1239	0.27	-0.122928
	800	tpgs2	NA	NA	NA	NA	NA	NA	NA	0.16	0.27	0.28	chr21	-	12023791	12024143	352	#VALUE!	-1.011
	801	ahsa1b	0.576667	0.526667	0.05	0.779576	0.56	0.53	0.64	0.5	0.54	0.54	chr17	-	43850516	43851119	603	0.05	0.0105184
	802	dnajc18	0.503333	0.436667	0.07	0.642893	0.42	0.53	0.56	0.43	0.43	0.45	chr21	-	30239549	30240751	1202	0.07	-0.138775
	803	snd1	0.62	0.63	-0.01	1	0.73	0.55	0.58	0.64	0.65	0.6	chr4	-	19396945	19397865	920	0.01	-0.225717
	804	nlrx1	0.296667	0.175	0.12	0.754277	0.24	0.19	0.46	NA	0.1	0.25	chr15	-	23468003	23469168	1165	0.12	0.110978
	805	im:7136021	0.0933333	0.12	-0.03	1	0.14	0.1	0.04	0.18	0.12	0.06	chr17	-	28607417	28607981	564	0.03	#N/A
	806	rapgef1b	0.0366667	0.0466667	-0.01	1	0.03	0.05	0.03	0.05	0.05	0.04	chr21	+	4219094	4223571	4477	0.01	-0.000577354
	807	urod	0.263333	0.21	0.05	1	0.23	0.3	0.26	NA	0.27	0.15	chr2	-	27555942	27556367	425	0.05	0.21051
	808	mrps24	0.423333	0.376667	0.05	0.984094	0.43	0.44	0.4	0.4	0.39	0.34	chr10	-	45053577	45053988	411	0.05	0.0194048
	809	eef1g	0.106667	0.1	0.01	1	0.1	0.12	0.1	0.09	0.1	0.11	chr14	+	26728998	26729289	291	0.01	-0.142751
	810	zc3hc1	0.323333	0.35	-0.03	1	0.29	0.29	0.39	0.26	0.38	0.41	chr4	+	15010167	15010891	724	0.03	-0.178311
	811	LOC101885894	0.476667	0.43	0.05	1	0.5	0.48	0.45	0.46	0.49	0.34	chr2	-	173383	174201	818	0.05	0.336602
	812	xgb	0.203333	0.183333	0.02	1	0.16	0.24	0.21	0.18	0.24	0.13	chr17	-	1664625	1665083	458	0.02	0.79627
	813	agap1	0.32	0.36	-0.04	1	0.34	0.23	0.39	0.39	0.32	0.37	chr6	-	16043563	16047255	3692	0.04	0.0259616
	814	si:ch73-127m5.2	0.17	0.24	-0.07	1	0.17	0.14	0.2	0.23	0.18	0.31	chr12	-	35098915	35099925	1010	0.07	0.0809769
	815	pnpla7a	0.01	0	0.01	1	0	0	0.03	0	0	0	chr21	-	13651574	13651951	377	0.01	0.244713
	816	ing3	0.523333	0.576667	-0.05	0.920103	0.51	0.55	0.51	0.64	0.62	0.47	chr4	+	10614485	10615355	870	0.05	0.267578
	817	stard3	0.333333	0.29	0.04	0.960172	0.32	0.34	0.34	0.28	0.31	0.28	chr19	+	4984591	4985996	1405	0.04	0.00354979
	818	mrps28	0.663333	0.63	0.03	0.979165	0.67	0.69	0.63	0.62	0.7	0.57	chr22	+	26290213	26290858	645	0.03	#N/A
	819	rybpb	0.403333	0.33	0.07	0.55535	0.36	0.41	0.44	0.3	0.28	0.41	chr6	-	44008115	44009847	1732	0.07	0.70118
	820	ube2e1	0.196667	0.203333	-0.01	1	0.2	0.22	0.17	0.19	0.21	0.21	chr19	+	17375580	17376042	462	0.01	-0.1674
	821	uck2a	0.14	0.186667	-0.05	1	0.05	0.15	0.22	0.08	0.19	0.29	chr8	+	21129976	21133119	3143	0.05	-0.153819
	822	npepps	0.396667	0.386667	0.01	1	0.4	0.34	0.45	0.38	0.44	0.34	chr11	-	12108096	12110117	2021	0.01	-1.75766
	823	ppp6r3	0.14	0.136667	0	1	0.13	0.08	0.21	0.12	0.13	0.16	chr25	-	10602856	10603334	478	0	-0.212558
	824	ube2nb	0.13	0.146667	-0.02	1	0.12	0.14	0.13	0.17	0.12	0.15	chr4	-	1809562	1810326	764	0.02	-0.0235646
	825	si:dkey-112e17.1	0.0733333	0.07	0	1	0.11	0.05	0.06	0.07	0.07	NA	chr5	-	17818841	17822451	3610	0	0.14541
	826	taf1	0.206667	0.24	-0.03	0.981692	0.15	0.27	0.2	0.27	0.27	0.18	chr5	-	36551463	36551884	421	0.03	-0.0383594
	827	e4f1	0.283333	0.333333	-0.05	0.79619	0.31	0.21	0.33	0.26	0.41	0.33	chr3	-	18714129	18714645	516	0.05	-0.0325693
	828	mzt2b	0.133333	0.12	0.01	1	0.11	0.11	0.18	0.12	0.13	0.11	chr21	-	16079124	16080100	976	0.01	0.0493252
	829	lsm14aa	0.44	0.253333	0.19	0.000194338	0.44	0.45	0.43	0.26	0.22	0.28	chr25	+	35905163	35911091	5928	0.19	0.239187
	830	arl6ip5b	0.506667	0.423333	0.08	0.566636	0.53	0.56	0.43	0.36	0.37	0.54	chr23	+	4258927	4259706	779	0.08	0.336001
	831	zmp:0000001167	0.386667	0.336667	0.05	0.934892	0.36	0.37	0.43	0.32	0.35	0.34	chr25	+	4624206	4625027	821	0.05	0.0821636
	832	elavl1	0.163333	0.213333	-0.05	0.176957	0.15	0.15	0.19	0.23	0.2	0.21	chr2	-	37123338	37125883	2545	0.05	-0.205632
	833	zgc:91976	0.47	0.285	0.18	0.649463	NA	NA	0.47	0.36	NA	0.21	chr17	+	23762516	23765068	2552	0.18	0.199962
	834	ppp1r14aa	0.276667	0.316667	-0.04	0.756159	0.29	0.26	0.28	0.23	0.39	0.33	chr5	+	36738907	36739509	602	0.04	-0.26706
	835	znf1173	0.2	0.213333	-0.01	1	0.2	0.15	0.25	0.22	0.21	0.21	chr22	+	2744270	2744732	462	0.01	-0.275747
	836	bckdk	0.363333	0.303333	0.06	0.519731	0.36	0.34	0.39	0.3	0.32	0.29	chr5	+	61552437	61554010	1573	0.06	0.112931
	837	pi4kb	NA	NA	NA	NA	NA	NA	NA	0.32	0.49	NA	chr16	+	38197930	38199785	1855	#VALUE!	-0.253382
	838	csrnp1b	0.456667	0.386667	0.07	0.779576	0.41	0.46	0.5	0.36	0.45	0.35	chr24	-	19705481	19708617	3136	0.07	0.150274
	839	cst14a.1	0.00333333	0.0333333	-0.03	0.566636	0	0	0.01	0	0.03	0.07	chr24	+	20917514	20917905	391	0.03	-0.751927
	840	si:ch211-222l21.1	0.273333	0.313333	-0.04	1	0.33	0.24	0.25	0.37	0.3	0.27	chr11	-	40677616	40678501	885	0.04	0.135446
	841	xaf1	NA	NA	NA	NA	0.23	NA	NA	NA	NA	NA	chr15	-	29154546	29154864	318	#VALUE!	-0.114376
	842	zgc:113294	0.5	0.425	0.07	1	0.5	NA	NA	NA	0.32	0.53	chr15	+	821274	822330	1056	0.07	-0.207265
	843	pcca	0.41	0.443333	-0.03	1	0.3	0.52	NA	0.41	0.31	0.61	chr1	+	29952833	29953746	913	0.03	-0.283187
	844	pter	0.133333	0.103333	0.03	1	0.16	0.17	0.07	0.08	0.13	0.1	chr2	-	3603712	3604005	293	0.03	-0.419266
	845	vwa9	0.0266667	0.0233333	0	1	0.03	0.02	0.03	0.02	0.02	0.03	chr18	-	18995283	18995854	571	0	0.332389
	846	nxn	0.71	0.673333	0.04	1	0.57	0.77	0.79	0.64	0.83	0.55	chr15	-	16193964	16194937	973	0.04	0.41149
	847	slc34a2b	1	0.91	0.09	0.455252	NA	1	NA	0.82	NA	1	chr23	+	1102603	1104035	1432	0.09	0.021303
	848	zc3h11a	0.513333	0.356667	0.16	0.137993	0.39	0.62	0.53	0.35	0.34	0.38	chr11	+	24043452	24044316	864	0.16	0.0398127
	849	tbpl1	0.173333	0.176667	0	1	0.17	0.16	0.19	0.18	0.18	0.17	chr23	+	31604793	31605311	518	0	0.143399
	850	hebp2	0.523333	0.54	-0.02	1	0.42	0.57	0.58	0.61	0.44	0.57	chr20	-	30894224	30895157	933	0.02	-0.269802
	851	zgc:153049	0.02	0.15	-0.13	0.282681	NA	0.02	NA	NA	0.15	NA	chr13	+	38855869	38856158	289	0.13	0.306986
	852	nrd1b	0.405	0.403333	0	1	0.52	0.29	NA	0.45	0.33	0.43	chr22	+	17235581	17236036	455	0	-0.624921
	853	skp2	0.136667	0.123333	0.01	1	0.11	0.14	0.16	0.12	0.12	0.13	chr21	-	22347120	22348118	998	0.01	-0.169894
	854	smarce1	0.166667	0.18	-0.01	1	0.16	0.17	0.17	0.15	0.2	0.19	chr3	+	34994071	34994988	917	0.01	-0.0629556
	855	banf1	0.2	0.21	-0.01	0.946603	0.2	0.21	0.19	0.21	0.23	0.19	chr21	-	26709798	26710665	867	0.01	-0.108809
	856	si:dkeyp-53d3.6	0.0733333	0.106667	-0.03	1	0.09	0.05	0.08	0.16	0.05	0.11	chr22	+	1431744	1433511	1767	0.03	0.24806
	857	pknox1.1	0.97	0.86	0.11	0.00342251	0.91	1	1	0.91	0.94	0.73	chr9	+	19548915	19549408	493	0.11	0.143672
	858	acox1	0.135	0.16	-0.02	1	0.12	NA	0.15	NA	0.16	NA	chr6	+	23137665	23138259	594	0.02	0.0804105
	859	fbxw4	0.663333	0.746667	-0.08	0.961412	0.6	0.72	0.67	0.71	0.89	0.64	chr13	+	28560991	28561512	521	0.08	-0.142411
	860	dachb	0.1	0.17	-0.07	0.943268	0.14	0.06	NA	0.17	NA	NA	chr1	+	10447943	10448630	687	0.07	-1.40834
	861	zgc:110063	0.203333	0.34	-0.14	0.814611	0.24	0.08	0.29	0.29	0.3	0.43	chr5	+	11959691	11960215	524	0.14	0.0875132
	862	ankrd28b	0.16	0.166667	-0.01	1	0.16	0.14	0.18	0.15	0.16	0.19	chr16	+	20151628	20152735	1107	0.01	0.182494
	863	psmd10	0.166667	0.136667	0.03	1	0.12	0.13	0.25	0.13	0.14	0.14	chr14	+	28468550	28468991	441	0.03	#N/A
	864	znfl2a	0.55	0.46	0.09	0.827467	0.57	0.53	NA	0.39	0.54	0.45	chr2	-	118226	119215	989	0.09	-1.67275
	865	rcn1	0.616667	0.55	0.07	1	0.46	0.5	0.89	0.51	0.45	0.69	chr7	-	15818901	15819703	802	0.07	0.180251
	866	abcb8	NA	NA	NA	NA	NA	NA	NA	NA	NA	NA	chr24	-	33781485	33781916	431	#VALUE!	-0.10368
	867	syncrip	0.62	0.595	0.03	1	0.74	0.61	0.51	0.63	NA	0.56	chr20	+	2743838	2745385	1547	0.03	0.215544
	868	si:ch211-236h17.3	0.4	0.436667	-0.04	1	0.49	0.33	0.38	0.52	0.46	0.33	chr23	+	35024272	35026981	2709	0.04	-0.398738
	869	pitpnc1	0.07	0.52	-0.45	1.18e-06	0.06	0.09	0.06	0.51	0.73	0.32	chr3	-	60861529	60862754	1225	0.45	-0.614197
	870	2024-09-10	0.806667	0.303333	0.5	1.81e-08	0.92	0.5	1	0.44	0.33	0.14	chr9	+	55874366	55875077	711	0.5	0.19414
	871	chd8	0.196667	0.41	-0.21	0.0325843	0.18	0.21	0.2	NA	NA	0.41	chr2	-	38087413	38088597	1184	0.21	-0.175589
	872	enpp1	0.256667	0.176667	0.08	1	0.19	0.19	0.39	0.17	0.16	0.2	chr20	+	13520153	13521010	857	0.08	-0.605892
	873	ctdnep1a	0.55	0.446667	0.1	0.500864	0.45	0.65	0.55	0.39	0.38	0.57	chr5	+	24055867	24056796	929	0.1	-0.540868
	874	smndc1	0.15	0.133333	0.02	1	0.18	0.14	0.13	0.15	0.13	0.12	chr17	+	20243258	20243963	705	0.02	-0.151082
	875	dpp9	0.356667	0.393333	-0.04	1	0.34	0.35	0.38	0.35	0.4	0.43	chr8	+	47721352	47722065	713	0.04	0.0360263
	876	LOC103909792	0.746667	0.766667	-0.02	1	0.59	0.84	0.81	0.75	0.87	0.68	chr24	+	42140282	42141008	726	0.02	-0.270025
	877	tpp1	0.616667	0.563333	0.05	0.682627	0.62	0.61	0.62	0.61	0.54	0.54	chr17	+	30855361	30856162	801	0.05	-0.157266
	878	ccdc6b	0.14	0.126667	0.01	1	0.11	0.14	0.17	0.12	0.11	0.15	chr12	-	7609928	7613163	3235	0.01	0.0420428
	879	xrcc6	0.14	0	0.14	1.2e-06	0.19	0.14	0.09	0	0	0	chr12	+	18903964	18904360	396	0.14	-6.87075
	880	gnas	0.186667	0.12	0.07	0.295473	0.17	0.19	0.2	0.1	0.15	0.11	chr6	-	49810166	49812520	2354	0.07	0.240223
	881	adgrf3b	0.256667	0.203333	0.05	0.997429	0.31	0.24	0.22	0.24	0.14	0.23	chr20	-	35496136	35496549	413	0.05	0.254085
	882	mdm4	0.433333	0.44	-0.01	1	0.39	0.45	0.46	0.46	0.41	0.45	chr11	-	22891001	22893147	2146	0.01	0.181197
	883	taf11	0.106667	0.106667	0	1	0.02	0.19	0.11	0.05	0.14	0.13	chr23	+	313219	313570	351	0	-0.279353
	884	yif1a	0.19	0.166667	0.02	1	0.13	0.25	0.19	0.16	0.18	0.16	chr14	+	30758838	30759450	612	0.02	0.0449567
	885	aip	0.136667	0.12	0.02	1	0.14	0.11	0.16	0.09	0.1	0.17	chr1	+	40009119	40009755	636	0.02	-0.098079
	886	foxn2b	0.356667	0.41	-0.05	0.992656	0.34	0.37	0.36	0.51	0.39	0.33	chr12	-	24796517	24798629	2112	0.05	-0.313279
	887	aurka	0.0866667	0.0933333	-0.01	1	0.1	0.08	0.08	0.1	0.09	0.09	chr6	+	60139175	60139655	480	0.01	-0.00594979
	888	sp1	0.193333	0.153333	0.04	0.520739	0.28	0.05	0.25	0.08	0.3	0.08	chr11	-	19668	20413	745	0.04	0.0688889
	889	saraf	0.04	0.0366667	0	1	0.04	0.04	0.04	0.05	0.04	0.02	chr1	+	12057891	12059553	1662	0	0.0486295
	890	zgc:161973	0.2	0.15	0.05	1	0.1	0.28	0.22	0.13	0.17	0.15	chr2	+	22676453	22677012	559	0.05	0.447324
	891	txnrd1	0.403333	0.406667	0	1	0.36	0.44	0.41	0.46	0.4	0.36	chr6	-	1161371	1162415	1044	0	-0.0633848
	892	api5	0.253333	0.203333	0.05	0.62385	0.22	0.28	0.26	0.22	0.19	0.2	chr25	+	30151140	30152213	1073	0.05	0.275819
	893	csrp2bp	0.853333	0.726667	0.13	0.630449	0.84	1	0.72	1	0.64	0.54	chr22	-	25066110	25067113	1003	0.13	-0.532992
	894	slc22a31	0.23	0.236667	-0.01	1	0.2	0.22	0.27	0.24	0.2	0.27	chr7	+	56466913	56468767	1854	0.01	0.0289833
	895	cd2ap	0.336667	0.35	-0.01	1	0.36	0.29	0.36	NA	NA	0.35	chr20	+	35978858	35980223	1365	0.01	0.196748
	896	tmem214	0.683333	0.47	0.21	0.0241785	0.8	0.68	0.57	0.41	0.44	0.56	chr4	-	764100	764557	457	0.21	0.00683023
	897	si:dkey-82j4.2	0.446667	0.413333	0.03	1	0.39	0.46	0.49	0.43	0.46	0.35	chr1	+	19885982	19888131	2149	0.03	0.207973
	898	tp53	0.43	0.45	-0.02	1	NA	0.46	0.4	NA	0.45	NA	chr5	+	24096786	24097807	1021	0.02	0.436858
	899	tp53rk	0.35	0.176667	0.17	0.0122003	0.27	0.47	0.31	0.17	0.17	0.19	chr11	+	2461814	2463182	1368	0.17	-0.576831
	900	sgpp2	NA	NA	NA	NA	0.3	0.43	0.48	NA	NA	NA	chr15	+	42255304	42256158	854	#VALUE!	0.897233
	901	abcb6a	0.213333	0.176667	0.04	1	0.16	0.27	0.21	0.16	0.21	0.16	chr1	+	6158249	6160856	2607	0.04	-0.438932
	902	ust	0.18	0.226667	-0.05	1	0.07	0.2	0.27	0.36	0.25	0.07	chr20	-	31309364	31311233	1869	0.05	0.35275
	903	zgc:113348	0.29	0.406667	-0.12	0.847576	0.23	0.39	0.25	0.33	0.36	0.53	chr21	-	2327355	2328517	1162	0.12	0.331726
	904	syncripl	0.423333	0.42	0	1	0.41	0.43	0.43	0.41	0.42	0.43	chr17	+	50284783	50285398	615	0	-0.122041
	905	snrpc	0.516667	0.756667	-0.24	2.37e-13	0.48	0.52	0.55	0.87	0.62	0.78	chr6	-	54430413	54430905	492	0.24	0.235381
	906	stag2a	0.206667	0.196667	0.01	1	0.25	0.2	0.17	0.16	0.25	0.18	chr5	-	23488163	23489467	1304	0.01	-0.0534031
	907	tdrd6	0.13	0.0966667	0.03	0.851691	0.1	0.16	0.13	0.09	0.09	0.11	chr20	+	35461502	35462221	719	0.03	-0.0226053
	908	st14a	0.293333	0.376667	-0.08	0.493171	0.27	0.3	0.31	0.32	0.4	0.41	chr18	+	44564031	44564752	721	0.08	-0.306713
	909	itpkca	0.546667	0.48	0.07	0.873977	0.6	0.5	0.54	0.46	0.51	0.47	chr21	+	21297025	21298995	1970	0.07	0.030087
	910	srd5a3	0.79	0.78	0.01	1	0.72	0.86	NA	0.78	NA	NA	chr20	-	22194318	22194624	306	0.01	-0.029165
	911	ranbp3b	0.39	0.366667	0.02	1	0.4	0.41	0.36	0.38	0.36	0.36	chr2	+	53674752	53675848	1096	0.02	0.00846938
	912	aco2	0.406667	0.343333	0.06	0.91107	0.45	0.38	0.39	0.27	0.39	0.37	chr12	-	19106571	19107827	1256	0.06	-0.0582741
	913	zgc:101130	0.34	0.406667	-0.07	0.992455	0.42	0.29	0.31	0.39	0.36	0.47	chr22	+	1422768	1424483	1715	0.07	0.474211
	914	csde1	0.246667	0.243333	0	1	0.18	0.29	0.27	0.26	0.23	0.24	chr8	-	22521729	22523176	1447	0	-0.0445523
	915	psen1	0.66	0.613333	0.05	1	0.73	0.69	0.56	0.54	0.66	0.64	chr17	-	51206227	51207307	1080	0.05	-0.0964677
	916	slc10a7	0.803333	0.746667	0.06	1	0.88	0.9	0.63	0.74	0.71	0.79	chr23	+	43652549	43653012	463	0.06	-0.0730879
	917	stard8	0.23	0.353333	-0.12	0.835469	0.19	0.17	0.33	0.16	0.41	0.49	chr5	+	35864743	35866173	1430	0.12	0.161682
	918	txndc5	0.466667	0.416667	0.05	0.698375	0.44	0.47	0.49	0.39	0.41	0.45	chr24	-	7941373	7943400	2027	0.05	0.091534
	919	ND5	0.866667	0.966667	-0.1	0.00215011	0.88	0.86	0.86	1	0.95	0.95	chrM	+	12897	14714	1817	0.1	#N/A
	920	tmem251	0.193333	0.213333	-0.02	1	0.17	0.21	0.2	0.21	0.23	0.2	chr20	+	27089009	27090853	1844	0.02	-0.00952871
	921	btr12	0.203333	0.73	-0.53	1.68e-07	0.17	0.24	0.2	0.75	0.78	0.66	chr7	+	73684617	73685392	775	0.53	0.270917
	922	mylipa	0.416667	0.4	0.02	1	0.33	0.47	0.45	0.47	0.38	0.35	chr19	+	26377430	26378655	1225	0.02	-0.051635
	923	tmem185	0.163333	0.143333	0.02	1	0.14	0.14	0.21	0.07	0.17	0.19	chr21	-	43460631	43462231	1600	0.02	0.364984
	924	dcp1a	0.11	0.143333	-0.03	0.943268	0.08	0.1	0.15	0.14	0.14	0.15	chr8	+	53398000	53399708	1708	0.03	-0.191827
	925	lman2lb	0.52	0.416667	0.1	0.428561	0.46	0.62	0.48	0.57	0.35	0.33	chr5	-	26884686	26885984	1298	0.1	-0.139985
	926	polr3a	0.19	0.15	0.04	1	0.16	0.21	0.2	0.17	0.15	0.13	chr12	+	47861905	47862432	527	0.04	-0.231927
	927	zglp1	0.246667	0.223333	0.02	0.973433	0.21	0.29	0.24	0.25	0.21	0.21	chr6	+	157040	157388	348	0.02	-0.209748
	928	clec16a	0.31	0.426667	-0.12	0.593776	0.28	0.29	0.36	0.42	0.4	0.46	chr3	-	26823788	26825675	1887	0.12	0.488827
	929	hmgcl	0.726667	0.626667	0.1	0.254433	0.69	0.75	0.74	0.75	0.65	0.48	chr17	-	24855678	24856699	1021	0.1	0.304514
	930	si:dkey-165n16.1	0.19	0.05	0.14	0.239383	0.18	0.15	0.24	0.05	NA	NA	chr16	+	32734562	32735035	473	0.14	0.328918
	931	caska	0.33	0.313333	0.02	1	0.36	0.31	0.32	0.44	0.25	0.25	chr9	-	33365776	33367058	1282	0.02	-0.848995
	932	ezrb	0.406667	0.36	0.05	0.596894	0.23	0.53	0.46	0.38	0.36	0.34	chr20	-	13568092	13569083	991	0.05	-0.148046
	933	cryz	0.58	0.266667	0.31	0.0111111	0.42	0.61	0.71	0.22	0.32	0.26	chr2	-	11103602	11104806	1204	0.31	0.0108286
	934	si:ch73-252i11.1	0.243333	0.286667	-0.04	1	0.21	0.25	0.27	0.26	0.25	0.35	chr4	-	269447	272212	2765	0.04	0.16151
	935	esrp2	0.216667	0.213333	0	1	0.27	0.17	0.21	0.18	0.21	0.25	chr7	+	34820660	34821828	1168	0	0.710061
	936	zgc:171480	0.0933333	0.0666667	0.03	1	0.07	0.12	0.09	0.07	0.1	0.03	chr8	+	15253353	15253800	447	0.03	0.0602303
	937	myh9a	0.346667	0.456667	-0.11	0.00392937	0.24	0.38	0.42	0.46	0.42	0.49	chr6	-	7736300	7736862	562	0.11	-0.041743
	938	zgc:162944	0.596667	0.593333	0	1	0.6	0.6	0.59	0.54	0.59	0.65	chr9	+	21831269	21831588	319	0	-0.268275
	939	fbxl6	0.24	0.26	-0.02	1	0.21	0.29	0.22	0.27	0.3	0.21	chr19	+	22362914	22363283	369	0.02	0.326817
	940	spg11	0.07	0.0833333	-0.01	1	0.07	0.06	0.08	0.08	0.08	0.09	chr25	-	1088693	1089066	373	0.01	-0.148767
	941	khdrbs1a	0.0633333	0.0433333	0.02	0.184306	0.06	0.07	0.06	0.05	0.04	0.04	chr13	-	45015121	45016229	1108	0.02	-0.0197774
	942	lpgat1	0.286667	0.326667	-0.04	1	0.23	0.22	0.41	0.34	0.29	0.35	chr20	+	13872002	13874156	2154	0.04	0.455518
	943	phc1	0.553333	0.383333	0.17	0.325471	0.58	0.6	0.48	0.41	0.42	0.32	chr16	+	31958944	31960345	1401	0.17	0.03722
	944	si:dkey-182g1.2	0.253333	0.0766667	0.18	0.00400427	0.05	0.37	0.34	0.09	0.06	0.08	chr22	+	8769095	8770364	1269	0.18	-0.059717
	945	tdrkh	0.353333	0.346667	0.01	1	0.31	0.41	0.34	0.37	0.43	0.24	chr12	-	33561417	33561894	477	0.01	0.0193673
	946	ovol1	0.13	0.213333	-0.08	0.956097	0.12	NA	0.14	0.13	0.3	0.21	chr7	+	19846593	19848037	1444	0.08	-0.0163183
	947	st3gal8	0.43	0.403333	0.03	0.877647	0.41	0.43	0.45	0.38	0.44	0.39	chr11	-	26568490	26569015	525	0.03	-0.397534
	948	erlin1	0.446667	0.4	0.05	0.983192	0.38	0.51	0.45	0.42	0.4	0.38	chr13	-	24701758	24704538	2780	0.05	-0.136892
	949	faf1	0.273333	0.23	0.04	0.955417	0.28	0.26	0.28	0.18	0.24	0.27	chr8	-	16274776	16275527	751	0.04	0.0531496
	950	si:dkey-61o18.2	0.07	0.065	0.01	1	0.11	0.02	0.08	0.06	NA	0.07	chr11	-	37601327	37601793	466	0.01	0.490804
	951	LOC100535512	0.0466667	0.0433333	0	1	0.05	0.03	0.06	0.04	0.04	0.05	chr17	-	44004231	44007361	3130	0	0.435464
	952	psmb5	0.436667	0.416667	0.02	1	0.35	0.5	0.46	0.48	0.48	0.29	chr2	+	38391803	38392579	776	0.02	-0.508391
	953	pign	0.3	0.366667	-0.07	1	0.35	0.24	0.31	0.34	0.45	0.31	chr24	-	23687410	23687967	557	0.07	-0.11468
	954	khdrbs1b	0.173333	0.136667	0.04	0.196163	0.15	0.2	0.17	0.14	0.15	0.12	chr19	-	30351032	30352299	1267	0.04	0.0828105
	955	c2cd5	0.646667	0.813333	-0.17	0.303662	0.73	0.71	0.5	0.74	0.76	0.94	chr18	+	6702687	6703518	831	0.17	-0.105313
	956	si:dkey-77f5.4	0.573333	0.563333	0.01	1	0.54	0.56	0.62	0.72	0.49	0.48	chr15	-	1025294	1026507	1213	0.01	0.7588
	957	cox11	0.323333	0.356667	-0.03	1	0.35	0.28	0.34	0.43	0.36	0.28	chr12	-	32068294	32068892	598	0.03	0.284885
	958	fbxw8	0.203333	0.24	-0.04	1	0.28	0.2	0.13	0.23	NA	0.25	chr5	-	11864424	11864847	423	0.04	0.411471
	959	hint1	0.253333	0.203333	0.05	0.629807	0.26	0.28	0.22	0.21	0.21	0.19	chr10	+	7640496	7640797	301	0.05	#N/A
	960	stard7	0.43	0.44	-0.01	1	0.44	0.43	0.42	0.46	0.46	0.4	chr10	-	17700013	17702496	2483	0.01	0.0117542
	961	mcm9	0.573333	0.56	0.01	1	0.69	0.51	0.52	0.59	0.55	0.54	chr20	+	41837828	41839460	1632	0.01	0.139627
	962	mutyh	NA	NA	NA	NA	NA	0.26	NA	NA	NA	NA	chr8	-	18204113	18204492	379	#VALUE!	-0.33821
	963	nipblb	0.143333	0.136667	0.01	1	0.17	0.15	0.11	0.18	0.13	0.1	chr10	-	36475860	36476932	1072	0.01	0.139698
	964	fgf14	0.443333	0.463333	-0.02	1	0.37	0.46	0.5	0.48	0.52	0.39	chr9	-	31835221	31838183	2962	0.02	0.294192
	965	jpt1b	0.15	0.16	-0.01	1	0.12	0.18	0.15	0.17	0.15	0.16	chr3	-	6379772	6380627	855	0.01	-0.147693
	966	zc3h7b	0.27	0.223333	0.05	0.922828	0.27	0.28	0.26	0.18	0.2	0.29	chr12	-	19156113	19159560	3447	0.05	-0.112176
	967	hnrnpa1b	0.0466667	0.0566667	-0.01	0.933783	0.04	0.05	0.05	0.05	0.06	0.06	chr23	+	36309328	36309617	289	0.01	-0.040123
	968	slc25a40	0.326667	0.276667	0.05	1	0.31	0.37	0.3	0.38	0.28	0.17	chr16	-	43126247	43127005	758	0.05	-0.0435329
	969	acy3.1	0.07	0.03	0.04	1	NA	NA	0.07	0.03	NA	NA	chr1	-	52499412	52499929	517	0.04	-0.233644
	970	rasgef1ba	0.24	0.28	-0.04	1	0.28	0.19	0.25	0.36	0.28	0.2	chr5	-	39707311	39708726	1415	0.04	0.0155575
	971	si:ch73-199g24.2	0.41	0.453333	-0.04	1	0.46	0.39	0.38	0.5	0.45	0.41	chr8	-	52550212	52550643	431	0.04	-0.198496
	972	gna11b	0.53	0.396667	0.13	0.378399	0.56	0.48	0.55	0.35	0.4	0.44	chr2	-	52469820	52470838	1018	0.13	0.141625
	973	cenpw	0.193333	0.196667	0	1	0.24	0.11	0.23	0.18	0.23	0.18	chr16	+	40153010	40153683	673	0	0.0332604
	974	pphln1	0.523333	0.43	0.09	0.756159	0.49	0.41	0.67	0.47	0.39	0.43	chr4	+	13962521	13963438	917	0.09	0.379778
	975	znf592	0.833333	0.883333	-0.05	0.814611	0.93	0.79	0.78	0.65	1	1	chr18	-	26800061	26800525	464	0.05	0.103668
	976	ube2kb	0.603333	0.506667	0.1	0.0888533	0.51	0.57	0.73	0.56	0.47	0.49	chr1	+	23321280	23321800	520	0.1	#N/A
	977	med27	0.483333	0.1	0.38	1.19e-10	0.46	0.48	0.51	0.11	0.09	0.1	chr8	-	11884670	11885090	420	0.38	-0.304308
	978	si:dkey-6n21.12	0.246667	0.203333	0.04	1	0.26	0.18	0.3	0.16	0.28	0.17	chr7	+	26056949	26057518	569	0.04	0.0894921
	979	sdhaf2	0	0.0433333	-0.04	1	0	0	0	0.09	0.04	0	chr7	-	13354627	13354990	363	0.04	-1.63086
	980	ube2a	0.226667	0.24	-0.01	1	0.23	0.21	0.24	0.25	0.25	0.22	chr14	-	32859430	32860584	1154	0.01	0.13797
	981	si:dkey-52l18.4	0.01	0.00666667	0	1	0	0.02	NA	0.01	0	0.01	chr15	-	29321391	29322554	1163	0	-0.582586
	982	ptbp1a	0.33	0.3	0.03	1	0.24	0.38	0.37	0.22	0.35	0.33	chr2	+	26298432	26300512	2080	0.03	0.172622
	983	si:cabz01113374.3	0.323333	0.316667	0.01	1	0.26	0.42	0.29	0.35	0.3	0.3	chr18	-	50839632	50840873	1241	0.01	-0.212206
	984	glipr2l	0.176667	0.17	0.01	1	0.16	0.18	0.19	0.16	0.18	0.17	chr16	+	27621436	27622183	747	0.01	0.102953
	985	ppp6c	0.286667	0.3	-0.01	1	0.26	0.27	0.33	0.31	0.31	0.28	chr5	+	31994495	31995401	906	0.01	-0.0644112
	986	pex12	0.183333	0.21	-0.03	1	0.15	0.22	0.18	0.23	0.23	0.17	chr5	-	61583655	61584209	554	0.03	-0.356634
	987	edem3	0.326667	0.343333	-0.02	1	0.26	0.33	0.39	0.31	0.28	0.44	chr8	-	19468806	19469958	1152	0.02	0.266649
	988	morf4l1	0.213333	0.18	0.03	0.886933	0.27	0.22	0.15	0.15	0.21	0.18	chr18	+	20044678	20045094	416	0.03	-0.00137178
	989	btbd6b	0.06	0.243333	-0.18	0.102016	0.08	0.03	0.07	0.05	0.53	0.15	chr20	-	20927827	20929268	1441	0.18	0.547809
	990	si:ch211-216l23.1	0.0833333	0.263333	-0.18	0.324699	0.06	0.09	0.1	0.14	0.42	0.23	chr18	+	17994181	17995064	883	0.18	0.368888
	991	LOC103909533	0.89	0.82	0.07	0.818	0.73	0.94	1	0.83	0.78	0.85	chr1	+	58631055	58632123	1068	0.07	-1.36445
	992	micall2a	0.383333	0.353333	0.03	1	0.41	0.38	0.36	0.39	0.29	0.38	chr3	+	43134458	43135493	1035	0.03	0.121277
	993	LOC101885996	0.283333	0.326667	-0.04	0.89147	0.3	0.27	0.28	0.31	0.32	0.35	chr4	-	72628035	72630424	2389	0.04	1.04748
	994	ccdc127b	0.443333	0.743333	-0.3	0.0080123	0.44	0.5	0.39	0.52	0.95	0.76	chr19	+	7295191	7295984	793	0.3	0.779961
	995	txlng	0.643333	0.536667	0.11	0.733802	0.73	0.54	0.66	0.47	0.61	0.53	chr11	-	12784959	12785658	699	0.11	0.0497228
	996	adck4	0.163333	0.02	0.14	0.0276023	0.1	0.19	0.2	0.02	0.02	0.02	chr15	-	14553015	14554816	1801	0.14	0.0597266
	997	hibadhb	0.51	0.663333	-0.15	0.138914	0.46	0.52	0.55	0.72	0.41	0.86	chr16	+	20888818	20889313	495	0.15	0.393726
	998	surf6	0.973333	0.916667	0.06	0.000545511	0.92	1	1	0.87	0.93	0.95	chr5	-	33275216	33275997	781	0.06	0.113622
	999	rev1	0.243333	0.21	0.03	1	0.28	0.22	0.23	0.27	0.22	0.14	chr9	+	21816123	21817637	1514	0.03	0.275896
	1000	kif11	0.143333	0.173333	-0.03	0.935491	0.11	0.14	0.18	0.2	0.17	0.15	chr17	+	19496604	19497163	559	0.03	0.0913012
	1001	uevld	0.316667	0.303333	0.01	1	0.23	0.33	0.39	0.21	0.3	0.4	chr25	-	24181067	24181767	700	0.01	-1.4534
	1002	usp44	0.866667	0.956667	-0.09	0.17046	0.83	0.83	0.94	1	0.94	0.93	chr4	-	26021746	26022728	982	0.09	-0.0332708
	1003	acsbg2	0.626667	0.61	0.02	1	0.6	0.53	0.75	0.64	0.59	0.6	chr8	+	20190294	20192163	1869	0.02	-0.0991069
	1004	ppm1bb	0.336667	0.32	0.02	1	0.26	0.46	0.29	0.24	0.37	0.35	chr12	+	25477412	25478195	783	0.02	0.109548
	1005	rem1	0.28	0.266667	0.01	1	0.17	0.33	0.34	0.25	0.29	0.26	chr11	+	24330171	24331322	1151	0.01	-0.0714882
	1006	ap5b1	0.77	0.786667	-0.02	1	0.84	0.68	0.79	0.85	0.85	0.66	chr11	-	39112341	39115218	2877	0.02	0.0582662
	1007	ube2d4	0.313333	0.286667	0.03	1	0.32	0.28	0.34	0.21	0.21	0.44	chr8	+	52296691	52297789	1098	0.03	0.283789
	1008	dnaja3a	0.333333	0.07	0.26	0.000124143	0.37	0.26	0.37	0.04	0.07	0.1	chr3	+	11946659	11947672	1013	0.26	0.321246
	1009	per2	0.39	0.28	0.11	0.544351	0.31	0.38	0.48	0.32	0.27	0.25	chr2	-	48309603	48310740	1137	0.11	-0.00554445
	1010	pla2g7	0.526667	0.275	0.25	0.329485	0.74	0.48	0.36	0.27	0.28	NA	chr20	-	35462277	35462970	693	0.25	0.110539
	1011	zgc:111976	0.156667	0.153333	0	1	0.16	0.17	0.14	0.15	0.15	0.16	chr24	+	1036049	1036384	335	0	-1.02921
	1012	wdr20a	0.203333	0.323333	-0.12	0.0834654	0.19	0.2	0.22	0.22	0.39	0.36	chr17	-	855829	856734	905	0.12	0.0749089
	1013	si:ch73-299h12.4	0.736667	0.733333	0	1	0.75	0.76	0.7	0.61	0.72	0.87	chr21	-	2280253	2281592	1339	0	0.163598
	1014	usp1	0.47	0.46	0.01	1	0.41	0.44	0.56	0.48	0.47	0.43	chr6	-	32404676	32406276	1600	0.01	-0.0322007
	1015	psma8	0.243333	0.256667	-0.01	1	0.22	0.23	0.28	0.25	0.26	0.26	chr20	-	18306122	18306569	447	0.01	-0.234411
	1016	cpvl	0.12	0.1	0.02	1	0.11	0.08	0.17	0.12	0.06	0.12	chr16	+	20514615	20514920	305	0.02	-0.11776
	1017	aifm4	0.04	0.065	-0.03	1	NA	NA	0.04	0.11	0.02	NA	chr15	+	25448102	25448412	310	0.03	-0.0208913
	1018	rbm4.3	0.203333	0.2	0	1	0.18	0.2	0.23	0.21	0.2	0.19	chr7	+	22794422	22795637	1215	0	-0.135663
	1019	mtus1a	0.226667	0.586667	-0.36	1.52e-13	0.21	0.22	0.25	0.59	0.22	0.95	chr14	+	30355913	30357467	1554	0.36	-0.0577814
	1020	cyb5a	0.5	0.22	0.28	0.00312736	0.43	0.48	0.59	0.16	0.28	0.22	chr24	-	2836306	2837371	1065	0.28	0.16829
	1021	slc37a1	0.17	0.146667	0.02	1	0.12	0.15	0.24	0.15	0.1	0.19	chr9	+	19405897	19407089	1192	0.02	0.409872
	1022	elf2b	0.163333	0.133333	0.03	0.973433	0.17	0.15	0.17	0.12	0.14	0.14	chr1	-	13957218	13958918	1700	0.03	0.290943
	1023	kank1b	0.123333	0.17	-0.05	1	0.03	0.13	0.21	0.12	0.15	0.24	chr5	-	33222124	33222650	526	0.05	-0.0424573
	1024	zbtb21	0.453333	0.416667	0.04	1	0.33	0.57	0.46	0.36	0.42	0.47	chr10	+	32648414	32653281	4867	0.04	0.577349
	1025	epn1	0.456667	0.366667	0.09	0.53537	0.43	0.46	0.48	0.38	0.37	0.35	chr16	+	12754782	12756528	1746	0.09	0.11592
	1026	si:dkey-29p9.3	NA	NA	NA	NA	NA	0.03	NA	NA	NA	NA	chr3	+	9450924	9453828	2904	#VALUE!	-0.313464
	1027	papd4	0.276667	0.263333	0.01	1	0.31	0.26	0.26	0.26	0.25	0.28	chr5	+	51847271	51847888	617	0.01	-0.392568
	1028	treh	0.72	0.56	0.16	0.600494	0.63	0.72	0.81	0.53	0.66	0.49	chr18	-	43846930	43847295	365	0.16	0.136601
	1029	rab24	0.426667	0.476667	-0.05	1	0.41	0.45	0.42	0.4	0.45	0.58	chr21	+	38738808	38740009	1201	0.05	0.0468583
	1030	mtm1	0.975	0.835	0.14	0.224647	NA	1	0.95	NA	0.79	0.88	chr7	+	25854055	25854387	332	0.14	0.0614188
	1031	lgmn	0.876667	0.806667	0.07	0.624591	0.86	0.97	0.8	0.72	0.9	0.8	chr13	-	36039675	36040674	999	0.07	0.131846
	1032	zgc:154054	0.166667	0.146667	0.02	1	0.18	0.15	0.17	0.15	0.21	0.08	chr14	+	48920517	48921555	1038	0.02	-0.0340648
	1033	tmem144b	0.45	0.363333	0.09	0.747035	0.52	0.49	0.34	0.41	0.31	0.37	chr14	-	35884853	35885177	324	0.09	-0.0343136
	1034	il10rb	0.0866667	0.15	-0.06	0.93805	0.09	0.09	0.08	0.21	0.09	NA	chr9	-	61770	62558	788	0.06	1.63546
	1035	cry1ba	0.456667	0.39	0.07	1	0.29	0.61	0.47	0.41	0.34	0.42	chr8	+	21250309	21252659	2350	0.07	-0.148872
	1036	zgc:153115	0.35	0.366667	-0.02	1	0.36	0.32	0.37	0.34	0.39	0.37	chr2	-	7238549	7242092	3543	0.02	0.148583
	1037	vps33a	0.243333	0.496667	-0.25	0.277445	0.22	0.16	0.35	0.7	0.47	0.32	chr5	+	69638157	69639049	892	0.25	#N/A
	1038	mov10a	0.1	0.04	0.06	0.897555	0.11	0.06	0.13	0.07	0.03	0.02	chr6	+	48375886	48376245	359	0.06	0.193494
	1039	prpf8	0.256667	0.233333	0.02	1	0.23	0.27	0.27	0.18	0.23	0.29	chr15	-	28249160	28249696	536	0.02	0.31892
	1040	diabloa	0.153333	0.136667	0.02	1	0.16	0.16	0.14	0.11	0.19	0.11	chr15	+	14857599	14858189	590	0.02	0.357082
	1041	serac1	NA	NA	NA	NA	NA	NA	NA	NA	0.2	NA	chr20	-	26048303	26049038	735	#VALUE!	-0.132818
	1042	tram2	0.273333	0.256667	0.02	1	0.26	0.28	0.28	0.27	0.27	0.23	chr20	+	48139341	48139940	599	0.02	-0.151275
	1043	mtr	0.626667	0.8	-0.17	0.639365	0.8	0.48	0.6	NA	0.72	0.88	chr12	+	47115354	47116074	720	0.17	0.435957
	1044	slka	0.66	0.623333	0.04	1	0.74	0.64	0.6	0.64	0.55	0.68	chr13	-	24781188	24782710	1522	0.04	0.0860197
	1045	cd3eap	0.713333	0.78	-0.07	0.534352	0.62	0.68	0.84	0.76	0.81	0.77	chr15	-	28787091	28787837	746	0.07	-0.187201
	1046	med29	0.0566667	0.156667	-0.1	0.285735	0.06	0.04	0.07	0.06	0.26	0.15	chr15	+	15236827	15237136	309	0.1	-0.262651
	1047	golgb1	0.583333	0.51	0.07	1	0.7	0.6	0.45	0.55	0.45	0.53	chr4	-	22313861	22314183	322	0.07	0.0647856
	1048	rad51ap1	0.45	0.316667	0.13	0.691726	0.52	0.56	0.27	0.25	0.34	0.36	chr4	+	5202700	5203108	408	0.13	0.401554
	1049	elovl1b	0.303333	0.346667	-0.04	1	0.3	0.25	0.36	0.3	0.34	0.4	chr11	-	13094173	13095147	974	0.04	0.0502975
	1050	urm1	0.19	0.196667	-0.01	1	0.2	0.21	0.16	0.23	0.11	0.25	chr10	+	10325342	10326027	685	0.01	0.0961692
	1051	znf622	0.0633333	0.09	-0.03	0.76263	0.05	0.06	0.08	0.1	0.09	0.08	chr2	-	41563073	41563860	787	0.03	-0.687183
	1052	hibadha	0.273333	0.186667	0.09	0.872398	0.15	0.42	0.25	0.19	0.18	0.19	chr19	+	19656801	19657539	738	0.09	0.161908
	1053	cul1a	0.436667	0.49	-0.05	1	0.65	0.33	0.33	0.39	0.54	0.54	chr2	-	50229184	50229915	731	0.05	0.480367
	1054	si:dkey-193c22.1	0.23	0.223333	0.01	1	0.25	0.15	0.29	0.25	0.12	0.3	chr5	-	40200818	40201340	522	0.01	#N/A
	1055	lypla2	0.173333	0.183333	-0.01	1	0.19	0.18	0.15	0.2	0.25	0.1	chr19	+	43898873	43899258	385	0.01	-0.0326687
	1056	gss	0.0633333	0.0633333	0	1	0.06	0.09	0.04	0.09	0.04	0.06	chr23	-	14743087	14743578	491	0	0.0484724
	1057	asrgl1	0.266667	0.25	0.02	1	0.2	0.33	0.27	0.21	0.28	0.26	chr13	+	27781990	27782764	774	0.02	0.172692
	1058	golga7	0.71	0.693333	0.02	0.90894	0.96	0.6	0.57	0.73	0.74	0.61	chr10	+	20371260	20372146	886	0.02	-0.387942
	1059	ddt	0.956667	0.903333	0.05	1	1	0.98	0.89	1	0.71	1	chr21	+	15711094	15711760	666	0.05	#N/A
	1060	slc9a7	0.266667	0.28	-0.01	1	0.24	0.27	0.29	0.28	0.29	0.27	chr6	+	37598515	37600639	2124	0.01	0.202777
	1061	cpsf4	0.243333	0.303333	-0.06	0.655943	0.23	0.23	0.27	0.28	0.32	0.31	chr3	+	40294426	40295252	826	0.06	-0.0551495
	1062	gtf2a1l	0.28	0.283333	0	1	0.28	0.3	0.26	0.33	0.32	0.2	chr13	-	33871	34358	487	0	-0.06295
	1063	enpp1	0.253333	0.176667	0.08	0.919761	0.19	0.19	0.38	0.17	0.16	0.2	chr20	+	13520153	13521014	861	0.08	-0.605892
	1064	zgc:112399	0.525	0.433333	0.09	1	0.6	0.45	NA	0.42	0.26	0.62	chr17	-	50039535	50040438	903	0.09	-2.2202
	1065	si:dkeyp-113d7.1	0.64	0.593333	0.05	1	0.67	0.57	0.68	0.41	0.67	0.7	chr19	+	5318309	5320330	2021	0.05	0.0686037
	1066	blvra	0.473333	0.513333	-0.04	1	0.53	0.48	0.41	0.51	0.52	0.51	chr2	-	49844630	49844998	368	0.04	0.0377341
	1067	ptpn4b	0.393333	0.35	0.04	1	0.49	0.32	0.37	0.2	0.48	0.37	chr22	-	11781036	11781769	733	0.04	0.200838
	1068	lmo4a	0.363333	0.155	0.21	0.106802	0.32	0.31	0.46	0.25	NA	0.06	chr5	+	32945231	32946255	1024	0.21	-3.0595
	1069	get4	0.263333	0.236667	0.03	1	0.33	0.21	0.25	0.22	0.23	0.26	chr12	-	11262954	11263771	817	0.03	0.0729016
	1070	med23	0.0533333	0.183333	-0.13	0.0582532	0.07	0.05	0.04	0.24	0.08	0.23	chr20	-	2499622	2500104	482	0.13	0.147673
	1071	prmt7	NA	NA	NA	NA	NA	NA	NA	0.18	0.12	0.28	chr25	-	14408936	14409412	476	#VALUE!	1.20772
	1072	gale	0.183333	0.206667	-0.02	1	0.18	0.19	0.18	0.18	0.24	0.2	chr17	-	24880322	24880695	373	0.02	-0.0683928
	1073	rxrba	0.08	0.176667	-0.1	0.580943	0.07	0.08	0.09	0.19	0.26	0.08	chr19	-	7244838	7249979	5141	0.1	0.0676529
	1074	tmcc1b	0.396667	0.376667	0.02	1	0.43	0.35	0.41	0.35	0.44	0.34	chr11	+	18243388	18244570	1182	0.02	-0.634679
	1075	nap1l4b	0.416667	0.543333	-0.13	0.285088	0.43	0.45	0.37	0.48	0.59	0.56	chr7	-	31776049	31778232	2183	0.13	-0.196287
	1076	LOC101884895	0.173333	0.193333	-0.02	1	0.18	0.16	0.18	0.23	0.24	0.11	chr25	-	37295261	37295625	364	0.02	-0.615753
	1077	cops3	0.33	0.35	-0.02	1	0.33	0.42	0.24	0.31	0.41	0.33	chr12	+	1467862	1468173	311	0.02	-0.102606
	1078	mcl1b	0.186667	0.146667	0.04	1	0.11	0.27	0.18	0.14	0.17	0.13	chr16	+	29586995	29587315	320	0.04	0.384365
	1079	eomesa	0.57	0.483333	0.09	0.947361	0.52	0.68	0.51	0.5	0.48	0.47	chr19	-	860827	861996	1169	0.09	-0.908373
	1080	uvrag	0.36	0.496667	-0.14	0.649463	0.52	0.37	0.19	0.55	0.43	0.51	chr10	-	32264857	32265760	903	0.14	-0.284975
	1081	armc1l	0.253333	0.196667	0.06	0.701539	0.24	0.25	0.27	0.19	0.24	0.16	chr23	+	31918714	31919420	706	0.06	-0.0547062
	1082	cbx1a	0.24	0.263333	-0.02	0.988485	0.24	0.24	0.24	0.27	0.26	0.26	chr3	+	24069903	24071575	1672	0.02	0.319108
	1083	zgc:152938	0.0666667	0.0566667	0.01	1	0.08	0.06	0.06	0.08	0.07	0.02	chr4	+	73063075	73063769	694	0.01	-0.181964
	1084	nol6	0.16	0.13	0.03	1	0.12	0.13	0.23	0.28	0.06	0.05	chr5	+	50897402	50897886	484	0.03	-0.457737
	1085	sh2d5	0.196667	0.24	-0.04	1	0.12	0.23	0.24	0.26	0.25	0.21	chr11	+	37650119	37650964	845	0.04	-0.216041
	1086	sgk3	0.226667	0.206667	0.02	1	0.14	0.26	0.28	0.23	0.19	0.2	chr24	-	23758510	23759819	1309	0.02	-0.136427
	1087	thada	0	0	0	1	0	0	0	0	0	0	chr13	+	8896500	8897105	605	0	#N/A
	1088	tra2a	0.21	0.166667	0.04	0.919761	0.21	0.16	0.26	0.14	0.16	0.2	chr19	+	20190346	20190810	464	0.04	0.15729
	1089	zdhhc18b	0.23	0.21	0.02	1	0.19	0.24	0.26	0.17	0.22	0.24	chr19	+	14469403	14470818	1415	0.02	0.295294
	1090	smc3	0.543333	0.496667	0.05	1	0.5	0.56	0.57	0.48	0.46	0.55	chr22	-	29858934	29859439	505	0.05	0.14042
	1091	tmem243b	0.0366667	0.386667	-0.35	1.12e-11	0.03	0.05	0.03	0.37	0.43	0.36	chr4	+	9618847	9619559	712	0.35	0.21816
	1092	tm9sf1	0.323333	0.353333	-0.03	1	0.34	0.25	0.38	0.24	0.41	0.41	chr24	-	11889946	11890464	518	0.03	-0.0438992
	1093	cfl1l	0.113333	0.08	0.03	0.42204	0.12	0.11	0.11	0.08	0.09	0.07	chr13	+	33609009	33609433	424	0.03	-0.228949
	1094	exoc5	0.24	0.31	-0.07	0.988018	0.25	0.22	0.25	0.2	0.45	0.28	chr17	-	44413770	44414185	415	0.07	-0.235037
	1095	polr1d	0.0666667	0.05	0.02	1	0.03	0.09	0.08	0.05	0.03	0.07	chr14	-	9077314	9077671	357	0.02	0.0181583
	1096	si:ch73-281n10.2	0.813333	0.876667	-0.06	0.180789	0.79	0.79	0.86	0.82	1	0.81	chr15	-	5898410	5899414	1004	0.06	0.0588329
	1097	iws1	0.456667	0.453333	0	1	0.43	0.4	0.54	0.5	0.38	0.48	chr15	-	46633019	46633309	290	0	0.0455224
	1098	si:ch1073-55a19.2	0.21	0.276667	-0.07	0.521191	0.2	0.2	0.23	0.27	0.29	0.27	chr9	+	94064	94521	457	0.07	-0.050933
	1099	lrpap1	0.293333	0.286667	0.01	1	0.25	0.36	0.27	0.28	0.29	0.29	chr1	+	41140453	41141443	990	0.01	-0.253864
	1100	ppip5k2	0.433333	0.43	0	1	0.36	0.41	0.53	0.35	0.45	0.49	chr10	-	6781121	6782757	1636	0	-0.168731
	1101	hgh1	0.346667	0.213333	0.13	0.569135	0.52	0.18	0.34	0.2	0.14	0.3	chr19	+	2886889	2887181	292	0.13	-0.684724
	1102	fbxl14a	0.11	0.406667	-0.3	1.15e-16	0.12	0.11	0.1	0.45	0.57	0.2	chr25	-	21064019	21066136	2117	0.3	-0.0905515
	1103	tuba4l	0.803333	0.846667	-0.04	4.93e-10	0.84	0.8	0.77	0.83	0.86	0.85	chr13	-	6247252	6248274	1022	0.04	-0.137027
	1104	stk38a	0.49	0.466667	0.02	1	0.51	0.52	0.44	0.47	0.44	0.49	chr8	-	25590850	25591815	965	0.02	-0.129176
	1105	mrpl35	0.116667	0.0866667	0.03	1	0.08	0.12	0.15	0.14	0.03	0.09	chr17	-	43512876	43513183	307	0.03	-0.098964
	1106	cnot6a	0.133333	0.12	0.01	1	0.12	0.14	0.14	0.12	0.12	0.12	chr21	-	32755467	32760319	4852	0.01	-0.17675
	1107	sord	0.15	0.176667	-0.03	1	0.18	0.14	0.13	0.2	0.15	0.18	chr7	-	30923283	30923665	382	0.03	-0.906425
	1108	zc3h4	0.533333	0.493333	0.04	0.9722	0.54	0.52	0.54	0.45	0.52	0.51	chr15	-	23709547	23712227	2680	0.04	-0.333261
	1109	fopnl	0	0.04	-0.04	1	0	NA	0	NA	0	0.08	chr6	-	8591534	8591949	415	0.04	-0.365504
	1110	nipa2	0.29	0.36	-0.07	0.7825	0.17	0.36	0.34	0.33	0.48	0.27	chr6	-	37733603	37734626	1023	0.07	0.3867
	1111	yipf4	0.916667	0.393333	0.52	1.05e-21	0.78	1	0.97	0.35	0.39	0.44	chr17	+	22584657	22585575	918	0.52	#N/A
	1112	trim23	0.25	0.246667	0	1	0.18	0.27	0.3	0.19	0.31	0.24	chr10	-	11788571	11791060	2489	0	-0.364609
	1113	zgc:77041	0.676667	0.97	-0.29	1.1e-05	0.53	0.5	1	0.91	1	1	chr7	+	52157637	52158531	894	0.29	-0.773185
	1114	tbp	0.706667	0.816667	-0.11	0.0755059	0.59	0.76	0.77	0.77	0.82	0.86	chr13	-	24384169	24384915	746	0.11	-0.0823543
	1115	si:dkey-17m8.1	NA	NA	NA	NA	NA	NA	0.33	NA	NA	NA	chr16	-	17670457	17671410	953	#VALUE!	0.246582
	1116	fuca2	0.63	0.51	0.12	0.727772	0.5	0.69	0.7	0.65	0.52	0.36	chr17	-	6438051	6438680	629	0.12	#N/A
	1117	LOC101884037	0.683333	0.653333	0.03	1	0.73	0.68	0.64	0.75	0.6	0.61	chr17	-	49566489	49567413	924	0.03	-0.217056
	1118	crsp7	0.45	0.466667	-0.02	1	0.51	0.44	0.4	0.52	0.47	0.41	chr2	-	24559475	24561480	2005	0.02	0.149814
	1119	pepd	0.13	0.17	-0.04	0.946603	0.14	0.17	0.08	0.13	0.24	0.14	chr18	-	1291888	1292339	451	0.04	-0.322803
	1120	arl6ip1	0.413333	0.306667	0.11	0.000435535	0.42	0.37	0.45	0.36	0.34	0.22	chr3	-	31104891	31105814	923	0.11	-0.236736
	1121	zgc:123010	0.333333	0.293333	0.04	1	0.34	0.34	0.32	0.28	0.31	0.29	chr13	-	40247377	40250439	3062	0.04	0.13501
	1122	rac1a	0.396667	0.406667	-0.01	1	0.4	0.38	0.41	0.42	0.4	0.4	chr12	-	10464897	10466001	1104	0.01	-0.0254473
	1123	romo1	0.673333	0.603333	0.07	0.559388	0.67	0.65	0.7	0.61	0.55	0.65	chr6	-	50401585	50402324	739	0.07	-0.0121465
	1124	actr10	0.433333	0.293333	0.14	0.0512708	0.44	0.41	0.45	0.31	0.28	0.29	chr20	+	54285586	54286860	1274	0.14	-0.238752
	1125	wdr81	0.395	0.4	-0.01	1	0.38	NA	0.41	NA	0.4	NA	chr15	-	26553863	26555055	1192	0.01	0.12078
	1126	pgls	0.0566667	0.36	-0.3	0.000548963	0.08	0.04	0.05	0.3	0.44	0.34	chr3	+	52699360	52700610	1250	0.3	-0.377606
	1127	zgc:110329	0.216667	0.3	-0.08	0.98087	0.16	0.22	0.27	0.21	0.18	0.51	chr5	-	28134697	28135625	928	0.08	-0.0678492
	1128	dph7	0.206667	0.18	0.03	1	0.17	0.22	0.23	0.22	0.21	0.11	chr5	-	25077212	25077818	606	0.03	-0.122312
	1129	sec24d	0.553333	0.365	0.19	0.664132	0.9	0.45	0.31	0.44	0.29	NA	chr7	+	69951476	69952184	708	0.19	0.0919259
	1130	si:dkey-34m19.3	0.553333	0.505	0.05	1	0.62	0.54	0.5	0.49	NA	0.52	chr6	-	10701396	10702327	931	0.05	1.62703
	1131	ywhaqa	0.403333	0.486667	-0.08	0.013985	0.45	0.37	0.39	0.5	0.5	0.46	chr20	+	29584255	29585336	1081	0.08	0.0222263
	1132	samd4b	0.0566667	0.0633333	-0.01	1	0.07	0.06	0.04	0.1	0.05	0.04	chr15	-	47943701	47945506	1805	0.01	-0.237199
	1133	si:dkey-28e7.3	0.563333	0.38	0.18	0.365278	0.63	0.47	0.59	0.34	0.42	0.38	chr11	-	11597072	11598699	1627	0.18	-0.316506
	1134	vti1b	0.18	0.17	0.01	1	0.12	0.21	0.21	0.17	0.15	0.19	chr13	-	33040435	33041491	1056	0.01	-0.105989
	1135	isca2	0.37	0.363333	0.01	1	0.3	0.4	0.41	0.36	0.41	0.32	chr17	+	43035636	43036291	655	0.01	-0.413538
	1136	smarcd1	0.26	0.256667	0	1	0.24	0.3	0.24	0.27	0.24	0.26	chr22	-	7009062	7010222	1160	0	0.0382515
	1137	mtfr2	0.12	0.176667	-0.06	0.483114	0.09	0.09	0.18	0.17	0.19	0.17	chr23	-	31901350	31901898	548	0.06	-0.196251
	1138	zgc:113425	NA	NA	NA	NA	NA	NA	NA	NA	NA	NA	chr14	-	46190805	46191148	343	#VALUE!	-0.145097
	1139	rapgef1b	0.44	0.466667	-0.03	1	0.44	0.55	0.33	0.42	0.48	0.5	chr21	+	4219094	4219783	689	0.03	-0.000577354
	1140	il17rd	0.273333	0.206667	0.07	0.933783	0.27	0.3	0.25	0.24	0.22	0.16	chr11	+	42718583	42719359	776	0.07	-0.0829078
	1141	creb3l2	NA	NA	NA	NA	0.06	0.05	0.04	NA	NA	NA	chr4	-	4710729	4715314	4585	#VALUE!	0.258038
	1142	tmem199	0.05	0.116667	-0.07	1	NA	0.03	0.07	0.06	0.14	0.15	chr15	-	24673317	24673824	507	0.07	0.812038
	1143	zgc:111986	0.75	0.696667	0.05	1	0.65	0.68	0.92	0.72	0.71	0.66	chr19	-	31580205	31580697	492	0.05	-0.192691
	1144	tspo	0.156667	0.193333	-0.04	1	0.16	0.11	0.2	0.16	0.25	0.17	chr6	-	40578219	40578695	476	0.04	-0.385208
	1145	fdps	0.296667	0.266667	0.03	0.987034	0.31	0.29	0.29	0.26	0.25	0.29	chr16	+	14022015	14022911	896	0.03	0.11424
	1146	bokb	0.34	0.35	-0.01	1	0.31	0.36	0.35	0.36	0.36	0.33	chr2	+	22649803	22650427	624	0.01	0.172022
	1147	mettl26	0.133333	0.106667	0.03	0.975107	0.12	0.14	0.14	0.1	0.06	0.16	chr3	+	18060498	18061783	1285	0.03	-0.318725
	1148	sorbs3	0.25	0.196667	0.05	0.711327	0.28	0.23	0.24	0.19	0.25	0.15	chr8	-	38319461	38321573	2112	0.05	-0.302432
	1149	hnrnpa0l	0.0733333	0.26	-0.19	1.2e-124	0.08	0.07	0.07	0.31	0.16	0.31	chr14	+	38849500	38850933	1433	0.19	0.0170329
	1150	ddx18	0.386667	0.38	0.01	1	0.45	0.26	0.45	0.32	0.42	0.4	chr9	+	38351873	38352207	334	0.01	-0.0429791
	1151	hnrnpaba	0.173333	0.163333	0.01	0.993288	0.16	0.18	0.18	0.15	0.17	0.17	chr14	+	6965377	6966131	754	0.01	0.041174
	1152	fbxo3	0.336667	0.333333	0	1	0.34	0.41	0.26	0.25	0.37	0.38	chr7	-	38703600	38705150	1550	0	0.177743
	1153	tceanc2	0.01	0.015	0	1	0.01	NA	NA	0.02	NA	0.01	chr2	+	10880149	10880593	444	0	0.0792171
	1154	adob	0.273333	0.266667	0.01	1	0.22	0.34	0.26	0.28	0.24	0.28	chr17	+	43659940	43661745	1805	0.01	0.0614964
	1155	ivd	0.363333	0.376667	-0.01	1	0.38	0.38	0.33	0.56	0.27	0.3	chr17	-	31346560	31347381	821	0.01	-0.226574
	1156	prtfdc1	0.0566667	0.0466667	0.01	1	0.05	0.08	0.04	0.06	0.06	0.02	chr2	+	12279157	12280469	1312	0.01	-0.0163496
	1157	zgc:56304	0.24	0.263333	-0.02	0.862112	0.23	0.24	0.25	0.24	0.29	0.26	chr23	+	44106541	44107277	736	0.02	-0.0260438
	1158	fnta	0.46	0.436667	0.02	1	0.46	0.43	0.49	0.36	0.46	0.49	chr14	+	3536533	3537129	596	0.02	0.174288
	1159	meaf6	0.343333	0.446667	-0.1	0.297151	0.32	0.4	0.31	0.52	0.42	0.4	chr19	+	4032633	4033031	398	0.1	-0.00938611
	1160	LOC100332721	0.7	0.79	-0.09	1	0.59	0.59	0.92	0.71	0.72	0.94	chr25	+	3011208	3012872	1664	0.09	-0.068798
	1161	chtopa	0.146667	0.126667	0.02	0.979751	0.1	0.17	0.17	0.13	0.12	0.13	chr19	-	23897343	23898501	1158	0.02	0.114073
	1162	rab3gap2	0.34	0.603333	-0.26	0.0428823	0.34	0.16	0.52	0.5	0.55	0.76	chr17	-	25610346	25611183	837	0.26	0.00785543
	1163	znf574	1	0.996667	0	1	1	1	1	0.99	1	1	chr16	+	11344182	11344727	545	0	-0.0643669
	1164	bcl9	0.853333	0.903333	-0.05	0.707994	0.82	1	0.74	0.8	1	0.91	chr1	+	47407849	47409063	1214	0.05	0.100337
	1165	ddx4	0.956667	0.726667	0.23	4.72e-10	1	1	0.87	0.66	0.84	0.68	chr10	+	6904845	6905256	411	0.23	0.212708
	1166	apopt1	0.38	0.41	-0.03	1	0.34	0.42	0.38	0.41	0.39	0.43	chr13	+	15814322	15814776	454	0.03	-0.0741637
	1167	ppa1b	0.09	0.0833333	0.01	1	0.1	0.09	0.08	0.13	0.05	0.07	chr13	-	30152216	30152545	329	0.01	0.0024301
	1168	nedd1	0.43	0.386667	0.04	1	0.4	0.5	0.39	0.4	0.46	0.3	chr25	+	19556147	19556974	827	0.04	0.0791886
	1169	glrx2	0.143333	0.15	-0.01	1	0.1	0.18	0.15	0.15	NA	NA	chr22	+	24218606	24219083	477	0.01	0.0384628
	1170	stag2a	0.233333	0.2	0.03	1	0.28	0.24	0.18	0.18	0.25	0.17	chr5	-	23488055	23489467	1412	0.03	-0.0534031
	1171	lamtor4	0.16	0.166667	-0.01	1	0.15	0.16	0.17	0.16	0.12	0.22	chr4	+	20053849	20054578	729	0.01	0.313441
	1172	znf438	0.72	1	-0.28	0.00631755	0.72	0.72	NA	1	1	1	chr12	+	26963676	26964334	658	0.28	0.0444669
	1173	slmapb	0.313333	0.543333	-0.23	0.00130661	0.36	0.2	0.38	0.43	0.52	0.68	chr23	+	19603607	19604407	800	0.23	0.0157665
	1174	maff	0.426667	0.35	0.08	0.9799	0.45	0.33	0.5	NA	0.35	NA	chr12	-	19340786	19342033	1247	0.08	#N/A
	1175	fam58a	0.21	0.226667	-0.02	1	0.25	0.09	0.29	0.22	0.21	0.25	chr23	-	19968823	19970253	1430	0.02	-0.0386043
	1176	det1	0.0533333	0.0566667	0	1	0.03	0.05	0.08	0.05	0.06	0.06	chr25	-	12399060	12399433	373	0	-0.170852
	1177	gdf3	0.543333	0.536667	0.01	1	0.57	0.53	0.53	0.54	0.54	0.53	chr17	-	4239445	4240414	969	0.01	-0.161429
	1178	igf2r	0.753333	0.676667	0.08	0.7158	0.8	0.8	0.66	0.69	0.62	0.72	chr20	+	42659888	42660253	365	0.08	-0.277246
	1179	entpd6	0.356667	0.22	0.14	0.877968	0.17	0.4	0.5	0.25	0.19	NA	chr17	+	21123321	21123990	669	0.14	0.0291602
	1180	trim16	0.35	0.333333	0.02	1	0.3	0.34	0.41	0.32	0.35	0.33	chr12	+	46678463	46679478	1015	0.02	0.179589
	1181	abi2b	0.55	0.63	-0.08	0.483045	0.54	0.55	0.56	0.73	0.56	0.6	chr6	+	10009684	10010348	664	0.08	0.532058
	1182	ccz1	0.24	0.0733333	0.17	0.282197	0.12	0.47	0.13	0.03	0.17	0.02	chr12	-	17657224	17657715	491	0.17	0.182553
	1183	rbm25b	0.31	0.823333	-0.51	7.65e-40	0.36	0.3	0.27	0.74	0.9	0.83	chr20	-	51131913	51132574	661	0.51	-0.0379862
	1184	fbxl20	0.235	0.25	-0.02	1	0.26	NA	0.21	NA	0.25	NA	chr19	-	4827847	4828722	875	0.02	0.253204
	1185	si:dkey-79d12.4	0.166667	0.18	-0.01	1	0.17	0.19	0.14	0.18	0.22	0.14	chr16	+	24739095	24742042	2947	0.01	0.891806
	1186	ube2r2	0.07	0.0766667	-0.01	1	0.07	0.08	0.06	0.07	0.08	0.08	chr21	-	11842764	11845883	3119	0.01	-0.166824
	1187	actb1	0.39	0.496667	-0.11	1.58e-36	0.38	0.39	0.4	0.41	0.41	0.67	chr1	-	8649104	8649746	642	0.11	-0.367346
	1188	hdac1	0.423333	0.44	-0.02	1	0.44	0.38	0.45	0.36	0.38	0.58	chr19	+	29817868	29818648	780	0.02	-0.0703591
	1189	rab33ba	0.35	0.303333	0.05	0.986897	0.29	0.37	0.39	0.24	0.35	0.32	chr14	+	46182007	46184097	2090	0.05	0.0833247
	1190	crb3b	0.176667	0.176667	0	1	0.2	0.18	0.15	0.22	0.16	0.15	chr1	+	56183749	56184928	1179	0	0.0996728
	1191	dctn1a	0.11	0.22	-0.11	0.853469	0.15	0.1	0.08	0.12	0.21	0.33	chr7	-	1062801	1063113	312	0.11	-0.144046
	1192	rbb4l	0.266667	0.346667	-0.08	0.618143	0.34	0.21	0.25	0.32	0.38	0.34	chr11	+	12768152	12768624	472	0.08	-0.147534
	1193	eif3eb	0.315	0.13	0.18	0.33197	0.27	NA	0.36	0.14	0.12	0.13	chr19	-	22624269	22624635	366	0.18	-0.229084
	1194	si:ch73-308l14.2	0.09	0.06	0.03	1	0.05	NA	0.13	0.02	0.04	0.12	chr14	+	1001654	1002140	486	0.03	-0.248372
	1195	uqcrfs1	0.18	0.156667	0.02	0.925612	0.17	0.17	0.2	0.14	0.17	0.16	chr7	+	45402418	45403559	1141	0.02	-0.714056
	1196	zdhhc24	0.0666667	0.0533333	0.01	1	0.06	0.09	0.05	0.06	0.05	0.05	chr14	-	33940721	33941580	859	0.01	0.0820062
	1197	polr2a	0.616667	0.586667	0.03	1	0.55	0.62	0.68	0.59	0.61	0.56	chr12	+	22570180	22573297	3117	0.03	0.210178
	1198	mpnd	0.22	0.28	-0.06	1	0.21	0.21	0.24	0.24	0.37	0.23	chr8	+	18840124	18840694	570	0.06	-0.432294
	1199	fam222a	0.44	0.413333	0.03	1	0.41	0.41	0.5	0.41	0.4	0.43	chr5	+	19751424	19754679	3255	0.03	0.128841
	1200	mcm8	NA	NA	NA	NA	0.24	NA	0.39	NA	NA	NA	chr17	+	4364984	4365444	460	#VALUE!	0.332148
	1201	prmt1	0.486667	0.5	-0.01	1	0.51	0.44	0.51	0.45	0.48	0.57	chr3	-	32356833	32358091	1258	0.01	-0.287105
	1202	chmp3	0.186667	0.156667	0.03	0.954839	0.17	0.22	0.17	0.14	0.14	0.19	chr17	+	43475492	43476280	788	0.03	0.0548131
	1203	zgc:153916	0.01	0	0.01	1	0.03	0	0	0	0	0	chr6	-	25339424	25340284	860	0.01	0.0100664
	1204	phc1	0.553333	0.383333	0.17	0.325471	0.58	0.6	0.48	0.41	0.42	0.32	chr16	+	31958944	31960343	1399	0.17	0.03722
	1205	arfgap3	0.873333	0.906667	-0.03	0.93376	0.85	0.88	0.89	0.81	0.98	0.93	chr4	+	77965078	77965391	313	0.03	-0.298271
	1206	mtmr8	0.293333	0.303333	-0.01	1	0.28	0.25	0.35	0.36	0.26	0.29	chr5	-	22028386	22028959	573	0.01	#N/A
	1207	zgc:113372	0.1	0.08	0.02	1	0.09	0.1	0.11	0.08	0.08	0.08	chr17	+	49641601	49642203	602	0.02	0.261485
	1208	minpp1b	0.523333	0.48	0.04	1	0.41	0.76	0.4	0.36	0.67	0.41	chr12	-	17482607	17483286	679	0.04	0.23503
	1209	slc30a9	0.31	0.256667	0.05	0.903087	0.32	0.32	0.29	0.24	0.24	0.29	chr14	+	44823228	44824631	1403	0.05	0.356502
	1210	otx1b	0.52	0.51	0.01	1	0.48	0.56	0.52	0.48	0.53	0.52	chr17	+	24322592	24324415	1823	0.01	0.0868801
	1211	pigl	0.163333	0.0533333	0.11	0.455252	0.07	0.12	0.3	0.05	0.05	0.06	chr5	+	42053304	42054070	766	0.11	-0.294107
	1212	elmo1	0.793333	0.843333	-0.05	0.881261	0.71	0.88	0.79	0.79	0.74	1	chr19	-	33887589	33888748	1159	0.05	0.0118701
	1213	sh3bp5la	0.243333	0.26	-0.02	1	0.22	0.27	0.24	0.29	0.26	0.23	chr15	-	34854025	34855571	1546	0.02	-0.370868
	1214	si:ch211-63o20.7	0.055	0.055	0	1	0.03	0.08	NA	0.04	NA	0.07	chr20	-	34702410	34703462	1052	0	0.2335
	1215	mkrn2	0.746667	0.906667	-0.16	0.299333	0.84	0.4	1	1	0.72	1	chr11	-	565615	566196	581	0.16	-0.236086
	1216	mccc1	0.48	0.225	0.25	0.194628	0.54	0.55	0.35	0.28	NA	0.17	chr22	+	36899258	36899777	519	0.25	0.0225489
	1217	fam76b	0.42	0.373333	0.05	0.980548	0.33	0.52	0.41	0.39	0.37	0.36	chr5	-	23585212	23586015	803	0.05	-0.0913663
	1218	camk2b1	0.536667	0.54	0	1	0.56	0.48	0.57	NA	0.62	0.46	chr5	-	20931255	20935016	3761	0	-0.122912
	1219	LOC100330644	0.19	0.173333	0.02	1	0.14	0.22	0.21	0.15	0.17	0.2	chr23	-	26182422	26184326	1904	0.02	-0.128692
	1220	tmpob	0.463333	0.416667	0.05	1	0.49	0.45	0.45	0.35	0.47	0.43	chr25	+	3301628	3302666	1038	0.05	0.139845
	1221	slc38a9	0.633333	0.723333	-0.09	0.704135	0.66	0.64	0.6	0.68	0.73	0.76	chr10	+	6944073	6944396	323	0.09	0.219879
	1222	helb	0.513333	0.293333	0.22	0.544351	0.57	0.41	0.56	0.4	0.17	0.31	chr4	-	12769950	12770659	709	0.22	-0.0397029
	1223	rab3aa	0.456667	0.456667	0	1	0.37	0.56	0.44	0.54	0.41	0.42	chr2	+	24876803	24878659	1856	0	#N/A
	1224	ptk2ab	0.316667	0.243333	0.07	0.615707	0.33	0.3	0.32	0.28	0.25	0.2	chr16	-	30737278	30738002	724	0.07	0.0927453
	1225	gart	0.286667	0.28	0.01	1	0.32	0.35	0.19	0.18	0.3	0.36	chr1	-	973067	973664	597	0.01	-0.224063
	1226	erf	0.873333	0.963333	-0.09	0.38751	0.62	1	1	1	0.89	1	chr19	-	6141913	6145027	3114	0.09	-0.392707
	1227	wdr21	0.293333	0.263333	0.03	1	0.28	0.29	0.31	0.22	0.28	0.29	chr20	-	28422544	28423446	902	0.03	-0.0318105
	1228	rnf40	0.676667	0.683333	-0.01	1	0.82	0.71	0.5	0.75	0.61	0.69	chr12	+	28932788	28933282	494	0.01	-0.22102
	1229	fam219ab	0	0	0	1	0	NA	0	0	NA	0	chr5	-	26080113	26082885	2772	0	-0.161481
	1230	trub2	0.363333	0.376667	-0.01	1	0.39	0.34	0.36	0.38	0.37	0.38	chr6	-	41023578	41024063	485	0.01	-0.0956638
	1231	sars2	NA	NA	NA	NA	NA	NA	NA	NA	NA	NA	chr15	+	14666815	14667095	280	#VALUE!	-1.47634
	1232	fam114a2	0.153333	0.176667	-0.02	1	0.13	0.18	0.15	0.22	0.16	0.15	chr21	-	37423392	37423809	417	0.02	-0.0229104
	1233	psmc4	0.646667	0.583333	0.06	0.6783	0.58	0.65	0.71	0.6	0.6	0.55	chr16	-	41794704	41795126	422	0.06	-0.210278
	1234	trim25	0.055	0.0433333	0.01	1	0.04	NA	0.07	0.06	0.04	0.03	chr6	-	18388116	18389920	1804	0.01	-0.677154
	1235	fxyd6l	0.326667	0.46	-0.13	0.696771	0.45	0.23	0.3	0.46	0.44	0.48	chr16	-	24601138	24601688	550	0.13	0.584369
	1236	pmaip1	0.286667	0.29	0	1	0.28	0.28	0.3	0.29	0.3	0.28	chr10	+	8656615	8657686	1071	0	0.492592
	1237	fam117ab	0.423333	0.45	-0.03	1	0.3	0.51	0.46	0.41	0.52	0.42	chr12	+	9875008	9876072	1064	0.03	-0.136618
	1238	otub1b	0.16	0.123333	0.04	1	0.14	0.12	0.22	0.08	0.13	0.16	chr7	-	24815812	24816353	541	0.04	0.0119063
	1239	myo1b	0.213333	0.223333	-0.01	1	0.22	0.22	0.2	0.23	0.21	0.23	chr9	-	16127194	16129168	1974	0.01	0.0205822
	1240	bora	0.25	0.16	0.09	0.289546	0.23	0.24	0.28	0.1	0.29	0.09	chr1	+	30734088	30734800	712	0.09	0.147026
	1241	dapk3	0.24	0.206667	0.03	0.993288	0.19	0.26	0.27	0.22	0.18	0.22	chr2	-	37467942	37470147	2205	0.03	0.0391405
	1242	apoc1	0.15	0.225	-0.07	1	0.14	0.16	0.15	0.34	NA	0.11	chr16	+	23973409	23973723	314	0.07	1.04512
	1243	dtnbp1a	0.196667	0.26	-0.06	0.763137	0.18	0.2	0.21	0.27	0.28	0.23	chr16	-	25503921	25505006	1085	0.06	-0.201194
	1244	fip1l1b	0.263333	0.243333	0.02	1	0.31	0.24	0.24	0.22	0.24	0.27	chr1	+	14403376	14403687	311	0.02	-0.0338448
	1245	LOC100334800	0.323333	0.36	-0.04	0.876421	0.35	0.3	0.32	0.36	0.35	0.37	chr1	-	58899360	58899916	556	0.04	-0.734892
	1246	pqbp1	0.166667	0.17	0	1	0.14	0.18	0.18	0.16	0.18	0.17	chr8	+	36589029	36589390	361	0	0.0508412
	1247	tpx2	0.336667	0.346667	-0.01	1	0.28	0.36	0.37	0.32	0.28	0.44	chr23	+	32037857	32038221	364	0.01	-0.087704
	1248	pqlc2	NA	NA	NA	NA	NA	NA	NA	0.47	NA	0.58	chr8	-	10937528	10938455	927	#VALUE!	0.216727
	1249	nsmfb	0.18	0.12	0.06	1	NA	NA	0.18	NA	NA	0.12	chr5	+	28486540	28488684	2144	0.06	-0.124758
	1250	neu3.1	0.35	0.14	0.21	0.488174	0.43	0.27	NA	NA	0.14	NA	chr21	+	21793510	21794771	1261	0.21	0.303232
	1251	cbr1	0.57	0.546667	0.02	1	0.49	0.64	0.58	0.56	0.47	0.61	chr1	+	47169813	47173177	3364	0.02	0.00442264
	1252	supt7l	0.666667	0.523333	0.14	0.443167	0.53	0.75	0.72	0.53	0.42	0.62	chr17	-	40860032	40860324	292	0.14	-0.00246518
	1253	polr1d	0.0766667	0.0533333	0.02	0.960172	0.04	0.1	0.09	0.05	0.04	0.07	chr14	-	9077334	9077671	337	0.02	0.0181583
	1254	yrdc	0.0833333	0.366667	-0.28	2.54e-08	0.07	0.1	0.08	0.26	0.31	0.53	chr16	+	4189782	4190726	944	0.28	0.0742254
	1255	LOC110440102	0.01	0.01	0	0.54138	0.01	0.01	0.01	0.01	0.01	0.01	chr11	+	30253162	30253550	388	0	-0.451787
	1256	bag1	0.39	0.28	0.11	0.385463	0.43	0.39	0.35	0.28	0.26	0.3	chr2	+	30907590	30908302	712	0.11	0.199547
	1257	bmpr1ba	0.26	0.223333	0.04	1	0.26	0.19	0.33	0.19	0.26	0.22	chr5	-	7488053	7488575	522	0.04	-0.20295
	1258	mmaa	0.1	0.0833333	0.02	1	0.09	0.05	0.16	0.07	0.09	0.09	chr1	+	35969711	35970259	548	0.02	-0.762716
	1259	nt5c3a	0.153333	0.15	0	1	0.16	0.16	0.14	0.08	0.15	0.22	chr16	-	7216809	7217533	724	0	0.365833
	1260	tmem184a	0.603333	0.62	-0.02	1	0.59	0.66	0.56	0.65	0.68	0.53	chr3	+	42956089	42957609	1520	0.02	0.0491373
	1261	timm10	0.0733333	0.0833333	-0.01	1	0.08	0.07	0.07	0.1	0.09	0.06	chr1	+	44393902	44395246	1344	0.01	0.087304
	1262	fam173b	0.176667	0.223333	-0.05	1	0.2	0.13	0.2	0.21	0.19	0.27	chr2	+	30482862	30483367	505	0.05	-0.785532
	1263	zgc:110239	0.0833333	0.113333	-0.03	0.596894	0.1	0.08	0.07	0.13	0.14	0.07	chr19	-	42490936	42491298	362	0.03	-0.0343683
	1264	btbd3a	0.0333333	0.0433333	-0.01	1	0.03	0.03	0.04	0.03	0.05	0.05	chr1	+	51196026	51202095	6069	0.01	0.424977
	1265	sf3b1	0.16	0.203333	-0.04	1	0.24	0.12	0.12	0.22	0.19	0.2	chr9	-	32161623	32162423	800	0.04	0.140659
	1266	wtap	0.186667	0.2	-0.01	1	0.24	0.17	0.15	0.19	0.17	0.24	chr20	-	30931414	30932617	1203	0.01	-0.0251689
	1267	arhgap19	0.453333	0.516667	-0.06	1	0.43	0.36	0.57	0.45	0.55	0.55	chr22	-	34959070	34960799	1729	0.06	0.012814
	1268	sorbs3	0.526667	0.746667	-0.22	0.354787	0.49	0.46	0.63	0.68	0.69	0.87	chr8	-	38319461	38321108	1647	0.22	-0.302432
	1269	mettl16	0.706667	0.836667	-0.13	0.282112	0.68	0.77	0.67	0.87	0.67	0.97	chr15	-	25214171	25214719	548	0.13	0.077052
	1270	med22	0.196667	0.0833333	0.11	0.343261	0.15	0.29	0.15	0.14	0.05	0.06	chr5	+	33290699	33291719	1020	0.11	-0.0833308
	1271	kif4	0.0733333	0.0933333	-0.02	0.968336	0.06	0.07	0.09	0.12	0.05	0.11	chr21	-	44737594	44739346	1752	0.02	-0.103058
	1272	vps28	0.393333	0.363333	0.03	1	0.34	0.41	0.43	0.37	0.37	0.35	chr19	+	46237665	46238624	959	0.03	-0.0229831
	1273	aplp2	NA	NA	NA	NA	NA	NA	NA	0.39	0.33	0.27	chr18	-	44364530	44367521	2991	#VALUE!	-1.14268
	1274	acvr2ab	NA	NA	NA	NA	NA	NA	NA	NA	NA	NA	chr6	+	1740177	1746109	5932	#VALUE!	0.194468
	1275	ND4L	1	1	0	1	1	1	1	1	1	1	chrM	+	11009	11305	296	0	#N/A
	1276	si:dkey-66i24.9	0.21	0.323333	-0.11	0.949857	0.13	0.2	0.3	0.29	0.26	0.42	chr3	+	31095386	31097524	2138	0.11	-0.31562
	1277	desi2	0.383333	0.383333	0	1	0.39	0.38	0.38	0.4	0.39	0.36	chr13	+	11569634	11570568	934	0	0.242137
	1278	gb:bc139872	0.16	0.336667	-0.18	0.0739969	0.15	0.15	0.18	0.22	0.48	0.31	chr5	+	1223128	1223706	578	0.18	0.606236
	1279	elf2a	0.263333	0.266667	0	1	0.24	0.24	0.31	0.3	0.27	0.23	chr14	-	46047758	46049031	1273	0	0.445223
	1280	sf3a2	0.136667	0.12	0.02	1	0.14	0.13	0.14	0.12	0.12	0.12	chr2	-	57825431	57825788	357	0.02	0.0666055
	1281	ercc4	0.233333	0.236667	0	1	0.26	0.26	0.18	0.22	0.29	0.2	chr12	+	19973458	19974532	1074	0	-0.0341895
	1282	pik3r1	0.3	0.316667	-0.02	1	0.25	0.3	0.35	0.42	0.25	0.28	chr5	-	54767136	54769678	2542	0.02	0.359419
	1283	ccnd2a	0.353333	0.343333	0.01	1	0.39	0.4	0.27	0.37	0.39	0.27	chr25	-	16973945	16974305	360	0.01	-0.171663
	1284	mtrr	0.175	0.33	-0.15	0.695593	0.18	NA	0.17	0.35	NA	0.31	chr24	-	16855750	16856150	400	0.15	0.109303
	1285	denr	0.0766667	0.103333	-0.03	0.993288	0.11	0.08	0.04	0.07	0.16	0.08	chr10	+	44443035	44443349	314	0.03	0.0628805
	1286	zglp1	0.246667	0.223333	0.02	1	0.21	0.29	0.24	0.25	0.21	0.21	chr6	+	157040	157389	349	0.02	-0.209748
	1287	clk4a	0.223333	0.22	0	1	0.28	0.21	0.18	0.18	0.29	0.19	chr14	-	6933924	6934438	514	0	0.323934
	1288	them4	NA	NA	NA	NA	NA	NA	NA	NA	NA	NA	chr16	+	17797864	17798412	548	#VALUE!	0.148921
	1289	atp5ib	0.17	0.226667	-0.06	0.755755	0.11	0.19	0.21	0.21	0.16	0.31	chr5	-	9070382	9070738	356	0.06	-0.403208
	1290	smc5	0.06	0.09	-0.03	0.95149	0.02	0.05	0.11	0.11	0.11	0.05	chr10	-	15618103	15618497	394	0.03	0.200035
	1291	qkia	0.03	0.0133333	0.02	1	0.05	0.02	0.02	0.01	0.01	0.02	chr17	+	27807148	27813509	6361	0.02	0.0923368
	1292	zc3h7a	0.383333	0.433333	-0.05	0.956097	0.41	0.35	0.39	0.51	0.44	0.35	chr3	+	43807223	43808322	1099	0.05	0.0928568
	1293	polr1c	0.36	0.22	0.14	0.408886	0.3	0.44	0.34	0.18	0.23	0.25	chr13	+	28694576	28694924	348	0.14	0.211014
	1294	eci2	0.513333	0.53	-0.02	1	0.42	0.5	0.62	0.63	0.43	0.53	chr24	+	2971395	2972039	644	0.02	-0.477931
	1295	haus3	0.15	0.14	0.01	1	0.16	0.14	0.15	0.1	0.16	0.16	chr7	+	24397913	24398429	516	0.01	-0.23372
	1296	zgc:136864	0.02	0.0166667	0	1	0.01	0.01	0.04	0.01	0.02	0.02	chr1	-	55007318	55008468	1150	0	0.0955708
	1297	dcxr	0.313333	0.393333	-0.08	0.768874	0.24	0.37	0.33	0.52	0.31	0.35	chr12	-	3043303	3043672	369	0.08	-1.33175
	1298	hdr	0.323333	0.256667	0.07	0.848213	0.33	0.32	0.32	0.22	0.23	0.32	chr5	+	27414472	27415058	586	0.07	-0.108066
	1299	LOC101886161	0.0866667	0.0866667	0	1	0.09	0.08	0.09	0.08	0.09	0.09	chr19	+	4767439	4768119	680	0	-0.518478
	1300	mob2a	0.156667	0.176667	-0.02	1	0.17	0.19	0.11	0.13	0.16	0.24	chr25	-	22863028	22863805	777	0.02	-0.281276
	1301	exoc6b	0.373333	0.32	0.05	0.963327	0.33	0.38	0.41	0.33	0.32	0.31	chr7	+	25292285	25294036	1751	0.05	-0.235522
	1302	mrps33	0.0266667	0.03	0	1	0.03	0.02	0.03	0.02	0.05	0.02	chr4	-	12102267	12104106	1839	0	0.142602
	1303	micall2b	0.436667	0.236667	0.2	0.336485	0.35	0.45	0.51	0.16	0.1	0.45	chr1	-	9460010	9460994	984	0.2	0.118836
	1304	pora	0.266667	0.256667	0.01	1	0.25	0.27	0.28	0.2	0.35	0.22	chr10	+	35311862	35312880	1018	0.01	0.0888126
	1305	si:ch211-195b11.7	0.09	0.08	0.01	1	0.09	0.06	0.12	0.07	0.11	0.06	chr14	-	38795532	38796161	629	0.01	-0.157082
	1306	atox1	0.0666667	0.0733333	-0.01	1	0.1	0.05	0.05	0.14	0.08	0	chr14	-	25982957	25983255	298	0.01	-0.275757
	1307	zdhhc1	0.223333	0.216667	0.01	1	0.27	0.3	0.1	0.32	0.17	0.16	chr7	+	35210811	35212805	1994	0.01	0.229622
	1308	tial1	0.57	0.533333	0.04	1	0.57	0.4	0.74	0.5	0.49	0.61	chr13	-	25472311	25473337	1026	0.04	0.167403
	1309	lrrc1	0.286667	0.26	0.03	1	0.19	0.28	0.39	0.18	0.29	0.31	chr13	-	2254236	2255440	1204	0.03	-0.113216
	1310	scamp1	0.183333	0.156667	0.03	1	0.13	0.22	0.2	0.09	0.2	0.18	chr21	-	3715820	3717168	1348	0.03	0.679168
	1311	uba1	0.393333	0.436667	-0.04	0.432412	0.38	0.39	0.41	0.44	0.44	0.43	chr23	+	20663592	20664537	945	0.04	-0.0796406
	1312	ncor2	0.393333	0.38	0.01	1	0.45	0.4	0.33	0.37	0.4	0.37	chr8	-	43379436	43382137	2701	0.01	0.119369
	1313	slc24a4a	0.253333	0.343333	-0.09	1	0.23	0.22	0.31	0.39	0.21	0.43	chr17	-	38784244	38784714	470	0.09	0.29127
	1314	LOC100334439	0.0166667	0.00666667	0.01	0.701539	0.02	0.02	0.01	0.01	0.01	0	chr19	-	4738706	4741339	2633	0.01	-0.405632
	1315	pdlim2	0.313333	0.286667	0.03	0.934173	0.28	0.33	0.33	0.32	0.26	0.28	chr8	-	38190233	38191768	1535	0.03	0.0583171
	1316	gspt1	0.413333	0.605	-0.19	0.675528	0.3	0.3	0.64	0.36	0.85	NA	chr12	+	19383132	19383945	813	0.19	#N/A
	1317	suds3	0.303333	0.33	-0.03	1	0.3	0.36	0.25	0.31	0.39	0.29	chr5	+	15513189	15513769	580	0.03	0.354911
	1318	rcn3	0.813333	0.74	0.07	0.904401	0.85	0.76	0.83	0.85	0.7	0.67	chr3	-	32536919	32537572	653	0.07	#N/A
	1319	akirin2	0.28	0.263333	0.02	1	0.26	0.28	0.3	0.3	0.23	0.26	chr20	-	2715944	2716632	688	0.02	-0.449309
	1320	nsmce1	0.503333	0.51	-0.01	1	0.46	0.48	0.57	NA	NA	0.51	chr3	+	44076939	44077688	749	0.01	0.223049
	1321	abhd16a	0.513333	0.396667	0.12	0.383264	0.42	0.59	0.53	0.37	0.48	0.34	chr16	-	10477533	10478132	599	0.12	-0.0818187
	1322	ipo11	0.1	0.11	-0.01	1	0.09	0.12	0.09	0.07	0.14	0.12	chr8	-	32028724	32031008	2284	0.01	0.0418675
	1323	mfap3l	0.103333	0.166667	-0.06	0.952054	0.1	0.1	0.11	0.17	0.25	0.08	chr7	-	7665304	7666956	1652	0.06	-0.314024
	1324	zp3b	0.41	0.33	0.08	2.38e-10	0.41	0.41	0.41	0.33	0.34	0.32	chr2	+	6258440	6258794	354	0.08	-0.0321742
	1325	ppm1aa	0.166667	0.22	-0.05	1	0.32	0.07	0.11	0.18	NA	0.26	chr13	+	31560656	31561385	729	0.05	0.0457603
	1326	adprm	0.203333	0.166667	0.04	1	0.13	0.27	0.21	0.21	0.12	0.17	chr12	-	288105	288948	843	0.04	-0.129331
	1327	csnk2b	0.536667	0.54	0	1	0.55	0.54	0.52	0.7	0.41	0.51	chr19	-	26730298	26731357	1059	0	-0.140633
	1328	pcm1	0.486667	0.546667	-0.06	1	0.51	0.35	0.6	0.58	0.41	0.65	chr1	+	16653436	16654161	725	0.06	-0.144853
	1329	mars2	0.32	0.495	-0.17	0.773235	0.32	NA	NA	NA	0.58	0.41	chr14	-	23679155	23680454	1299	0.17	#N/A
	1330	ttll7	0.136667	0.12	0.02	1	0.15	0.17	0.09	NA	0.08	0.16	chr11	-	7984757	7985068	311	0.02	0.911121
	1331	scarb2a	0.44	0.363333	0.08	1	0.37	0.47	0.48	0.4	0.32	0.37	chr5	+	52858821	52860140	1319	0.08	-0.0902846
	1332	acp1	0.146667	0.3	-0.15	0.334629	0.14	0.13	0.17	0.36	0.1	0.44	chr23	+	35536905	35537736	831	0.15	0.0772081
	1333	tnfsf10l4	0.346667	0.346667	0	1	0.37	0.38	0.29	0.29	0.41	0.34	chr5	+	22582999	22583539	540	0	-0.864303
	1334	hrasb	0.206667	0.173333	0.03	1	0.24	0.22	0.16	0.15	0.18	0.19	chr7	-	49638617	49640482	1865	0.03	0.122094
	1335	si:ch211-132b12.8	0.14	0.193333	-0.05	4.32e-07	0.14	0.14	0.14	0.18	0.22	0.18	chr18	-	40698550	40699187	637	0.05	-0.26412
	1336	zdhhc18b	0.366667	0.346667	0.02	1	0.37	0.3	0.43	0.32	0.41	0.31	chr19	+	14474327	14475996	1669	0.02	0.295294
	1337	cse1l	0.326667	0.4	-0.07	0.0271649	0.31	0.36	0.31	0.34	0.41	0.45	chr11	+	5489538	5490184	646	0.07	-0.138562
	1338	rp2	0.786667	0.6	0.19	0.134957	0.72	0.9	0.74	0.88	0.63	0.29	chr6	-	37514710	37515389	679	0.19	0.0190206
	1339	fam122b	0.343333	0.353333	-0.01	1	0.27	0.41	0.35	0.38	0.38	0.3	chr14	+	31544754	31545376	622	0.01	0.211947
	1340	tspan4b	0.215	0.21	0.01	1	0.13	0.3	NA	0.21	0.15	0.27	chr3	-	32587010	32587440	430	0.01	-0.718076
	1341	lnx2b	0.553333	0.62	-0.07	0.601071	0.58	0.55	0.53	0.6	0.59	0.67	chr14	+	32945039	32945931	892	0.07	-0.0418579
	1342	aldh3b1	0.45	0.436667	0.01	1	0.49	0.42	0.44	0.54	0.39	0.38	chr3	+	34128347	34128952	605	0.01	-0.138659
	1343	ap2s1	0.15	0.1	0.05	0.534352	0.14	0.16	0.15	0.09	0.08	0.13	chr15	+	8797661	8799981	2320	0.05	0.18949
	1344	ust	0.723333	0.53	0.19	0.295473	0.76	0.8	0.61	0.45	0.37	0.77	chr20	-	31310868	31311233	365	0.19	0.35275
	1345	pigc	0.21	0.213333	0	1	0.3	0.16	0.17	0.23	0.23	0.18	chr20	+	14813946	14815494	1548	0	-0.611075
	1346	senp6b	0.333333	0.426667	-0.09	0.153128	0.36	0.3	0.34	0.38	0.39	0.51	chr17	-	36849731	36850395	664	0.09	0.356391
	1347	zgc:173742	0.0133333	0.0133333	0	1	0	0.01	0.03	0.02	0.01	0.01	chr18	+	14331761	14332060	299	0	-0.28858
	1348	mtss1	0.696667	0.59	0.11	0.543625	0.6	0.76	0.73	0.64	0.57	0.56	chr6	-	50581985	50582611	626	0.11	0.267029
	1349	herc3	0.11	0.08	0.03	1	0.08	0.21	0.04	0.06	0.11	0.07	chr1	+	50690974	50691538	564	0.03	0.172143
	1350	ctdspl2b	NA	NA	NA	NA	NA	0.48	NA	NA	NA	NA	chr7	+	31390466	31391129	663	#VALUE!	-0.0565832
	1351	wdr75	0.416667	0.316667	0.1	0.178124	0.35	0.42	0.48	0.33	0.28	0.34	chr9	-	41120158	41120554	396	0.1	0.178239
	1352	ddx56	0.0966667	0.203333	-0.11	0.0313924	0.07	0.09	0.13	0.28	0.17	0.16	chr10	-	2856377	2856767	390	0.11	0.358097
	1353	vamp5	0.253333	0.213333	0.04	1	0.24	0.25	0.27	0.25	0.21	0.18	chr5	+	28306371	28307473	1102	0.04	-0.0527899
	1354	ckap2l	0.18	0.273333	-0.09	0.818	0.17	0.16	0.21	0.39	0.23	0.2	chr5	+	13560078	13561069	991	0.09	1.34388
	1355	smarcb1a	0.05	0.1	-0.05	1	0.05	NA	NA	0.1	NA	NA	chr8	-	30929704	30930038	334	0.05	-0.0152108
	1356	ube2e3	0.24	0.26	-0.02	1	0.18	0.27	0.27	0.24	0.27	0.27	chr9	+	43879536	43880341	805	0.02	0.183935
	1357	mnd1	0.253333	0.196667	0.06	0.95149	0.23	0.27	0.26	0.16	0.25	0.18	chr1	+	25215791	25216602	811	0.06	0.195583
	1358	nudt8	0.02	0.0233333	0	1	0.02	0.03	0.01	0.02	0.03	0.02	chr15	-	498009	500579	2570	0	-0.400914
	1359	si:dkey-7l6.3	0.0633333	0.045	0.02	1	0.12	0.03	0.04	NA	0.04	0.05	chr2	-	42354803	42355712	909	0.02	0.452956
	1360	si:ch211-225h24.2	0.42	0.513333	-0.09	0.151521	0.45	0.4	0.41	0.42	0.53	0.59	chr23	+	35460796	35461518	722	0.09	-0.420946
	1361	cachd1	0.36	0.446667	-0.09	0.75165	0.25	0.46	0.37	0.51	0.42	0.41	chr6	-	31590751	31592055	1304	0.09	-0.00886371
	1362	plekhm1	0.446667	0.57	-0.12	0.877968	0.48	0.46	0.4	0.44	0.7	0.57	chr12	+	4960097	4962882	2785	0.12	-0.171744
	1363	qsox1	0.366667	0.42	-0.05	0.845891	0.35	0.37	0.38	0.4	0.44	0.42	chr8	-	14503610	14504778	1168	0.05	-0.0680234
	1364	erap1b	0.173333	0.203333	-0.03	1	0.18	0.19	0.15	0.16	0.27	0.18	chr5	-	26234426	26234823	397	0.03	-0.24352
	1365	tyw5	0.36	0.286667	0.07	0.942532	0.41	0.37	0.3	0.26	0.36	0.24	chr9	-	24116275	24117175	900	0.07	#N/A
	1366	derl2	0.8	0.79	0.01	1	0.95	0.77	0.68	0.82	0.66	0.89	chr5	+	59008696	59009175	479	0.01	-0.0346101
	1367	fam32a	0.146667	0.176667	-0.03	0.761271	0.09	0.16	0.19	0.1	0.26	0.17	chr22	+	15721346	15721825	479	0.03	#N/A
	1368	rad1	0.01	0.113333	-0.1	0.0370334	0.01	0.01	0.01	0.15	0.09	0.1	chr15	-	23780499	23781332	833	0.1	-0.149147
	1369	usp38	0.116667	0.0933333	0.02	1	0.09	0.09	0.17	0.1	0.12	0.06	chr1	+	35487990	35489522	1532	0.02	-0.148362
	1370	ubr5	0.183333	0.186667	0	1	0.18	0.2	0.17	0.13	0.21	0.22	chr16	-	52542033	52542762	729	0	-0.278154
	1371	pdcd5	0.7	0.793333	-0.09	0.0868975	0.67	0.74	0.69	0.74	0.82	0.82	chr18	-	31089950	31090330	380	0.09	0.0230094
	1372	prc1a	0.226667	0.196667	0.03	1	0.2	0.16	0.32	0.21	0.18	0.2	chr25	+	7458591	7459027	436	0.03	-0.21608
	1373	rps6ka3b	NA	NA	NA	NA	NA	NA	NA	NA	0.22	NA	chr24	-	24183752	24184727	975	#VALUE!	-0.33908
	1374	gnai2b	1	1	0	1	1	1	1	1	1	1	chr6	-	53050166	53051020	854	0	-0.229004
	1375	ankrd37	0.76	0.883333	-0.12	0.72873	0.72	NA	0.8	1	0.89	0.76	chr1	+	17698101	17698773	672	0.12	0.405431
	1376	gpt2	0.32	0.21	0.11	0.436643	0	0.42	0.54	0.25	0.11	0.27	chr7	+	41898797	41899190	393	0.11	0.0738275
	1377	LOC101884923	0.25	0.316667	-0.07	0.97199	0.23	0.25	0.27	0.31	0.42	0.22	chr25	+	31213097	31216586	3489	0.07	0.129824
	1378	prkar1aa	0.26	0.24	0.02	1	0.23	0.36	0.19	0.26	0.2	0.26	chr3	-	36262593	36265545	2952	0.02	0.022199
	1379	nkrf	0.716667	0.723333	-0.01	1	0.76	0.69	0.7	0.74	0.72	0.71	chr14	+	32856329	32859133	2804	0.01	-0.20085
	1380	anapc16	0.243333	0.373333	-0.13	0.920103	0.3	0.19	0.24	0.33	0.32	0.47	chr12	+	48327304	48327595	291	0.13	0.286791
	1381	ifrd2	0.456667	0.57	-0.11	0.119051	0.41	0.4	0.56	0.49	0.61	0.61	chr8	+	26426434	26427311	877	0.11	0.50588
	1382	mmp9	0.316667	0.42	-0.1	0.934287	0.4	0.29	0.26	0.42	NA	NA	chr8	+	24295189	24295947	758	0.1	0.493465
	1383	fam120a	NA	NA	NA	NA	NA	NA	NA	NA	0.49	NA	chr11	-	27705970	27706600	630	#VALUE!	-0.45877
	1384	gtf2h1	0.17	0.596667	-0.43	0.00196456	0.04	0.02	0.45	0.98	0.33	0.48	chr25	-	3196855	3197606	751	0.43	-0.327719
	1385	necap1	0.46	0.5	-0.04	1	0.48	0.43	0.47	0.43	0.59	0.48	chr19	+	10407295	10408029	734	0.04	0.0299004
	1386	rpl15	0.09	0.0766667	0.01	0.639365	0.09	0.09	0.09	0.06	0.09	0.08	chr19	+	17392839	17393196	357	0.01	-0.199637
	1387	si:dkeyp-38g8.5	0.54	0.483333	0.06	0.970795	0.59	0.49	0.54	0.39	0.35	0.71	chr4	+	16318946	16319762	816	0.06	-0.118484
	1388	hs3st1	1	1	0	1	1	1	1	1	1	1	chr14	+	134458	135339	881	0	-0.388626
	1389	ubp1	0.413333	0.416667	0	1	0.35	0.35	0.54	0.46	0.42	0.37	chr19	+	42841523	42845247	3724	0	-0.143289
	1390	si:cabz01071911.3	0.656667	0.586667	0.07	0.711327	0.73	0.65	0.59	0.55	0.73	0.48	chr4	-	72271801	72273119	1318	0.07	0.625134
	1391	spryd7b	0.26	0.176667	0.08	0.223926	0.29	0.27	0.22	0.17	0.14	0.22	chr9	-	29636620	29637890	1270	0.08	-9.54752
	1392	alpl	0.04	0.065	-0.03	1	0.04	0.03	0.05	0.05	NA	0.08	chr11	+	28009804	28012012	2208	0.03	1.54129
	1393	si:ch211-156j22.4	0.163333	0.34	-0.18	0.00690698	0.17	0.17	0.15	0.34	0.43	0.25	chr23	-	27575538	27576288	750	0.18	0.0077122
	1394	nagk	0.42	0.4	0.02	1	0.19	0.64	0.43	0.29	0.37	0.54	chr7	-	59202456	59203305	849	0.02	-0.397961
	1395	txlnbb	0.58	0.536667	0.04	1	0.65	0.41	0.68	0.36	0.7	0.55	chr17	-	6358160	6358750	590	0.04	-0.264973
	1396	tspan14	0.366667	0.316667	0.05	0.972557	0.35	0.36	0.39	0.29	0.27	0.39	chr13	-	21638454	21639061	607	0.05	3.03007
	1397	LOC560627	0.216667	0.133333	0.08	0.630449	0.26	0.18	0.21	0.13	0.12	0.15	chr25	-	31165633	31166150	517	0.08	-0.563647
	1398	pla2g12a	NA	NA	NA	NA	0.03	NA	NA	NA	NA	NA	chr1	-	12061284	12062172	888	#VALUE!	0.625433
	1399	nsrp1	0.516667	0.53	-0.01	1	0.64	0.37	0.54	0.53	0.5	0.56	chr21	-	40402508	40403615	1107	0.01	-0.147488
	1400	ndufa4l	0.0333333	0.05	-0.02	0.733612	0.03	0.04	0.03	0.06	0.05	0.04	chr3	-	20950286	20950585	299	0.02	-0.0101663
	1401	cfl1	0.35	0.276667	0.07	1.82e-08	0.29	0.38	0.38	0.28	0.35	0.2	chr14	+	30800327	30801551	1224	0.07	0.0560661
	1402	pgam5	0.383333	0.333333	0.05	0.642893	0.41	0.38	0.36	0.41	0.32	0.27	chr5	+	18934831	18936235	1404	0.05	-0.0968116
	1403	zgc:56628	0.446667	0.566667	-0.12	0.848213	0.39	0.45	0.5	0.45	0.58	0.67	chr2	+	22412192	22412938	746	0.12	0.013325
	1404	tm7sf3	0.213333	0.2	0.01	1	0.18	0.2	0.26	0.22	0.21	0.17	chr4	-	1732825	1735043	2218	0.01	-0.153611
	1405	bmi1a	0.3	0.28	0.02	0.947361	0.28	0.29	0.33	0.28	0.29	0.27	chr24	+	17266045	17267235	1190	0.02	0.108903
	1406	txn2	0.0433333	0.0666667	-0.02	0.920103	0.02	0.08	0.03	0.06	0.06	0.08	chr3	-	5265101	5265875	774	0.02	0.00905749
	1407	zgc:92140	1	1	0	1	1	1	1	1	1	1	chr8	-	19401085	19402523	1438	0	0.0221687
	1408	ND4	0.716667	0.746667	-0.03	1	0.75	0.67	0.73	0.75	0.73	0.76	chrM	+	11299	12679	1380	0.03	#N/A
	1409	atp5h	0.196667	0.166667	0.03	1	0.19	0.19	0.21	0.12	0.17	0.21	chr3	-	48550585	48550878	293	0.03	-0.0129892
	1410	anxa11a	0.39	0.395	-0.01	1	0.24	0.46	0.47	0.34	NA	0.45	chr13	+	16325870	16326599	729	0.01	-0.207257
	1411	tomm22	0.26	0.186667	0.07	0.54138	0.26	0.26	0.26	0.2	0.24	0.12	chr12	+	19353012	19353771	759	0.07	#N/A
	1412	znf740a	0.2	0.193333	0.01	1	0.16	0.26	0.18	0.16	0.22	0.2	chr11	-	2252983	2255353	2370	0.01	0.173973
	1413	hsd17b10	0.08	0.09	-0.01	1	0.08	0.08	0.08	0.08	0.1	0.09	chr23	-	18372048	18372633	585	0.01	-0.117389
	1414	pcmt	0.296667	0.4	-0.1	0.604546	0.3	0.22	0.37	0.35	0.36	0.49	chr20	-	1295862	1296257	395	0.1	-0.155078
	1415	mcfd2	0.206667	0.186667	0.02	0.819691	0.22	0.2	0.2	0.18	0.2	0.18	chr13	-	8685081	8685755	674	0.02	#N/A
	1416	wu:fi34b01	0.733333	0.77	-0.04	0.17414	0.74	0.73	0.73	0.79	0.72	0.8	chr2	-	9647138	9648624	1486	0.04	0.00539663
	1417	LOC100334068	0.376667	0.143333	0.23	8.75e-18	0.4	0.37	0.36	0.31	0.06	0.06	chr11	+	18199631	18200252	621	0.23	-0.953127
	1418	zgc:77838	0.103333	0.0633333	0.04	0.89095	0.09	0.1	0.12	0.05	0.1	0.04	chr21	-	5022946	5023509	563	0.04	-0.0920364
	1419	acaa2	0.13	0.343333	-0.21	1.34e-06	0.06	0.15	0.18	0.26	0.42	0.35	chr8	-	2509625	2510338	713	0.21	0.203992
	1420	tjp2a	0.203333	0.173333	0.03	1	0.15	0.21	0.25	0.17	0.22	0.13	chr10	-	15815866	15816963	1097	0.03	-0.13283
	1421	hadhaa	0.41	0.313333	0.1	0.472228	0.4	0.39	0.44	0.38	0.28	0.28	chr20	+	47984300	47984899	599	0.1	-0.79701
	1422	mrpl57	0.233333	0.256667	-0.02	0.921475	0.23	0.23	0.24	0.26	0.25	0.26	chr17	-	26608512	26608978	466	0.02	-0.0600054
	1423	dia1b	0.233333	0.24	-0.01	1	0.21	0.22	0.27	0.23	0.24	0.25	chr24	-	5653162	5653707	545	0.01	0.10064
	1424	fgfr1op2	0.606667	0.523333	0.08	0.646239	0.52	0.58	0.72	0.55	0.49	0.53	chr4	+	1729976	1730920	944	0.08	-0.122602
	1425	zgc:122991	0.14	0.13	0.01	1	0.14	0.14	0.14	0.17	0.13	0.09	chr19	+	29859778	29861183	1405	0.01	0.281663
	1426	gpr137c	0.313333	0.313333	0	1	0.27	0.31	0.36	0.38	0.23	0.33	chr17	+	15011708	15012115	407	0	0.040626
	1427	ireb2	0.376667	0.48	-0.1	0.35117	0.35	0.34	0.44	0.62	0.42	0.4	chr25	-	6227828	6228740	912	0.1	0.0805252
	1428	med13b	0.193333	0.19	0	1	0.14	0.2	0.24	0.18	0.17	0.22	chr15	-	20060643	20061504	861	0	0.0137804
	1429	ep400	0.386667	0.493333	-0.11	0.630449	0.4	0.41	0.35	0.52	0.49	0.47	chr8	-	43667154	43668817	1663	0.11	-0.29418
	1430	tsen15	0.0133333	0.03	-0.02	0.846049	0.01	0.01	0.02	0.02	0.03	0.04	chr2	+	9951307	9951766	459	0.02	-0.440161
	1431	gcsha	0.336667	0.45	-0.11	0.0167144	0.32	0.39	0.3	0.44	0.47	0.44	chr18	-	6145307	6145849	542	0.11	-0.014892
	1432	ptpn9b	0.273333	0.47	-0.2	0.189355	0.25	0.28	0.29	0.38	0.72	0.31	chr1	+	19112445	19112939	494	0.2	0.141547
	1433	cdc42	0.343333	0.36	-0.02	1	0.38	0.29	0.36	0.37	0.4	0.31	chr11	+	39146813	39148203	1390	0.02	0.0370502
	1434	LOC101884921	0.25	0.183333	0.07	1	0.23	0.31	0.21	0.17	0.18	0.2	chr16	-	273689	277991	4302	0.07	0.32104
	1435	ccdc92	0.0133333	0.136667	-0.12	0.133948	0.01	0.01	0.02	0.07	0.14	0.2	chr8	-	43096182	43097791	1609	0.12	0.877736
	1436	ptena	0.366667	0.3	0.07	0.934173	0.38	0.37	0.35	0.35	0.25	NA	chr17	-	23650569	23651706	1137	0.07	1.48995
	1437	hdac8	0.39	0.236667	0.15	0.39656	0.38	0.42	0.37	0.27	0.26	0.18	chr7	-	51656099	51656790	691	0.15	-0.157959
	1438	wipf2b	0.52	0.556667	-0.04	1	0.55	0.47	0.54	0.59	0.56	0.52	chr19	+	5619666	5621306	1640	0.04	-0.431693
	1439	selt1a	0.23	0.14	0.09	0.0181715	0.18	0.24	0.27	0.14	0.15	0.13	chr2	-	9684305	9684963	658	0.09	0.0864852
	1440	ovca2	0.66	0.613333	0.05	1	0.62	0.54	0.82	0.49	0.7	0.65	chr10	-	35664129	35664756	627	0.05	-0.231614
	1441	sfrp1a	0.11	0.11	0	1	0.06	0.14	0.13	0.12	0.08	0.13	chr5	+	27537948	27538745	797	0	0.09734
	1442	zmp:0000000529	NA	NA	NA	NA	NA	NA	NA	NA	NA	NA	chr15	-	47882643	47883644	1001	#VALUE!	0.0333479
	1443	csnk1g2a	0.443333	0.506667	-0.06	0.536581	0.52	0.43	0.38	0.49	0.49	0.54	chr2	+	23077372	23078756	1384	0.06	0.0950008
	1444	nufip2	0.49	0.503333	-0.01	1	0.4	0.5	0.57	0.55	0.49	0.47	chr15	+	30134287	30137782	3495	0.01	0.0598396
	1445	zgc:110249	0.88	0.656667	0.22	9.56e-08	0.89	0.96	0.79	0.63	0.61	0.73	chr3	-	12976	14075	1099	0.22	-0.691563
	1446	zgc:174268	0.946667	0.656667	0.29	1.45e-08	0.84	1	1	0.65	0.59	0.73	chr3	+	60098486	60099860	1374	0.29	-1.50929
	1447	LOC108179134	0.12	0.113333	0.01	1	0.13	0.11	0.12	0.11	0.11	0.12	chr23	-	44575407	44577388	1981	0.01	-0.288306
	1448	alyref	0.0833333	0.0966667	-0.01	1	0.05	0.11	0.09	0.1	0.08	0.11	chr3	+	59890213	59890529	316	0.01	-0.149706
	1449	psmb1	0.116667	0.12	0	1	0.1	0.15	0.1	0.12	0.12	0.12	chr13	-	1142725	1143028	303	0	-0.0573386
	1450	zmp:0000000662	0.34	0.336667	0	1	0.3	0.35	0.37	0.4	0.28	0.33	chr13	-	11766357	11768094	1737	0	-0.121692
	1451	chchd1	0.0266667	0.0333333	-0.01	1	0.03	0.02	0.03	0.03	0.04	0.03	chr13	+	21775410	21776678	1268	0.01	-0.00984589
	1452	si:ch211-160o17.4	0.186667	0.26	-0.07	0.674035	0.16	0.19	0.21	0.25	0.23	0.3	chr11	+	2680025	2683977	3952	0.07	0.273985
	1453	ccng1	0.373333	0.296667	0.08	6.88e-05	0.38	0.35	0.39	0.29	0.27	0.33	chr14	+	22139153	22140213	1060	0.08	-3.68402
	1454	prkcha	0.363333	0.326667	0.04	1	0.24	0.28	0.57	0.31	0.32	0.35	chr13	+	31747626	31748964	1338	0.04	0.108611
	1455	mphosph8	0.38	0.34	0.04	1	0.42	0.38	0.34	0.45	0.33	0.24	chr9	-	21462463	21463607	1144	0.04	#N/A
	1456	atad1a	0.07	0.07	0	1	0.03	0.04	0.14	0.08	0.08	0.05	chr5	-	16718919	16719259	340	0	0.0377477
	1457	trappc11	0.6	0.385	0.21	0.566636	0.6	NA	NA	0.38	0.39	NA	chr14	-	7320946	7321273	327	0.21	-0.205456
	1458	insig2	0.533333	0.86	-0.33	0.0573576	0.68	0.42	0.5	NA	0.73	0.99	chr9	+	755319	755634	315	0.33	0.147336
	1459	gnl3	0	0.04	-0.04	0.940932	0	0	0	NA	NA	0.04	chr11	+	3970593	3971029	436	0.04	0.718452
	1460	gpatch2	0.293333	0.353333	-0.06	1	0.24	0.25	0.39	0.31	0.36	0.39	chr20	-	46834321	46835781	1460	0.06	-0.0719692
	1461	actl6a	0.116667	0.183333	-0.07	0.317626	0.07	0.17	0.11	0.19	0.18	0.18	chr6	+	29395189	29395707	518	0.07	#N/A
	1462	zgc:175264	0.146667	0.213333	-0.07	0.793368	0.23	0.09	0.12	0.22	0.26	0.16	chr11	-	18802302	18803135	833	0.07	0.0584622
	1463	zgc:158234	0.28	0.183333	0.1	0.701539	0.22	0.32	0.3	0.26	0.1	0.19	chr10	+	24441874	24442551	677	0.1	0.180187
	1464	si:ch211-215a9.5	0.14	0.166667	-0.03	1	0.15	0.14	0.13	0.2	0.17	0.13	chr10	+	36199622	36200050	428	0.03	-2.32983
	1465	agfg1b	0.453333	0.71	-0.26	0.036635	0.4	0.41	0.55	0.65	0.63	0.85	chr2	+	16478437	16479291	854	0.26	-0.0121311
	1466	dhx16	0.216667	0.126667	0.09	0.78468	0.28	0.2	0.17	0.19	0.12	0.07	chr15	-	34899645	34899985	340	0.09	-0.0973621
	1467	unc119.1	0.376667	0.396667	-0.02	1	0.35	0.38	0.4	0.35	0.45	0.39	chr8	-	39852095	39853079	984	0.02	-0.109777
	1468	cdv3	0.476667	0.34	0.14	0.000343812	0.49	0.39	0.55	0.38	0.34	0.3	chr24	+	9892468	9893795	1327	0.14	-0.271948
	1469	si:ch211-222h17.9	0.34	0.336667	0	1	0.25	0.34	0.43	0.37	0.42	0.22	chr4	+	401495	402085	590	0	-0.263474
	1470	eml2	0.366667	0.38	-0.01	1	0.43	0.29	0.38	0.38	0.34	0.42	chr15	-	28881125	28881728	603	0.01	-0.346086
	1471	abcg2a	0.0966667	0.0966667	0	1	0.08	0.12	0.09	0.07	0.19	0.03	chr23	+	45936207	45936686	479	0	-0.231748
	1472	si:ch211-89p3.3	0.555	0.506667	0.05	1	0.3	0.81	NA	0.56	0.64	0.32	chr20	+	35204478	35205013	535	0.05	-0.12468
	1473	ypel3	0.366667	0.453333	-0.09	0.441616	0.39	0.36	0.35	0.38	0.49	0.49	chr3	-	26186153	26187198	1045	0.09	-0.0799183
	1474	crk	0.75	0.75	0	1	0.66	0.76	0.83	0.63	0.79	0.83	chr15	+	24742676	24743087	411	0	#N/A
	1475	akt3b	0.43	0.39	0.04	1	0.43	NA	NA	NA	0.37	0.41	chr1	-	53735439	53735737	298	0.04	0.00538168
	1476	pop5	0.226667	0.263333	-0.04	1	0.36	0.18	0.14	0.28	0.28	0.23	chr8	-	41274208	41274658	450	0.04	0.2904
	1477	gnao1a	0.2	0.286667	-0.09	0.694854	0.14	0.26	0.2	0.24	0.29	0.33	chr18	+	22974422	22976664	2242	0.09	0.0237558
	1478	hmgb3b	0.476667	0.306667	0.17	1.76e-12	0.4	0.53	0.5	0.28	0.36	0.28	chr21	+	34128999	34129776	777	0.17	-0.0899216
	1479	rnf7	0.333333	0.42	-0.09	0.242641	0.36	0.34	0.3	0.43	0.39	0.44	chr18	-	41757269	41757682	413	0.09	0.070595
	1480	LOC402866	0.603333	0.4	0.2	0.0230659	0.58	0.7	0.53	0.35	0.43	0.42	chr23	+	45365518	45366415	897	0.2	5.65966
	1481	atr	0.05	0.04	0.01	1	0.05	NA	NA	NA	0.04	NA	chr2	-	16384285	16384689	404	0.01	-0.219653
	1482	per2	0.39	0.28	0.11	0.544351	0.31	0.38	0.48	0.32	0.27	0.25	chr2	-	48309600	48310740	1140	0.11	-0.00554445
	1483	chchd5	0.0433333	0.0566667	-0.01	1	0.07	0.02	0.04	0.01	0.16	0	chr3	-	52895164	52895519	355	0.01	0.00471361
	1484	rfxap	0.236667	0.333333	-0.1	0.325471	0.26	0.19	0.26	0.34	0.31	0.35	chr10	+	34961022	34961604	582	0.1	-0.110349
	1485	morc2	0.293333	0.36	-0.07	0.88475	0.29	0.32	0.27	0.31	0.32	0.45	chr25	-	3708089	3708838	749	0.07	0.0376175
	1486	lins1	NA	NA	NA	NA	NA	NA	NA	NA	NA	NA	chr7	+	9895246	9895907	661	#VALUE!	-0.322814
	1487	spns1	0.346667	0.02	0.33	3.4e-06	0.44	0.58	0.02	0.01	0.02	0.03	chr3	-	15455319	15456277	958	0.33	-0.222816
	1488	zgc:110843	0.113333	0.1	0.01	1	0.12	0.11	0.11	0.09	0.11	0.1	chr14	+	7915231	7916391	1160	0.01	0.100063
	1489	hccsa.1	0.116667	0.14	-0.02	1	0.14	0.08	0.13	0.13	0.1	0.19	chr2	-	14998612	14999021	409	0.02	0.0807109
	1490	ppiaa	0.2	0.183333	0.02	0.466608	0.2	0.21	0.19	0.18	0.19	0.18	chr8	-	45755643	45756009	366	0.02	-0.0493967
	1491	cwf19l1	0.4	0.28	0.12	0.488339	0.39	0.43	0.38	0.36	0.29	0.19	chr4	+	17653173	17653566	393	0.12	0.0913774
	1492	gpat4	0.39	0.37	0.02	1	0.34	0.38	0.45	0.29	0.41	0.41	chr10	-	41362390	41362988	598	0.02	-0.0562558
	1493	gpaa1	0.13	0.24	-0.11	0.909299	NA	NA	0.13	NA	0.24	NA	chr2	-	1452037	1453277	1240	0.11	-0.0873521
	1494	ten1	0.09	0.06	0.03	1	NA	0.09	NA	NA	0.06	NA	chr6	-	23107602	23107913	311	0.03	-0.141496
	1495	trmt44	0.0433333	0.04	0	1	0.03	0.04	0.06	0.03	0.05	0.04	chr7	+	59719452	59719911	459	0	0.232275
	1496	arhgap21b	0.53	0.436667	0.09	0.904697	0.48	0.6	0.51	0.44	0.47	0.4	chr2	+	12403674	12406641	2967	0.09	-0.113293
	1497	rad51c	0	0.00333333	0	1	0	0	0	0	0	0.01	chr10	+	32672206	32672569	363	0	-0.241704
	1498	wrnip1	0.486667	0.513333	-0.03	1	0.43	0.46	0.57	0.6	0.56	0.38	chr2	-	374365	375167	802	0.03	-0.0117342
	1499	hccsb	0.45	0.443333	0.01	1	0.39	0.53	0.43	0.43	0.46	0.44	chr24	-	31081899	31083128	1229	0.01	-0.0702076
	1500	vps29	0.486667	0.44	0.05	1	0.44	0.48	0.54	0.31	0.5	0.51	chr21	+	17011148	17011581	433	0.05	0.0119733
	1501	nde1	0.553333	0.546667	0.01	1	0.53	0.55	0.58	0.53	0.58	0.53	chr3	+	36682776	36684388	1612	0.01	0.242289
	1502	tomm40	0.0733333	0.0766667	0	1	0.07	0.08	0.07	0.08	0.09	0.06	chr16	-	25672639	25674253	1614	0	0.106086
	1503	thap11	0.85	0.79	0.06	0.193351	0.95	0.85	0.75	0.75	0.72	0.9	chr7	-	29041470	29042887	1417	0.06	-0.00849582
	1504	ube2d2l	0.31	0.273333	0.04	0.775144	0.29	0.31	0.33	0.24	0.3	0.28	chr14	-	49865082	49865907	825	0.04	0.281236
	1505	si:ch211-11i22.4	0.106667	0.123333	-0.02	1	0.09	0.12	0.11	0.18	0.13	0.06	chr25	+	5982196	5982630	434	0.02	-0.132191
	1506	rpp14	0.0866667	0.133333	-0.05	0.789151	0.1	0.08	0.08	0.13	0.13	0.14	chr22	+	10163803	10164866	1063	0.05	0.600876
	1507	cnot2	0.25	0.246667	0	1	0.18	0.28	0.29	0.24	0.28	0.22	chr25	+	28712846	28713508	662	0	-0.0322521
	1508	ptdss2	0.233333	0.196667	0.04	1	0.22	0.25	0.23	0.18	0.23	0.18	chr25	+	7560028	7560709	681	0.04	0.00474978
	1509	nedd8	0.336667	0.33	0.01	1	0.37	0.31	0.33	0.34	0.31	0.34	chr7	+	24207429	24207788	359	0.01	-0.0223213
	1510	mob4	0.226667	0.22	0.01	1	0.22	0.2	0.26	0.24	0.22	0.2	chr9	+	32312336	32312857	521	0.01	-0.183355
	1511	cox10	0.4	0.44	-0.04	1	0.35	0.49	0.36	0.35	0.49	0.48	chr12	+	36959319	36960525	1206	0.04	-0.00631691
	1512	flj11011l	0.2	0.186667	0.01	1	0.19	0.21	0.2	0.23	0.17	0.16	chr24	+	13013548	13015128	1580	0.01	-0.05442
	1513	srsf10b	0.346667	0.323333	0.02	1	0.37	0.36	0.31	0.32	0.31	0.34	chr17	+	53433744	53434318	574	0.02	-0.129284
	1514	uqcc2	0.196667	0.26	-0.06	0.550385	0.24	0.12	0.23	0.27	0.3	0.21	chr6	+	40576713	40577109	396	0.06	-0.0747046
	1515	si:ch73-389k6.1	0.22	0.153333	0.07	0.992656	0.19	0.23	0.24	0.17	0.21	0.08	chr4	+	76334454	76335199	745	0.07	1.13855
	1516	bnip1b	0.123333	0.065	0.06	1	0.08	0.23	0.06	0.06	NA	0.07	chr21	-	41538272	41538998	726	0.06	0.675995
	1517	zgc:66472	0.586667	0.366667	0.22	0.000425881	0.63	0.6	0.53	0.37	0.27	0.46	chr1	-	43988714	43989581	867	0.22	0.276556
	1518	mob2a	0.0733333	0.05	0.02	1	0.12	0.05	0.05	0.04	0.03	0.08	chr25	-	22859438	22863805	4367	0.02	-0.281276
	1519	pld3	0.16	0.145	0.01	1	0.12	0.18	0.18	0.17	0.12	NA	chr18	-	46262373	46263475	1102	0.01	0.6706
	1520	gga1	0.19	0.226667	-0.04	1	0.14	0.26	0.17	0.22	0.21	0.25	chr6	-	22119758	22121055	1297	0.04	-0.101907
	1521	sox11b	0.363333	0.333333	0.03	0.80165	0.37	0.36	0.36	0.32	0.35	0.33	chr20	-	30032636	30035292	2656	0.03	0.239112
	1522	agpat5	0.106667	0.136667	-0.03	1	0.11	0.09	0.12	0.15	0.07	0.19	chr13	-	6257466	6259906	2440	0.03	0.093922
	1523	LOC795545	0.0633333	0.0733333	-0.01	0.980548	0.05	0.08	0.06	0.05	0.1	0.07	chr18	+	7567583	7567957	374	0.01	0.901056
	1524	arfrp1	NA	NA	NA	NA	0	0	NA	NA	NA	NA	chr6	+	58528522	58528831	309	#VALUE!	-0.302594
	1525	tktb	0.186667	0.186667	0	1	0.18	0.19	0.19	0.18	0.2	0.18	chr23	-	20113378	20114183	805	0	-0.179466
	1526	thg1l	0.206667	0.11	0.1	0.726023	0.11	0.22	0.29	0.13	0.07	0.13	chr14	+	6540182	6540646	464	0.1	0.0597297
	1527	rnaset2	0.66	0.513333	0.15	0.776251	0.7	0.6	0.68	0.43	0.58	0.53	chr13	+	7061357	7061810	453	0.15	-0.148497
	1528	morc3a	0.35	0.475	-0.12	0.869745	0.32	0.32	0.41	0.45	0.5	NA	chr9	-	30558516	30559144	628	0.12	0.14184
	1529	tnk1	0.196667	0.216667	-0.02	1	0.32	0.12	0.15	0.17	0.22	0.26	chr7	+	26564224	26564784	560	0.02	-0.0661327
	1530	ptges3a	0.623333	0.236667	0.39	6.23e-08	0.6	0.73	0.54	0.2	0.28	0.23	chr23	+	27058998	27059998	1000	0.39	-0.125503
	1531	pfkfb1	0.13	0.276667	-0.15	0.664384	0.14	NA	0.12	0.32	0.2	0.31	chr23	+	26037654	26037974	320	0.15	0.072819
	1532	bub1	0.206667	0.223333	-0.02	1	0.18	0.19	0.25	0.25	0.14	0.28	chr20	-	2609973	2610823	850	0.02	0.333805
	1533	swap70b	NA	NA	NA	NA	NA	NA	NA	NA	NA	0.17	chr18	-	16876833	16877699	866	#VALUE!	-5.17957
	1534	pdia5	1	1	0	1	1	1	1	1	1	1	chr9	+	37838808	37839334	526	0	0.130585
	1535	ext2	0.14	0.15	-0.01	1	0.18	0.09	0.15	0.15	0.13	0.17	chr7	+	26891652	26892613	961	0.01	0.139649
	1536	wdr92	0.28	0.116667	0.16	0.0771726	0.33	0.2	0.31	0.21	0.08	0.06	chr13	+	1140422	1141171	749	0.16	0.247056
	1537	si:ch211-266i6.3	0.116667	0.113333	0	1	0.1	0.13	0.12	0.09	0.14	0.11	chr10	+	32057373	32058296	923	0	-0.191205
	1538	tbce	0.44	0.38	0.06	1	0.39	0.56	0.37	0.36	0.48	0.3	chr11	-	44606629	44607413	784	0.06	0.240766
	1539	trit1	0.143333	0.21	-0.07	1	0.11	0.14	0.18	0.2	0.09	0.34	chr19	-	30722767	30723766	999	0.07	0.0746784
	1540	tdrd5	0.22	0.266667	-0.05	0.814611	0.19	0.26	0.21	0.33	0.22	0.25	chr22	+	17280205	17280723	518	0.05	0.458661
	1541	shroom2a	0.39	0.373333	0.02	1	0.42	0.36	0.39	0.4	0.29	0.43	chr6	+	30452266	30453421	1155	0.02	0.0866852
	1542	dusp1	0.206667	0.206667	0	1	0.22	0.18	0.22	0.18	0.24	0.2	chr14	-	15760253	15761632	1379	0	-0.328773
	1543	LOC103911589	0.573333	0.756667	-0.18	0.336485	0.41	0.64	0.67	1	0.56	0.71	chr9	-	134515	135703	1188	0.18	-0.22894
	1544	smx5	0.0766667	0.1	-0.02	1	0.08	0.08	0.07	NA	0.1	NA	chr6	+	28207320	28208380	1060	0.02	-7.21242
	1545	atp6v0a1a	0.366667	0.336667	0.03	1	0.24	0.47	0.39	0.34	0.29	0.38	chr3	+	16972106	16973129	1023	0.03	-0.156503
	1546	btbd9	0.376667	0.51	-0.13	0.560528	0.33	0.42	0.38	0.45	0.47	0.61	chr13	-	44763835	44764230	395	0.13	0.255817
	1547	adka	0.15	0.136667	0.01	1	0.12	0.17	0.16	0.15	0.14	0.12	chr13	-	24918594	24920153	1559	0.01	0.0910287
	1548	arhgap11a	0.213333	0.163333	0.05	1	0.23	0.23	0.18	0.08	0.22	0.19	chr17	-	96669	97492	823	0.05	0.196195
	1549	aar2	0.276667	0.316667	-0.04	1	0.21	0.32	0.3	0.33	0.3	0.32	chr23	-	4216196	4216558	362	0.04	-0.171431
	1550	etv4	0.24	0.236667	0	1	0.28	0.24	0.2	0.23	0.17	0.31	chr12	+	27568234	27568694	460	0	0.15786
	1551	naa10	0.153333	0.14	0.01	1	0.2	0.11	0.15	0.12	0.15	0.15	chr23	-	13832347	13832702	355	0.01	-0.00635497
	1552	st6gal2b	0.196667	0.2	0	1	0.16	0.19	0.24	0.19	0.15	0.26	chr6	-	15436916	15437801	885	0	0.118375
	1553	nip7	0.176667	0.166667	0.01	1	0.22	0.16	0.15	0.19	0.2	0.11	chr18	-	5844305	5844630	325	0.01	-0.107484
	1554	vcpkmt	0.123333	0.07	0.05	1	0.19	0.09	0.09	NA	NA	0.07	chr17	+	45646393	45646691	298	0.05	0.393115
	1555	mrgbp	0.256667	0.313333	-0.06	0.479917	0.28	0.25	0.24	0.31	0.33	0.3	chr23	-	15899693	15900523	830	0.06	-0.507442
	1556	bckdhb	0.0833333	0.18	-0.1	0.676824	0	0.11	0.14	0.04	0.14	0.36	chr16	-	5014287	5014598	311	0.1	0.102339
	1557	ube2c	0.0133333	0.01	0	1	0.01	0.01	0.02	0.01	0	0.02	chr6	-	55287823	55288188	365	0	-0.0903694
	1558	dnm2a	0.413333	0.44	-0.03	1	0.35	0.38	0.51	0.59	0.43	0.3	chr3	+	47212539	47214563	2024	0.03	-0.0370917
	1559	lsm1	0.0966667	0.06	0.04	0.594751	0.1	0.1	0.09	0.04	0.08	0.06	chr8	+	44617657	44618213	556	0.04	0.0117663
	1560	azin1b	0.306667	0.313333	-0.01	1	0.23	0.35	0.34	0.28	0.36	0.3	chr19	-	32930476	32931667	1191	0.01	#N/A
	1561	smek1	0.31	0.31	0	1	0.32	0.3	0.31	0.29	0.37	0.27	chr20	-	33467161	33468552	1391	0	0.181716
	1562	dennd1a	0.5	0.21	0.29	0.108527	0.5	NA	NA	0.23	0.24	0.16	chr21	+	8469417	8473211	3794	0.29	-0.509095
	1563	LOC101886447	0.196667	0.173333	0.02	1	0.18	0.22	0.19	0.16	0.16	0.2	chr19	+	118739	121934	3195	0.02	-0.161688
	1564	uqcc3	0.153333	0.136667	0.02	1	0.16	0.19	0.11	0.11	0.18	0.12	chr10	-	27006266	27006732	466	0.02	#N/A
	1565	slc25a3b	0.253333	0.253333	0	1	0.24	0.27	0.25	0.24	0.25	0.27	chr25	+	3320975	3321365	390	0	-0.0768804
	1566	isy1	0.38	0.406667	-0.03	1	0.24	0.42	0.48	0.59	0.26	0.37	chr11	-	474439	476343	1904	0.03	0.139856
	1567	cxadr	0.05	0.243333	-0.19	0.00780347	0.05	0.06	0.04	0.4	0.28	0.05	chr10	+	27157302	27158240	938	0.19	1.10935
	1568	zgc:136971	NA	NA	NA	NA	NA	NA	NA	NA	NA	NA	chr8	+	26449190	26449827	637	#VALUE!	0.273907
	1569	rbm26	0.236667	0.24	0	1	0.19	0.29	0.23	0.22	0.26	0.24	chr6	+	4400447	4401247	800	0	-0.225106
	1570	LOC103910274	0.6	0.566667	0.03	1	0.59	0.57	0.64	0.52	0.69	0.49	chr3	+	33753808	33758740	4932	0.03	0.094186
	1571	ehd1b	0.313333	0.266667	0.05	0.637862	0.32	0.31	0.31	0.25	0.28	0.27	chr10	+	27091733	27093034	1301	0.05	#N/A
	1572	bbox1	0.06	0.06	0	1	0.06	NA	NA	0.06	NA	NA	chr7	+	34311182	34312434	1252	0	0.231258
	1573	wdr43	0.546667	0.553333	-0.01	1	0.62	0.48	0.54	0.61	0.56	0.49	chr17	+	24834852	24835681	829	0.01	-0.0720674
	1574	hnrnpr	0.276667	0.29	-0.01	1	0.29	0.25	0.29	0.3	0.28	0.29	chr19	-	74326	74824	498	0.01	-0.211423
	1575	atpaf1	0.136667	0.15	-0.01	1	0.12	0.13	0.16	0.11	0.25	0.09	chr22	+	17200786	17201398	612	0.01	1.09532
	1576	atp6v1f	0.106667	0.0866667	0.02	1	0.1	0.12	0.1	0.06	0.11	0.09	chr4	-	20049062	20049794	732	0.02	0.0015666
	1577	sdhdb	0.216667	0.17	0.05	0.851678	0.21	0.19	0.25	0.16	0.18	0.17	chr15	-	21684446	21685544	1098	0.05	-0.153396
	1578	clptm1	0.37	0.216667	0.15	0.00373626	0.39	0.32	0.4	0.32	0.19	0.14	chr15	+	17095116	17096331	1215	0.15	-8.11051
	1579	slc38a7	0.186667	0.166667	0.02	1	0.2	0.17	0.19	0.17	0.16	0.17	chr7	+	51813554	51814891	1337	0.02	-0.405781
	1580	zgc:56525	0.173333	0.276667	-0.1	0.381095	0.17	0.17	0.18	0.19	0.41	0.23	chr8	+	49111412	49112036	624	0.1	0.0805801
	1581	upf1	0.99	1	-0.01	0.569135	1	0.97	1	1	1	1	chr2	+	56232968	56233412	444	0.01	-0.0941858
	1582	elp3	0.423333	0.476667	-0.05	0.969323	0.38	0.49	0.4	0.58	0.43	0.42	chr20	+	34699998	34700654	656	0.05	0.276963
	1583	sh3glb2b	0.423333	0.456667	-0.03	1	0.43	0.42	0.42	0.42	0.5	0.45	chr5	-	31644448	31645250	802	0.03	0.0378954
	1584	nufip1	0.206667	0.22	-0.01	1	0.2	0.26	0.16	0.22	0.18	0.26	chr6	+	59950824	59951626	802	0.01	-0.152868
	1585	cpne3	0.37	0.01	0.36	0.000649276	0.4	0.41	0.3	0.01	NA	0.01	chr24	+	31404488	31405799	1311	0.36	-1.20929
	1586	ran	0.07	0.0666667	0	1	0.06	0.08	0.07	0.06	0.07	0.07	chr14	+	21693349	21693988	639	0	-0.0696842
	1587	telo2	0.06	0.0533333	0.01	1	0	0.14	0.04	0	0	0.16	chr24	+	37823190	37823488	298	0.01	#N/A
	1588	pi4kb	NA	NA	NA	NA	NA	NA	NA	0.4	0.55	NA	chr16	+	38197930	38199011	1081	#VALUE!	-0.253382
	1589	capn1a	0.3	0.223333	0.08	0.893606	0.27	0.36	0.27	0.25	0.19	0.23	chr13	-	42681392	42682159	767	0.08	-0.0166723
	1590	ppiab	0.14	0.133333	0.01	1	0.15	0.12	0.15	0.13	0.12	0.15	chr10	+	45351979	45352279	300	0.01	-0.0538468
	1591	zc3h15	0.323333	0.296667	0.03	0.773268	0.33	0.35	0.29	0.28	0.32	0.29	chr9	-	11664951	11665945	994	0.03	0.0377048
	1592	htatip2	0.206667	0.283333	-0.08	0.906388	0.15	0.05	0.42	0.42	0.26	0.17	chr7	+	17102686	17103176	490	0.08	0.146864
	1593	c1ql4a	0	0.00333333	0	1	0	0	0	0	0	0.01	chr23	-	28398015	28399492	1477	0	-0.615907
	1594	sort1a	0.193333	0.22	-0.03	1	0.18	0.12	0.28	0.24	0.18	0.24	chr11	-	36281610	36283734	2124	0.03	-0.113726
	1595	b3gntl1	NA	NA	NA	NA	NA	NA	NA	0.2	NA	0.12	chr1	+	57364494	57365052	558	#VALUE!	-0.601091
	1596	zbtb10	0.986667	0.753333	0.23	0.00129957	1	1	0.96	0.95	0.85	0.46	chr19	-	31878905	31879204	299	0.23	-0.117597
	1597	ccdc28a	0.223333	0.226667	0	1	0.24	0.2	0.23	0.24	0.2	0.24	chr17	-	33409032	33409673	641	0	0.17596
	1598	snupn	0.213333	0.173333	0.04	0.711768	0.18	0.23	0.23	0.14	0.17	0.21	chr25	-	6435699	6436261	562	0.04	-0.587329
	1599	nf2a	0.52	0.586667	-0.07	0.613233	0.43	0.49	0.64	0.55	0.57	0.64	chr5	-	11727173	11727932	759	0.07	0.904207
	1600	smg7	1	1	0	1	1	1	1	1	1	1	chr2	+	36075846	36076227	381	0	-0.00793915
	1601	ip6k2a	0.31	0.266667	0.04	0.951397	0.28	0.32	0.33	0.26	0.3	0.24	chr6	-	42409079	42410421	1342	0.04	-0.0441943
	1602	actr6	0.16	0.183333	-0.02	1	0.11	0.16	0.21	0.13	0.19	0.23	chr25	-	19585318	19585812	494	0.02	0.322448
	1603	LOC103911725	0.476667	0.293333	0.18	0.371005	0.46	0.47	0.5	0.27	0.37	0.24	chr10	-	8946986	8947434	448	0.18	#N/A
	1604	uchl5	0.0566667	0.08	-0.02	1	0.07	0.05	0.05	0.09	0.09	0.06	chr22	+	24233490	24233856	366	0.02	0.0411226
	1605	rhbdd2	0.15	0.15	0	1	0.18	0.14	0.13	0.15	0.14	0.16	chr10	-	35314289	35315093	804	0	-0.364194
	1606	npm2a	0.0166667	0.0233333	-0.01	1	0.01	0	0.04	0.01	0.04	0.02	chr8	+	37754556	37754910	354	0.01	0.257866
	1607	ndel1b	0.0533333	0.05	0	1	0.05	0.05	0.06	0.04	0.06	0.05	chr3	-	48584684	48587251	2567	0	-0.0484471
	1608	fam172a	NA	NA	NA	NA	NA	NA	NA	0.17	NA	NA	chr5	-	49768091	49770079	1988	#VALUE!	-0.218882
	1609	ltv1	0.106667	0.0966667	0.01	1	0.08	0.13	0.11	0.13	0.11	0.05	chr1	-	53865478	53866354	876	0.01	0.2303
	1610	trpc4apb	0.766667	0.66	0.11	0.696771	0.83	0.7	0.77	0.68	0.64	NA	chr23	-	18759709	18760539	830	0.11	0.76199
	1611	mepce	0.976667	0.75	0.23	1.67e-09	0.96	0.98	0.99	0.83	0.7	0.72	chr5	-	68766456	68767818	1362	0.23	0.378667
	1612	si:ch211-198m1.1	0.186667	0.176667	0.01	1	0.17	0.18	0.21	0.16	0.26	0.11	chr3	+	18966969	18967662	693	0.01	-0.103759
	1613	si:ch211-107m4.1	0.0366667	0.04	0	1	0.04	0.04	0.03	0.06	NA	0.02	chr14	-	22480385	22482391	2006	0	0.430917
	1614	capn7	0.383333	0.276667	0.11	0.765618	0.36	0.39	0.4	0.29	0.31	0.23	chr16	-	36167904	36169904	2000	0.11	0.0578917
	1615	nudt4b	0.44	0.34	0.1	0.682725	0.5	0.36	0.46	0.29	0.39	0.34	chr4	-	1788739	1790063	1324	0.1	0.11308
	1616	atp2b1a	0.1	0.0733333	0.03	0.988018	0.11	0.11	0.08	0.08	0.08	0.06	chr4	-	16076704	16079026	2322	0.03	0.0103082
	1617	espl1	0.03	0.196667	-0.17	0.0443081	0.03	0.01	0.05	0.32	0.17	0.1	chr6	-	39668853	39669427	574	0.17	0.919695
	1618	cetn3	0.156667	0.196667	-0.04	0.934735	0.15	0.14	0.18	0.17	0.19	0.23	chr10	-	43708910	43709261	351	0.04	-0.0817314
	1619	csnk1da	0.303333	0.306667	0	1	0.31	0.31	0.29	0.3	0.29	0.33	chr3	-	36173203	36175208	2005	0	-0.0531769
	1620	sars2	NA	NA	NA	NA	NA	NA	NA	NA	NA	NA	chr15	+	14666815	14667105	290	#VALUE!	-1.47634
	1621	gen1	0.496667	0.683333	-0.19	0.132668	0.51	0.46	0.52	0.71	0.66	0.68	chr4	+	301270	302850	1580	0.19	-0.094093
	1622	acvr2aa	0.27	0.26	0.01	1	0.28	0.28	0.25	0.28	0.19	0.31	chr9	-	25380790	25384588	3798	0.01	0.364082
	1623	spata6l	0.313333	0.263333	0.05	0.981692	0.28	0.37	0.29	0.22	0.29	0.28	chr7	+	69494163	69494504	341	0.05	-0.223461
	1624	rnf168	0.416667	0.496667	-0.08	0.455252	0.44	0.46	0.35	0.55	0.41	0.53	chr15	-	4104622	4105604	982	0.08	0.0924261
	1625	hdx	0.333333	0.283333	0.05	1	0.25	0.38	0.37	0.33	0.37	0.15	chr14	-	6209810	6210125	315	0.05	-0.163364
	1626	si:dkey-85a20.4	0.223333	0.216667	0.01	1	0.2	0.23	0.24	0.19	0.21	0.25	chr13	+	39322649	39323132	483	0.01	-0.0511372
	1627	ube2d1b	0.263333	0.223333	0.04	1	0.29	0.22	0.28	0.15	0.29	0.23	chr12	-	7237666	7238173	507	0.04	0.162429
	1628	dvl3a	0.45	0.39	0.06	0.960018	0.35	0.48	0.52	0.35	0.48	0.34	chr2	-	9702055	9702993	938	0.06	0.491444
	1629	det1	0.05	0.0533333	0	1	0.03	0.04	0.08	0.05	0.06	0.05	chr25	-	12399043	12399433	390	0	-0.170852
	1630	fdft1	0.32	0.263333	0.06	1	0.34	0.26	0.36	0.2	0.27	0.32	chr20	-	52907397	52907756	359	0.06	-0.400184
	1631	mpi	0.45	0.36	0.09	1	0.33	0.54	0.48	0.52	0.34	0.22	chr25	+	3047227	3047644	417	0.09	0.528482
	1632	fggy	0.296667	0.25	0.05	1	0.26	0.36	0.27	0.27	0.21	0.27	chr2	+	114723	115367	644	0.05	-0.0068548
	1633	klhl20	0.51	0.573333	-0.06	1	0.54	0.53	0.46	0.63	0.44	0.65	chr2	+	34125689	34126881	1192	0.06	0.333874
	1634	baz1a	0.34	0.27	0.07	0.387751	0.36	0.35	0.31	0.28	0.24	0.29	chr17	-	10031791	10032824	1033	0.07	-0.131045
	1635	ankha	0.403333	0.39	0.01	1	0.33	0.47	0.41	0.36	0.4	0.41	chr24	-	10349147	10350339	1192	0.01	-0.566054
	1636	LOC101886015	0.485	0.375	0.11	0.951397	0.54	NA	0.43	0.39	0.36	NA	chr14	+	1871249	1871940	691	0.11	0.07416
	1637	polr2m	0.523333	0.556667	-0.03	1	0.53	0.68	0.36	0.56	0.48	0.63	chr7	+	30285082	30286764	1682	0.03	-0.509844
	1638	LOC100536344	0.546667	0.663333	-0.12	0.73911	0.49	0.48	0.67	0.56	0.77	0.66	chr22	+	1848917	1850010	1093	0.12	-0.602925
	1639	nup205	0.01	0.0266667	-0.02	0.934173	0.01	0.01	0.01	0.04	0.01	0.03	chr18	-	12236044	12236373	329	0.02	-0.0742348
	1640	magi1b	0.0133333	0.01	0	1	0.01	0.03	0	0.01	0.01	0.01	chr11	+	19084571	19085990	1419	0	0.172427
	1641	tmem263	0.326667	0.153333	0.17	0.0142109	0.24	0.34	0.4	0.18	0.15	0.13	chr18	-	15261531	15263662	2131	0.17	0.337564
	1642	ciao1	0.19	0.17	0.02	1	0.22	0.17	0.18	0.15	0.21	0.15	chr8	-	4779744	4780664	920	0.02	-0.342253
	1643	ddx3a	0.423333	0.45	-0.03	1	0.36	0.47	0.44	0.42	0.45	0.48	chr9	+	33352062	33354886	2824	0.03	0.113993
	1644	mdm4	0.433333	0.44	-0.01	1	0.39	0.45	0.46	0.46	0.41	0.45	chr11	-	22890997	22893147	2150	0.01	0.181197
	1645	cgrrf1	NA	NA	NA	NA	NA	NA	NA	NA	NA	NA	chr20	-	9776394	9776973	579	#VALUE!	-1.18592
	1646	tmtopsb	0.133333	0.0866667	0.05	0.961412	0.13	0.17	0.1	0.1	0.09	0.07	chr24	+	26195503	26197398	1895	0.05	-0.0560219
	1647	anln	0.313333	0.3	0.01	1	0.31	0.3	0.33	0.25	0.26	0.39	chr19	-	35433155	35434849	1694	0.01	0.030033
	1648	fam234a	0.226667	0.14	0.09	1	0.19	0.2	0.29	0.12	0.16	NA	chr24	-	39616157	39620720	4563	0.09	0.470751
	1649	slc16a3	0.673333	0.666667	0.01	1	0.65	0.69	0.68	0.72	0.62	0.66	chr12	-	33351642	33352042	400	0.01	-0.543466
	1650	LOC110438923	0.476667	0.213333	0.26	0.056012	0.5	0.48	0.45	0.47	0.08	0.09	chr11	+	18131450	18132010	560	0.26	0.529802
	1651	unga	0.193333	0.273333	-0.08	0.750073	0.28	0.17	0.13	0.3	0.23	0.29	chr5	-	67351219	67351635	416	0.08	-0.0659376
	1652	wdr6	0.303333	0.423333	-0.12	0.329485	0.26	0.2	0.45	0.37	0.56	0.34	chr8	+	26239864	26240507	643	0.12	-0.543954
	1653	rpp21	0.0733333	0.0966667	-0.02	1	0.01	0.02	0.19	0.02	0.13	0.14	chr22	-	15429655	15430015	360	0.02	-0.0453387
	1654	znf1007	1	1	0	1	1	1	1	1	1	1	chr15	+	990551	993294	2743	0	0.323349
	1655	sptbn1	0.2	0.173333	0.03	1	0.14	0.22	0.24	0.19	0.15	0.18	chr11	-	43132519	43135428	2909	0.03	-0.0197884
	1656	bpnt1	0.166667	0.173333	-0.01	1	0.04	0.22	0.24	0.16	0.11	0.25	chr20	+	9147968	9148322	354	0.01	0.399591
	1657	tuba8l	0.44	0.456667	-0.02	1	0.44	0.42	0.46	0.41	0.44	0.52	chr8	-	28345352	28345988	636	0.02	-0.910173
	1658	psma2	0.08	0.153333	-0.07	0.543625	0.08	0.08	0.08	0.03	0.13	0.3	chr16	-	43336570	43336860	290	0.07	0.150349
	1659	asb6	0.47	0.46	0.01	1	0.51	0.45	0.45	0.5	0.47	0.41	chr8	-	6903329	6904145	816	0.01	-0.0791646
	1660	ptpn23b	0.38	0.26	0.12	0.711037	0.41	0.37	0.36	0.36	0.18	0.24	chr19	+	19269096	19271270	2174	0.12	1.33868
	1661	mrpl12	0.283333	0.296667	-0.01	1	0.31	0.28	0.26	0.26	0.34	0.29	chr3	-	50054373	50054822	449	0.01	-0.0441333
	1662	prc1a	0.223333	0.19	0.03	1	0.2	0.16	0.31	0.2	0.17	0.2	chr25	+	7458591	7459041	450	0.03	-0.21608
	1663	si:dkey-217d24.6	0.376667	0.39	-0.01	1	0.3	0.4	0.43	0.44	0.31	0.42	chr6	-	8453121	8453942	821	0.01	-0.0577018
	1664	arl9	0.9	0.973333	-0.07	0.108739	0.96	0.98	0.76	1	0.99	0.93	chr14	-	1192309	1192713	404	0.07	-0.289857
	1665	strip1	0.03	0.03	0	1	0.02	0.03	0.04	0.04	0.02	0.03	chr22	+	9537498	9538074	576	0	-0.0204947
	1666	lamtor3	0.163333	0.18	-0.02	1	0.19	0.11	0.19	0.2	0.18	0.16	chr13	-	12479264	12479572	308	0.02	0.0164459
	1667	hgs	0.0166667	0.02	0	1	0.01	0.01	0.03	0.02	0.02	0.02	chr3	-	50075188	50077432	2244	0	0.028297
	1668	mllt10	0.363333	0.306667	0.06	0.992656	0.31	0.36	0.42	0.24	0.33	0.35	chr24	+	17214429	17216069	1640	0.06	-0.0875055
	1669	nudt2	0.476667	0.613333	-0.14	0.0211541	0.44	0.51	0.48	0.57	0.66	0.61	chr21	+	11839041	11840092	1051	0.14	0.337524
	1670	npc2	0.376667	0.34	0.04	0.848213	0.37	0.39	0.37	0.26	0.41	0.35	chr17	-	43030321	43030899	578	0.04	-0.259928
	1671	zcchc7	0.203333	0.28	-0.08	0.988018	0.18	0.22	0.21	NA	0.35	0.21	chr1	-	21610249	21612542	2293	0.08	0.0684793
	1672	mios	0.223333	0.26	-0.04	0.8515	0.16	0.22	0.29	0.32	0.26	0.2	chr16	-	47272823	47273729	906	0.04	-0.0663819
	1673	wdr73	0.00666667	0.135	-0.13	0.1811	0	0	0.02	NA	0.18	0.09	chr21	-	21819946	21820256	310	0.13	0.0968453
	1674	sap30l	0.263333	0.24	0.02	0.91514	0.29	0.27	0.23	0.17	0.34	0.21	chr21	-	45875789	45876839	1050	0.02	-0.110861
	1675	zgc:65873	0.756667	0.666667	0.09	0.514264	0.65	0.79	0.83	0.63	0.76	0.61	chr23	-	46031453	46031966	513	0.09	0.0202386
	1676	med25	0.493333	0.5	-0.01	1	0.41	0.55	0.52	0.45	0.49	0.56	chr3	-	30454353	30454853	500	0.01	0.108651
	1677	psen1	0.653333	0.61	0.04	1	0.72	0.69	0.55	0.54	0.65	0.64	chr17	-	51206219	51207307	1088	0.04	-0.0964677
	1678	si:dkey-77f5.3	0.37	0.373333	0	1	0.36	0.38	0.37	0.34	0.38	0.4	chr15	-	1033244	1034119	875	0	0.0272858
	1679	zbtb8a	0.133333	0.136667	0	1	0.11	0.15	0.14	0.11	0.1	0.2	chr17	-	24869493	24870315	822	0	0.619739
	1680	srpk1a	0.976667	0.863333	0.11	0.00220663	0.93	1	1	0.59	1	1	chr8	+	23878542	23879399	857	0.11	0.0257958
	1681	prkra	0.0766667	0.133333	-0.06	0.300772	0.07	0.05	0.11	0.14	0.16	0.1	chr9	+	1370711	1371506	795	0.06	-0.411863
	1682	hsp90b1	0.24	0.0633333	0.18	6.95e-13	0.24	0.19	0.29	0.04	0.13	0.02	chr4	+	9843555	9843836	281	0.18	-0.421427
	1683	si:ch211-202f5.3	0.09	0.07	0.02	1	0.07	0.1	0.1	0.05	0.07	0.09	chr5	+	57482639	57483909	1270	0.02	-0.120616
	1684	elovl7a	0.266667	0.136667	0.13	5.87e-07	0.2	0.3	0.3	0.15	0.12	0.14	chr8	+	16768849	16769807	958	0.13	-0.981628
	1685	dhps	0.17	0.17	0	1	0.16	0.14	0.21	0.22	0.11	0.18	chr3	-	13424465	13425003	538	0	-0.0489455
	1686	klf3	0.06	0.09	-0.03	1	0.07	0.04	0.07	NA	NA	0.09	chr1	-	18594133	18596388	2255	0.03	0.0127053
	1687	rreb1a	0.53	0.41	0.12	0.442347	0.54	0.45	0.6	0.44	0.44	0.35	chr24	-	2346574	2349693	3119	0.12	0.405585
	1688	vps72	0.813333	0.833333	-0.02	1	0.62	0.91	0.91	0.8	0.85	0.85	chr19	+	371164	371568	404	0.02	-0.400593
	1689	ccdc77	0.576667	0.616667	-0.04	1	0.55	0.6	0.58	0.55	0.68	0.62	chr25	+	3562444	3562787	343	0.04	0.413362
	1690	crp2	0.4	0.49	-0.09	1.46e-27	0.5	0.55	0.15	0.5	0.48	0.49	chr24	-	38082465	38083148	683	0.09	-0.216148
	1691	polr2h	0.15	0.163333	-0.01	1	0.18	0.13	0.14	0.19	0.15	0.15	chr22	-	36524119	36524511	392	0.01	0.357695
	1692	aacs	0.2	0.196667	0	1	0.19	0.19	0.22	0.22	0.18	0.19	chr5	-	18822795	18828176	5381	0	-0.139471
	1693	ppp2r4	0.333333	0.3	0.03	1	0.33	0.33	0.34	0.38	0.23	0.29	chr5	-	32797890	32798957	1067	0.03	#N/A
	1694	rnf44	0.29	0.33	-0.04	1	NA	0.29	NA	NA	NA	0.33	chr14	+	50971846	50973882	2036	0.04	0.254693
	1695	sympk	0.243333	0.233333	0.01	1	0.25	0.21	0.27	0.28	0.18	0.24	chr5	+	61890149	61890569	420	0.01	-0.106516
	1696	tln2a	0.273333	0.276667	0	1	0.23	0.25	0.34	0.27	0.34	0.22	chr7	+	29944234	29946045	1811	0	0.315761
	1697	mogs	0.8	0.703333	0.1	0.62899	0.76	0.79	0.85	0.63	0.59	0.89	chr1	+	41615025	41617108	2083	0.1	0.632505
	1698	ubr1	0.0833333	0.07	0.01	1	0.1	0.05	0.1	0.08	NA	0.06	chr17	+	39868294	39869665	1371	0.01	-0.105538
	1699	kpnb1	0.846667	0.846667	0	1	0.92	0.79	0.83	0.77	0.92	0.85	chr19	+	48036711	48037014	303	0	-0.203258
	1700	rnf14	0.196667	0.24	-0.04	1	0.17	0.3	0.12	0.24	0.28	0.2	chr21	+	41861448	41862076	628	0.04	-0.0962468
	1701	pdia6	0.0466667	0.13	-0.08	0.00118385	0.05	0.05	0.04	0.14	0.12	0.13	chr20	+	31230441	31231122	681	0.08	0.317607
	1702	mtpn	0.163333	0.146667	0.02	1	0.18	0.16	0.15	0.14	0.15	0.15	chr4	-	1054708	1056005	1297	0.02	0.205385
	1703	atrx	0.553333	0.61	-0.06	0.960172	0.57	0.47	0.62	0.58	0.69	0.56	chr14	+	10735620	10736959	1339	0.06	0.223497
	1704	dcaf5	0.703333	0.596667	0.11	0.394367	0.64	0.74	0.73	0.6	0.6	0.59	chr13	-	36409313	36410775	1462	0.11	0.211252
	1705	LOC100007966	0.386667	0.38	0.01	1	0.35	0.37	0.44	0.44	0.31	0.39	chr22	-	9817202	9818508	1306	0.01	-0.012625
	1706	u2af2a	0.23	0.233333	0	1	0.18	0.31	0.2	0.17	0.34	0.19	chr16	+	12820676	12821057	381	0	-0.0152194
	1707	LOC100148225	0.22	0.283333	-0.06	8.74e-10	0.2	0.23	0.23	0.25	0.3	0.3	chr17	-	2574420	2574724	304	0.06	-0.560875
	1708	gmeb1	0.89	0.883333	0.01	1	1	0.79	0.88	0.89	0.85	0.91	chr19	+	16085853	16086692	839	0.01	0.0863524
	1709	mut	0.146667	0.08	0.07	0.484458	0.14	0.2	0.1	0.05	0.1	0.09	chr20	-	44372745	44373383	638	0.07	-0.196505
	1710	dynll1	0.116667	0.116667	0	1	0.12	0.12	0.11	0.11	0.11	0.13	chr8	+	2490873	2491471	598	0	-0.043587
	1711	sf1	0.503333	0.413333	0.09	0.148987	0.38	0.58	0.55	0.42	0.44	0.38	chr7	+	22819794	22820816	1022	0.09	-0.117727
	1712	gadd45ba	0.196667	0.17	0.03	1	0.18	0.27	0.14	0.1	NA	0.24	chr11	+	6456975	6457748	773	0.03	0.760532
	1713	cdc6	0.24	0.216667	0.02	1	0.39	0.14	0.19	0.2	0.18	0.27	chr11	-	11783470	11783908	438	0.02	#N/A
	1714	srsf4	0.216667	0.23	-0.01	1	0.2	0.22	0.23	0.22	0.25	0.22	chr19	+	13419366	13420490	1124	0.01	-0.090633
	1715	smad4a	0.33	0.32	0.01	1	0.3	0.35	0.34	0.3	0.37	0.29	chr10	+	589217	590083	866	0.01	-0.20471
	1716	chst10	0.43	0.266667	0.16	0.630449	0.47	0.34	0.48	0.19	0.31	0.3	chr1	+	28045807	28046769	962	0.16	-0.0229006
	1717	serpinb1l3	0.46	0.526667	-0.07	0.520739	0.41	0.53	0.44	0.54	0.59	0.45	chr24	+	42157458	42157919	461	0.07	-0.311229
	1718	sco2	0.556667	0.54	0.02	1	0.59	0.49	0.59	0.57	0.53	0.52	chr4	-	18453749	18454591	842	0.02	-0.085958
	1719	snx9b	0.17	0.15	0.02	1	0.17	0.14	0.2	0.2	0.14	0.11	chr20	-	43016441	43017260	819	0.02	-0.039995
	1720	itsn1	0.26	0.253333	0.01	1	0.32	0.23	0.23	0.2	0.23	0.33	chr1	-	47015613	47019269	3656	0.01	-0.00990472
	1721	xpr1b	0.34	0.556667	-0.22	0.130644	0.27	0.28	0.47	0.57	0.64	0.46	chr2	+	7055986	7057330	1344	0.22	-0.0343348
	1722	rprd2a	0.86	0.723333	0.14	0.0998249	0.82	0.99	0.77	0.63	0.81	0.73	chr19	-	8893952	8896517	2565	0.14	-0.163644
	1723	ppp1r7	0.173333	0.2	-0.03	0.595035	0.18	0.17	0.17	0.17	0.24	0.19	chr2	+	16706405	16707806	1401	0.03	0.0355734
	1724	spint2	0.333333	0.0733333	0.26	1.68e-07	0.23	0.24	0.53	0.17	0.03	0.02	chr15	+	20249736	20250516	780	0.26	0.447292
	1725	klhl15	0.523333	0.65	-0.13	0.414968	0.54	0.46	0.57	0.68	0.68	0.59	chr24	-	16964195	16967015	2820	0.13	0.192055
	1726	lamp1	0.313333	0.226667	0.09	0.215601	0.33	0.32	0.29	0.21	0.24	0.23	chr9	+	34388381	34389875	1494	0.09	-0.347239
	1727	cgnb	0.166667	0.156667	0.01	1	0.1	0.17	0.23	0.15	0.17	0.15	chr19	+	7678855	7680083	1228	0.01	-0.0619356
	1728	zgc:91910	0.236667	0.256667	-0.02	1	0.2	0.26	0.25	0.28	0.25	0.24	chr19	+	35016475	35017047	572	0.02	-0.0516285
	1729	slc39a6	0.323333	0.316667	0.01	1	0.29	0.35	0.33	0.35	0.31	0.29	chr2	-	42156286	42156811	525	0.01	0.229274
	1730	ppp3r1b	0.233333	0.226667	0.01	1	0.28	0.2	0.22	0.17	0.27	0.24	chr1	-	51557793	51559861	2068	0.01	0.335529
	1731	ciapin1	0.21	0.133333	0.08	0.746619	0.27	0.23	0.13	0.1	0.17	0.13	chr25	+	14406376	14406728	352	0.08	-0.421725
	1732	usf2	0.426667	0.39	0.04	0.992656	0.42	0.43	0.43	0.38	0.43	0.36	chr19	+	10574803	10575906	1103	0.04	0.098906
	1733	lsm7	0.666667	0.706667	-0.04	1	0.59	0.62	0.79	0.77	0.56	0.79	chr22	+	10755386	10756061	675	0.04	0.0228812
	1734	si:ch211-199g17.2	0.193333	0.163333	0.03	1	0.2	0.22	0.16	0.14	0.17	0.18	chr19	+	43601547	43603934	2387	0.03	-1.16976
	1735	csnk2a2b	0.286667	0.28	0.01	1	0.3	0.31	0.25	0.28	0.3	0.26	chr25	-	13639234	13639760	526	0.01	0.138014
	1736	trappc13	0.03	0.04	-0.01	1	0.02	0.03	0.04	0.02	0.06	0.04	chr10	+	15381596	15381909	313	0.01	0.0114326
	1737	rsl24d1	0.603333	0.566667	0.04	0.950058	0.64	0.67	0.5	0.62	0.5	0.58	chr25	+	474735	475217	482	0.04	0.0284954
	1738	si:dkeyp-2e4.3	0.35	0.303333	0.05	1	0.44	0.3	0.31	0.33	0.3	0.28	chr13	-	44840696	44841661	965	0.05	0.58884
	1739	csnk1db	0.396667	0.393333	0	1	0.37	0.4	0.42	0.32	0.42	0.44	chr12	+	33335380	33336787	1407	0	-0.0139768
	1740	LOC100002706	0.326667	0.32	0.01	1	0.38	0.33	0.27	0.28	0.34	0.34	chr25	+	19746634	19747875	1241	0.01	0.128996
	1741	ppp2cb	0.163333	0.146667	0.02	0.812022	0.14	0.17	0.18	0.11	0.17	0.16	chr10	+	7616941	7617473	532	0.02	1.71207
	1742	zgc:63587	0.386667	0.16	0.23	0.127502	0.31	0.36	0.49	0.24	0.09	0.15	chr8	-	4623918	4624317	399	0.23	-0.0263693
	1743	usf1l	0.143333	0.11	0.03	1	0.11	0.17	0.15	0.12	0.1	NA	chr5	+	29817108	29817848	740	0.03	0.680376
	1744	phf21ab	0.0233333	0.0266667	0	1	0.03	0.02	0.02	0.02	0.03	0.03	chr25	-	7714839	7720248	5409	0	0.0681663
	1745	atg5	0.58	0.656667	-0.08	0.633385	0.52	0.65	0.57	0.75	0.56	0.66	chr16	+	7415133	7416536	1403	0.08	-0.0949259
	1746	hmha1b	0.21	0.256667	-0.05	0.789151	0.21	0.21	0.21	0.27	0.24	0.26	chr22	-	17611831	17612297	466	0.05	-0.190492
	1747	bag5	0.513333	0.553333	-0.04	0.961412	0.43	0.61	0.5	0.54	0.5	0.62	chr13	-	15762270	15763805	1535	0.04	0.0483189
	1748	wdfy2	0.146667	0.15	0	1	0.14	0.08	0.22	0.2	0.18	0.07	chr9	-	23813595	23814251	656	0	0.148671
	1749	myo18ab	0.503333	0.393333	0.11	0.70181	0.44	0.44	0.63	0.4	0.46	0.32	chr15	+	24119166	24120972	1806	0.11	-0.252778
	1750	zdhhc6	0.286667	0.35	-0.06	0.987578	0.23	0.24	0.39	0.28	0.32	0.45	chr12	+	31437930	31438582	652	0.06	-0.0672914
	1751	ggnbp2	0.493333	0.573333	-0.08	0.0791566	0.49	0.52	0.47	0.63	0.57	0.52	chr5	+	4051535	4052298	763	0.08	-0.25166
	1752	atf5a	0.356667	0.37	-0.01	1	0.31	0.35	0.41	0.38	0.31	0.42	chr5	-	30414250	30414757	507	0.01	-0.241735
	1753	actr2a	0.0666667	0.0633333	0	1	0.05	0.05	0.1	0.06	0.06	0.07	chr1	+	51424383	51428111	3728	0	0.0847182
	1754	fip1l1b	0.266667	0.243333	0.02	1	0.31	0.25	0.24	0.22	0.24	0.27	chr1	+	14403373	14403687	314	0.02	-0.0338448
	1755	coq7	0	0	0	1	0	NA	NA	NA	0	NA	chr6	-	10982786	10983578	792	0	0.0715739
	1756	larp4b	0.445	0.355	0.09	0.993288	0.37	NA	0.52	NA	0.36	0.35	chr24	+	27019185	27021446	2261	0.09	0.0707569
	1757	aurkb	0.123333	0.106667	0.02	0.785899	0.12	0.13	0.12	0.11	0.11	0.1	chr14	-	241461	241802	341	0.02	-0.148014
	1758	sars	0.54	0.68	-0.14	0.00107281	0.5	0.64	0.48	0.63	0.73	0.68	chr23	+	34042825	34043651	826	0.14	-0.0019133
	1759	erbb2ip	0.31	0.25	0.06	1	0.22	0.5	0.21	NA	0.25	NA	chr10	+	15595991	15599134	3143	0.06	0.130074
	1760	rab3db	0.386667	0.473333	-0.09	0.59924	0.25	0.41	0.5	0.5	0.47	0.45	chr3	+	14536615	14537565	950	0.09	-0.121572
	1761	nup50	0.22	0.17	0.05	0.339465	0.2	0.24	0.22	0.16	0.18	0.17	chr4	+	74960711	74961852	1141	0.05	0.0649048
	1762	paip1	0.41	0.446667	-0.04	1	0.36	0.42	0.45	0.38	0.38	0.58	chr5	-	8684652	8685538	886	0.04	-0.0247765
	1763	dda1	0.11	0.266667	-0.16	0.000203414	0.1	0.13	0.1	0.25	0.29	0.26	chr11	-	5945867	5947312	1445	0.16	0.170117
	1764	mcm9	0.523333	0.51	0.01	1	0.64	0.48	0.45	0.52	0.52	0.49	chr20	+	41837828	41839643	1815	0.01	0.139627
	1765	ephx2	0.195	0.05	0.14	0.35371	0.35	NA	0.04	NA	NA	0.05	chr17	-	6016245	6016750	505	0.14	0.0662319
	1766	znf628	1	0.943333	0.06	0.0667307	1	1	1	1	0.92	0.91	chr16	+	12627567	12630426	2859	0.06	0.0909011
	1767	gnpda2	0.36	0.383333	-0.02	1	0.38	0.25	0.45	0.33	0.47	0.35	chr14	+	4289306	4289640	334	0.02	0.00104106
	1768	birc6	0.17	0.19	-0.02	1	0.18	0.2	0.13	0.26	0.12	NA	chr17	+	22740671	22741618	947	0.02	-0.000781534
	1769	padi2	0.23	0.32	-0.09	1	0.18	0.28	NA	NA	0.4	0.24	chr6	+	47865188	47865858	670	0.09	0.219846
	1770	wdr13	0.43	0.443333	-0.01	1	0.45	0.46	0.38	0.52	0.41	0.4	chr8	-	6920838	6921708	870	0.01	0.0676908
	1771	zgc:162948	0.82	0.83	-0.01	1	0.74	0.89	0.83	0.82	0.81	0.86	chr4	-	77253850	77255093	1243	0.01	0.0723991
	1772	cylda	0.4	0.336667	0.06	0.984094	0.41	0.35	0.44	0.37	0.29	0.35	chr7	-	37514781	37516290	1509	0.06	0.0932812
	1773	capn1a	0.296667	0.22	0.08	0.793368	0.27	0.35	0.27	0.25	0.18	0.23	chr13	-	42681387	42682159	772	0.08	-0.0166723
	1774	pycr1b	0.03	0.03	0	1	0.03	0.03	0.03	0.03	0.03	0.03	chr11	+	45293964	45295141	1177	0	-0.431168
	1775	tmem238b	0.256667	0.276667	-0.02	1	0.32	0.23	0.22	0.29	0.27	0.27	chr16	+	17669898	17670421	523	0.02	-0.214625
	1776	cdc45	0.183333	0.186667	0	1	0.18	0.19	0.18	0.16	0.24	0.16	chr8	-	4734005	4734434	429	0	-0.0544643
	1777	uspl1	0.323333	0.356667	-0.03	1	0.35	0.31	0.31	0.33	0.34	0.4	chr10	+	36454443	36455963	1520	0.03	0.0961372
	1778	rcc1	0.483333	0.443333	0.04	0.637862	0.36	0.49	0.6	0.41	0.47	0.45	chr16	-	34185609	34186368	759	0.04	-0.0567771
	1779	bmp1a	0.526667	0.536667	-0.01	1	0.5	0.53	0.55	0.37	0.48	0.76	chr8	-	51165980	51166332	352	0.01	0.109835
	1780	vav2	0.536667	0.453333	0.08	0.996678	0.45	0.45	0.71	0.41	0.4	0.55	chr21	-	18022875	18024725	1850	0.08	-0.0418245
	1781	si:dkey-152b24.7	0.36	0.323333	0.04	1	0.33	0.37	0.38	0.33	0.37	0.27	chr16	-	46562391	46563509	1118	0.04	0.917779
	1782	amd1	0.273333	0.23	0.04	0.82271	0.27	0.27	0.28	0.19	0.28	0.22	chr20	+	2974840	2978968	4128	0.04	0.454021
	1783	tnika	1	1	0	1	1	1	1	1	1	1	chr2	+	25814582	25814945	363	0	0.497553
	1784	xrn1	0.516667	0.423333	0.09	0.89095	0.42	0.57	0.56	0.31	0.41	0.55	chr2	+	16645766	16647263	1497	0.09	-0.343565
	1785	ten1	0.09	0.06	0.03	1	NA	0.09	NA	NA	0.06	NA	chr6	-	23107603	23107913	310	0.03	-0.141496
	1786	arpc5b	0.726667	0.85	-0.12	0.185807	0.75	0.81	0.62	0.9	0.68	0.97	chr20	+	34154502	34155611	1109	0.12	0.0178123
	1787	si:ch211-241b2.4	0.45	0.486667	-0.04	0.83028	0.5	0.45	0.4	0.48	0.55	0.43	chr21	-	2368516	2369431	915	0.04	0.328886
	1788	ccnt2a	0.47	0.443333	0.03	1	0.49	0.47	0.45	0.46	0.41	0.46	chr9	-	23235146	23236833	1687	0.03	-0.197022
	1789	ano3	0.396667	0.44	-0.04	1	0.42	0.38	0.39	0.41	0.47	NA	chr25	+	35465832	35468546	2714	0.04	0.469709
	1790	gosr1	0.2	0.196667	0	1	0.15	0.24	0.21	0.25	0.18	0.16	chr15	+	24837044	24837772	728	0	-0.075724
	1791	tspan31	0.61	0.596667	0.01	1	0.69	0.46	0.68	0.61	0.54	0.64	chr23	+	36749131	36750299	1168	0.01	0.113955
	1792	mrpl22	0.0433333	0.05	-0.01	1	0.02	0.06	0.05	0.03	0.06	0.06	chr21	-	36386790	36387076	286	0.01	-0.05153
	1793	brd3a	0.166667	0.16	0.01	1	0.15	0.19	0.16	0.11	0.15	0.22	chr21	-	18265014	18266995	1981	0.01	-0.00357738
	1794	rgs14a	0.263333	0.176667	0.09	0.58268	0.11	0.33	0.35	0.23	0.15	0.15	chr14	-	872016	872899	883	0.09	0.103238
	1795	setdb1b	0.323333	0.236667	0.09	0.375557	0.28	0.33	0.36	0.2	0.28	0.23	chr16	-	21891811	21892465	654	0.09	0.0655823
	1796	golph3	0.326667	0.34	-0.01	1	0.38	0.31	0.29	0.34	0.33	0.35	chr5	-	41085965	41086842	877	0.01	0.00296443
	1797	si:dkeyp-93d12.1	0.976667	0.31	0.67	1.33e-09	0.93	1	1	0.28	0.3	0.35	chr20	+	42561215	42561740	525	0.67	0.0128253
	1798	LOC100537613	0.21	0.22	-0.01	1	0.21	0.24	0.18	0.27	0.21	0.18	chr8	+	36843	38053	1210	0.01	-0.451844
	1799	atg13	0.57	0.56	0.01	1	0.66	0.43	0.62	0.62	0.49	0.57	chr7	-	38793836	38794656	820	0.01	0.137911
	1800	LOC100537681	0.163333	0.16	0	1	0.13	0.16	0.2	0.14	0.15	0.19	chr15	+	47613492	47613850	358	0	0.00597243
	1801	kdm2ab	0.24	0.233333	0.01	1	0.24	0.21	0.27	0.21	0.25	0.24	chr14	+	21778917	21781116	2199	0.01	-0.142557
	1802	cenpa	0.853333	0.89	-0.04	0.626504	0.79	0.86	0.91	0.98	0.88	0.81	chr8	+	7315725	7317429	1704	0.04	0.111831
	1803	rimkla	0.156667	0.123333	0.03	0.881714	0.12	0.17	0.18	0.12	0.13	0.12	chr8	+	26884189	26887315	3126	0.03	-0.0212941
	1804	cndp2	0.29	0.27	0.02	1	0.41	0.29	0.17	0.23	0.36	0.22	chr19	+	20822451	20823101	650	0.02	-0.286553
	1805	glrx2	0.116667	0.12	0	1	0.08	0.16	0.11	0.12	NA	NA	chr22	+	24218606	24219171	565	0	0.0384628
	1806	adarb1b	0.18	0.25	-0.07	1	NA	NA	0.18	NA	0.25	NA	chr9	+	45540820	45541795	975	0.07	0.189093
	1807	znf592	0.283333	0.34	-0.06	1	0.3	0.34	0.21	0.4	0.28	0.34	chr18	-	26799292	26800525	1233	0.06	0.103668
	1808	sorbs3	0.333333	0.27	0.06	0.726023	0.44	0.32	0.24	0.27	0.34	0.2	chr8	-	38320998	38321573	575	0.06	-0.302432
	1809	hnrnpm	0.323333	0.376667	-0.05	0.681726	0.31	0.37	0.29	0.35	0.38	0.4	chr22	+	17540897	17541277	380	0.05	-0.0709416
	1810	fam117aa	0.586667	0.52	0.07	1	0.63	0.43	0.7	0.63	0.55	0.38	chr3	-	20985039	20986128	1089	0.07	0.150369
	1811	rac1b	0.383333	0.533333	-0.15	0.729428	0.43	0.34	0.38	0.77	0.48	0.35	chr3	+	56593499	56594285	786	0.15	0.744539
	1812	fdft1	0.3	0.246667	0.05	1	0.31	0.25	0.34	0.19	0.25	0.3	chr20	-	52907382	52907756	374	0.05	-0.400184
	1813	bace2	0.403333	0.346667	0.06	0.877968	0.43	0.39	0.39	0.38	0.34	0.32	chr15	+	6498496	6499115	619	0.06	-0.0636225
	1814	puf60b	0.393333	0.39	0	1	0.28	0.45	0.45	0.34	0.45	0.38	chr7	+	41157427	41158141	714	0	-0.0767016
	1815	bcap31	0.22	0.233333	-0.01	1	0.27	0.2	0.19	0.3	0.26	0.14	chr8	+	9028873	9029176	303	0.01	-0.091561
	1816	agla	0.313333	0.443333	-0.13	0.72873	0.21	0.4	0.33	0.48	0.33	0.52	chr2	+	20526282	20526833	551	0.13	0.381037
	1817	rap1aa	0.303333	0.343333	-0.04	1	0.21	0.32	0.38	0.35	0.41	0.27	chr8	-	28267546	28268590	1044	0.04	0.235786
	1818	gpatch2	0.18	0.243333	-0.06	1	0.16	0.16	0.22	0.21	0.25	0.27	chr20	-	46830832	46835781	4949	0.06	-0.0719692
	1819	stard8	0.23	0.353333	-0.12	0.835469	0.19	0.17	0.33	0.16	0.41	0.49	chr5	+	35864743	35866174	1431	0.12	0.161682
	1820	rnft1	0.15	0.126667	0.02	1	0.11	0.17	0.17	0.1	0.19	0.09	chr10	+	28168260	28169164	904	0.02	#N/A
	1821	amt	0.0566667	0.303333	-0.25	4.28e-05	0.13	0.03	0.01	0.3	0.29	0.32	chr8	+	26407850	26408839	989	0.25	0.146669
	1822	rfx3	0.55	0.606667	-0.06	0.971241	0.63	0.47	0.55	0.54	0.69	0.59	chr10	-	600283	600714	431	0.06	-0.0609161
	1823	tmprss4a	0.693333	0.44	0.25	0.0217841	0.43	0.68	0.97	0.44	NA	NA	chr15	+	12458182	12459339	1157	0.25	0.443507
	1824	eif1axa	0.05	0.05	0	1	0.04	0.05	0.06	0.05	0.06	0.04	chr5	-	24002598	24003058	460	0	#N/A
	1825	rbm34	0.2	0.203333	0	1	0.22	0.23	0.15	0.17	0.24	0.2	chr11	+	44634672	44635060	388	0	-0.138693
	1826	pdha1a	0.433333	0.45	-0.02	1	0.38	0.48	0.44	0.52	0.37	0.46	chr5	-	24031313	24032522	1209	0.02	0.0758907
	1827	dcaf7	0.243333	0.253333	-0.01	1	0.16	0.28	0.29	0.24	0.22	0.3	chr3	+	31725672	31726949	1277	0.01	-0.0334784
	1828	prrc2c	0.44	0.39	0.05	1	0.39	0.49	0.44	0.36	0.41	0.4	chr20	-	15021747	15023511	1764	0.05	-0.267353
	1829	wu:fa25f02	0.53	0.523333	0.01	1	0.55	0.55	0.49	0.48	0.5	0.59	chr25	-	10778024	10779350	1326	0.01	-0.245968
	1830	rmi1	0.763333	0.743333	0.02	1	0.69	0.78	0.82	0.7	0.8	0.73	chr8	+	49768135	49769983	1848	0.02	0.0999123
	1831	dock9b	0.326667	0.416667	-0.09	1	0.3	0.26	0.42	0.47	0.22	0.56	chr6	-	12594866	12595797	931	0.09	-0.302062
	1832	nr2c2ap	0.426667	0.43	0	1	0.52	0.39	0.37	0.36	0.56	0.37	chr22	+	18159936	18160245	309	0	0.21792
	1833	adat3	0.4	0.43	-0.03	1	0.36	0.51	0.33	0.39	0.52	0.38	chr9	-	41035925	41037097	1172	0.03	-0.447499
	1834	lactb	0.28	0.256667	0.02	1	0.3	0.24	0.3	0.29	0.3	0.18	chr25	+	33265745	33266382	637	0.02	-0.110193
	1835	timm9	0.303333	0.28	0.02	0.945051	0.31	0.28	0.32	0.3	0.29	0.25	chr17	+	11376507	11376931	424	0.02	-0.189543
	1836	galnt7	0.506667	0.446667	0.06	0.979165	0.54	0.46	0.52	0.55	0.41	0.38	chr1	+	38165864	38166814	950	0.06	-0.0185323
	1837	znf143b	0.0566667	0.0466667	0.01	1	0.07	0.04	0.06	0.06	0.02	0.06	chr18	-	16924871	16925199	328	0.01	-1.01763
	1838	ufsp2	0.62	0.65	-0.03	1	0.42	0.66	0.78	1	0.47	0.48	chr1	-	17699471	17699882	411	0.03	0.0308771
	1839	mlycd	0.83	0.78	0.05	1	0.83	NA	NA	0.8	1	0.54	chr18	-	14233548	14234372	824	0.05	#N/A
	1840	ppp2r2d	0.546667	0.456667	0.09	0.3973	0.5	0.58	0.56	0.53	0.38	0.46	chr12	-	41723040	41724061	1021	0.09	0.274754
	1841	fundc2	0	0.2	-0.2	0.167548	0	NA	0	0.22	0.16	0.22	chr21	-	44558460	44559148	688	0.2	-0.292356
	1842	bri3	0.0733333	0.08	-0.01	1	0.07	0.07	0.08	0.07	0.09	0.08	chr3	+	61396505	61398936	2431	0.01	0.33659
	1843	rnf111	0.563333	0.453333	0.11	0.437556	0.57	0.67	0.45	0.37	0.49	0.5	chr7	-	30561588	30563296	1708	0.11	-0.124242
	1844	si:ch211-129c21.1	0.0533333	0.266667	-0.21	0.00130661	0.05	0.03	0.08	0.06	0.32	0.42	chr22	-	22316838	22317634	796	0.21	-0.0980239
	1845	trip11	0.493333	0.526667	-0.03	1	0.4	0.6	0.48	0.53	0.51	0.54	chr13	-	33174218	33175483	1265	0.03	-0.0160097
	1846	shcbp1	0.31	0.296667	0.01	1	0.31	0.33	0.29	0.28	0.31	0.3	chr7	-	45828636	45829464	828	0.01	1.30133
	1847	adad1	0.243333	0.306667	-0.06	1	0.23	0.17	0.33	0.39	0.23	0.3	chr14	+	1264462	1265308	846	0.06	-0.0201328
	1848	zgc:163030	0.0666667	0.0533333	0.01	0.992656	0.05	0.07	0.08	0.07	0.04	0.05	chr13	-	33669759	33670307	548	0.01	0.51
	1849	ddb2	0.133333	0.16	-0.03	0.964492	0.12	0.15	0.13	0.14	0.15	0.19	chr18	+	20478930	20479334	404	0.03	0.0689301
	1850	snapc4	NA	NA	NA	NA	NA	NA	NA	0.25	NA	NA	chr5	-	51168839	51169233	394	#VALUE!	0.0515512
	1851	mtmr9	0.136667	0.113333	0.02	1	0.13	0.13	0.15	0.13	0.12	0.09	chr20	+	18983455	18984424	969	0.02	0.234845
	1852	ykt6	0.15	0.52	-0.37	2.26e-16	0.16	0.13	0.16	0.47	0.62	0.47	chr10	+	2850122	2850936	814	0.37	-0.327063
	1853	brd8	0.31	0.253333	0.06	0.733802	0.35	0.32	0.26	0.18	0.24	0.34	chr14	+	7739371	7740058	687	0.06	-0.29673
	1854	eya4	0.08	0.025	0.06	1	0.08	NA	NA	0.04	0.01	NA	chr23	-	31439713	31440420	707	0.06	0.627905
	1855	si:ch211-157c3.4	0.0933333	0.0733333	0.02	1	0.08	0.07	0.13	0.07	0.07	0.08	chr3	-	27642386	27643759	1373	0.02	-0.0957027
	1856	LOC110438237	0.476667	0.536667	-0.06	0.920103	0.42	0.62	0.39	0.47	0.71	0.43	chr21	-	331141	331515	374	0.06	-0.323122
	1857	vps4b	0.296667	0.263333	0.03	0.99312	0.31	0.28	0.3	0.27	0.27	0.25	chr2	-	13255986	13257022	1036	0.03	-0.0347177
	1858	kif7	0.776667	0.756667	0.02	1	0.76	0.78	0.79	0.67	0.61	0.99	chr7	-	14394674	14395053	379	0.02	0.171872
	1859	fam151b	0.2	0.176667	0.02	1	0.14	0.25	0.21	0.17	0.21	0.15	chr5	-	26162347	26162749	402	0.02	-0.303105
	1860	dusp23a	0.206667	0.163333	0.04	1	0.23	0.23	0.16	0.09	0.15	0.25	chr20	+	43117694	43118411	717	0.04	#N/A
	1861	si:ch1073-263o8.2	1	0.806667	0.19	0	1	1	1	0.93	0.51	0.98	chr21	-	43630178	43633714	3536	0.19	0.05721
	1862	dpcd	0.123333	0.176667	-0.05	1	0.06	0.14	0.17	0.11	0.17	0.25	chr1	-	31654198	31654512	314	0.05	0.173519
	1863	si:dkey-25o16.4	0.08	0.02	0.06	0.948155	0.02	0.16	0.06	0	NA	0.04	chr1	+	26700108	26700456	348	0.06	-0.144397
	1864	zgc:66433	0.213333	0.173333	0.04	1	0.2	0.19	0.25	0.21	0.17	0.14	chr14	+	20999652	21000585	933	0.04	0.169133
	1865	si:dkey-287g12.6	0.01	0.0733333	-0.06	0.000484513	0.01	0.01	0.01	0.01	0.2	0.01	chr12	-	26489367	26490011	644	0.06	-0.222074
	1866	trim44	0.055	0.04	0.01	1	0.05	0.06	NA	NA	0.04	NA	chr25	-	37332640	37334511	1871	0.01	0.386335
	1867	senp2	0.43	0.473333	-0.04	0.496259	0.46	0.43	0.4	0.49	0.42	0.51	chr6	+	11414305	11415635	1330	0.04	0.145351
	1868	dhx30	1	0.92	0.08	0.0771613	1	1	1	1	1	0.76	chr2	+	232688	233120	432	0.08	0.0178479
	1869	cdca8	0.0166667	0.02	0	1	0.01	0.02	0.02	0.02	0.02	0.02	chr19	-	47773015	47774050	1035	0	0.0659122
	1870	si:dkey-12j5.1	0.35	0.18	0.17	0.192674	0.34	0.41	0.3	0.25	0.16	0.13	chr16	-	28112351	28113103	752	0.17	-0.0854121
	1871	rgmd	0.39	0.453333	-0.06	0.840355	0.45	0.33	0.39	0.51	0.47	0.38	chr22	+	19645263	19646421	1158	0.06	#N/A
	1872	nkap	0.23	0.223333	0.01	1	0.24	0.17	0.28	0.23	0.23	0.21	chr14	-	33418500	33418950	450	0.01	#N/A
	1873	actr8	0.153333	0.223333	-0.07	1	0.12	0.19	0.15	0.19	0.08	0.4	chr8	-	53517998	53518400	402	0.07	-0.332073
	1874	tmem184ba	0.31	0.233333	0.08	0.408046	0.24	0.32	0.37	0.21	0.28	0.21	chr12	+	19337801	19340219	2418	0.08	0.652473
	1875	rfc2	0.0166667	0.0266667	-0.01	1	0.01	0.02	0.02	0.04	0.01	0.03	chr21	-	25206463	25206754	291	0.01	-0.0980488
	1876	alkbh7	0.28	0.286667	-0.01	1	0.12	0.33	0.39	0.27	0.36	0.23	chr3	+	33921549	33922061	512	0.01	-0.0777429
	1877	zgc:113305	0.3	0.303333	0	1	0.26	0.32	0.32	0.35	0.28	0.28	chr7	+	24829724	24830576	852	0	0.078837
	1878	socs9	0.713333	0.84	-0.13	1	0.67	0.66	0.81	1	0.98	0.54	chr15	-	47605509	47607477	1968	0.13	-0.0302052
	1879	si:ch1073-174d20.2	0.4	0.516667	-0.12	0.594751	0.49	0.38	0.33	0.56	0.56	0.43	chr25	-	37142582	37144323	1741	0.12	-0.155095
	1880	arpp21	0.27	0.14	0.13	0.767544	0.18	0.23	0.4	0.17	0.09	0.16	chr19	+	42916558	42917231	673	0.13	0.727955
	1881	stx8	0.396667	0.443333	-0.05	1	0.35	0.47	0.37	0.61	0.31	0.41	chr6	+	19801947	19802580	633	0.05	0.102122
	1882	hadhab	0.486667	0.48	0.01	1	0.42	0.48	0.56	0.41	0.56	0.47	chr17	+	37252143	37252810	667	0.01	-0.0285415
	1883	shdb	0.263333	0.465	-0.2	0.0154806	0.26	0.27	0.26	NA	0.42	0.51	chr22	+	21464853	21465833	980	0.2	0.511425
	1884	rprd2b	0.586667	0.513333	0.07	0.89552	0.61	0.51	0.64	0.62	0.52	0.4	chr16	+	1209382	1211817	2435	0.07	0.0366393
	1885	btbd10a	0.0766667	0.0633333	0.01	1	0.08	0.06	0.09	0.05	0.07	0.07	chr25	+	17891974	17892830	856	0.01	-0.49894
	1886	ephx2	0.07	0.02	0.05	0.79619	0.12	NA	0.02	NA	NA	0.02	chr17	-	6014894	6016750	1856	0.05	0.0662319
	1887	stam	0.743333	0.59	0.15	0.0515667	0.69	0.79	0.75	0.6	0.56	0.61	chr2	+	31450663	31452606	1943	0.15	0.0841696
	1888	zgc:153215	0.243333	0.18	0.06	0.973433	0.26	0.3	0.17	0.22	0.15	0.17	chr16	-	27561114	27563816	2702	0.06	0.236389
	1889	stag2b	0.376667	0.215	0.16	0.596894	0.31	0.3	0.52	NA	0.25	0.18	chr14	+	28525140	28527421	2281	0.16	0.339915
	1890	cdt1	0.133333	0.1	0.03	0.650633	0.11	0.15	0.14	0.13	0.09	0.08	chr7	+	55530155	55530533	378	0.03	0.00370401
	1891	cwc15	0.0433333	0.05	-0.01	1	0.04	0.05	0.04	0.05	0.04	0.06	chr5	-	23576166	23576612	446	0.01	0.0157536
	1892	med24	0.666667	0.543333	0.12	0.58268	0.8	0.57	0.63	0.42	0.69	0.52	chr12	-	10643689	10644190	501	0.12	-0.0770092
	1893	cdip1	0.05	0.06	-0.01	1	NA	NA	0.05	0.06	NA	NA	chr3	-	46387860	46389154	1294	0.01	-0.0113663
	1894	rab12	0.22	0.236667	-0.02	1	0.22	0.27	0.17	0.25	0.31	0.15	chr2	+	54418710	54419025	315	0.02	-0.276589
	1895	LOC108181225	0.203333	0.183333	0.02	1	0.21	0.25	0.15	0.17	0.24	0.14	chr22	+	4513564	4514517	953	0.02	1.09323
	1896	ppp1r21	0.123333	0.11	0.01	1	0.25	0.07	0.05	0.17	0.08	0.08	chr13	-	44725	45116	391	0.01	-0.293966
	1897	polr2f	0.333333	0.353333	-0.02	1	0.32	0.34	0.34	0.35	0.35	0.36	chr3	-	1511199	1511527	328	0.02	#N/A
	1898	dpagt1	0.77	1	-0.23	0.112894	0.77	NA	NA	1	1	1	chr5	+	30595233	30595913	680	0.23	-0.05412
	1899	acrc	0.493333	0.303333	0.19	0.000653534	0.53	0.42	0.53	0.25	0.33	0.33	chr14	-	14667274	14667903	629	0.19	-0.215993
	1900	zgc:114041	0.07	0.13	-0.06	0.711768	0.03	0.07	0.11	0.19	0.07	0.13	chr5	+	66146458	66146763	305	0.06	0.205259
	1901	igsf8	0.01	0.05	-0.04	0.947361	0.01	0.01	0.01	0.05	NA	NA	chr6	+	58728666	58730682	2016	0.04	0.704667
	1902	crebbpa	0.103333	0.0633333	0.04	1	0.08	0.08	0.15	0.05	0.06	0.08	chr22	+	26787429	26790743	3314	0.04	-0.0413753
	1903	ubfd1	0.236667	0.21	0.03	1	0.16	0.31	0.24	0.16	0.21	0.26	chr3	-	43942037	43942398	361	0.03	0.0791151
	1904	laptm4a	0.236667	0.256667	-0.02	1	0.22	0.22	0.27	0.28	0.28	0.21	chr20	-	43775793	43776918	1125	0.02	0.229302
	1905	commd8	0.333333	0.36	-0.03	1	0.24	0.44	0.32	0.39	0.32	0.37	chr13	-	12378074	12378424	350	0.03	-0.127225
	1906	sltm	0.703333	0.616667	0.09	0.830196	0.91	0.6	0.6	0.6	0.49	0.76	chr7	-	30538436	30539049	613	0.09	-0.351201
	1907	h3f3d	0.02	0.0133333	0.01	0.987034	0.02	0.02	0.02	0.01	0.01	0.02	chr24	+	37692494	37693028	534	0.01	-0.0501514
	1908	manf	0.163333	0.163333	0	1	0.18	0.17	0.14	0.12	0.18	0.19	chr22	+	32234416	32235019	603	0	#N/A
	1909	retsat	0.146667	0.143333	0	1	0.13	0.14	0.17	0.17	0.16	0.1	chr3	-	39181392	39182136	744	0	-0.0376874
	1910	zgc:112255	0.16	0.173333	-0.01	1	0.2	0.12	0.16	0.16	0.21	0.15	chr11	+	39111958	39112255	297	0.01	0.101783
	1911	stk24b	0.203333	0.27	-0.07	0.642893	0.19	0.23	0.19	0.27	0.27	0.27	chr6	+	12550602	12551474	872	0.07	-0.0713025
	1912	aaed1	0.21	0.09	0.12	0.649261	0.15	0.24	0.24	0.09	NA	NA	chr8	-	1269946	1270281	335	0.12	0.84091
	1913	hagh	0.19	0.125	0.07	0.980548	0.12	0.15	0.3	0.14	0.11	NA	chr3	-	18774509	18775418	909	0.07	0.13331
	1914	secisbp2	0.523333	0.506667	0.02	1	0.4	0.59	0.58	0.45	0.62	0.45	chr5	+	66271159	66271641	482	0.02	-0.0573384
	1915	ubtd1b	0.416667	0.37	0.05	1	0.5	0.44	0.31	0.33	0.42	0.36	chr12	-	2780402	2781182	780	0.05	0.114059
	1916	fxyd6l	0.29	0.35	-0.06	1	0.43	0.19	0.25	0.36	0.34	0.35	chr16	-	24601140	24601553	413	0.06	0.584369
	1917	msna	0.06	0.0666667	-0.01	1	0.06	0.06	0.06	0.06	0.07	0.07	chr5	+	22172204	22174037	1833	0.01	0.0806302
	1918	manbal	0.356667	0.343333	0.01	1	0.48	0.3	0.29	0.32	0.39	0.32	chr6	+	55217596	55218841	1245	0.01	-0.00727196
	1919	igdcc3	0.163333	0.23	-0.07	0.998256	0.16	0.17	0.16	NA	NA	0.23	chr7	-	31494734	31501954	7220	0.07	0.756531
	1920	ing2	0.503333	0.453333	0.05	0.490285	0.48	0.49	0.54	0.45	0.44	0.47	chr1	-	39981451	39982691	1240	0.05	-0.13623
	1921	LOC100537972	0.873333	0.883333	-0.01	0.000342419	0.91	0.88	0.83	0.88	0.89	0.88	chr4	-	77127454	77128818	1364	0.01	-0.149072
	1922	tnikb	0.913333	0.73	0.18	0.00714117	0.9	0.95	0.89	0.89	0.73	0.57	chr24	-	26493266	26494491	1225	0.18	-0.00997185
	1923	arvcfb	0.05	0.0533333	0	1	0.03	0.08	0.04	0.02	0.06	0.08	chr5	-	26263127	26265745	2618	0	-0.983442
	1924	sec22ba	0.22	0.203333	0.02	1	0.25	0.21	0.2	0.25	0.17	0.19	chr2	+	9982674	9983076	402	0.02	0.0219132
	1925	sh3gl1a	0.273333	0.22	0.05	0.534592	0.27	0.29	0.26	0.23	0.2	0.23	chr2	+	49510673	49511065	392	0.05	0.330978
	1926	fam213b	0.423333	0.383333	0.04	0.961412	0.43	0.36	0.48	0.35	0.36	0.44	chr11	-	40622366	40623062	696	0.04	0.31277
	1927	fam114a1	0.39	0.24	0.15	0.79619	NA	NA	0.39	NA	0.24	NA	chr1	-	18575166	18576261	1095	0.15	0.181653
	1928	znf1161	0.79	0.886667	-0.1	0.559388	0.78	0.59	1	0.82	1	0.84	chr22	+	2233895	2235130	1235	0.1	-0.00127482
	1929	twistnb	0.553333	0.61	-0.06	0.175215	0.43	0.47	0.76	0.6	0.56	0.67	chr19	-	2397297	2397876	579	0.06	0.035984
	1930	ptges3b	0.203333	0.266667	-0.06	0.407656	0.21	0.2	0.2	0.3	0.28	0.22	chr23	-	6736116	6736546	430	0.06	-0.172135
	1931	tcea1	0.156667	0.153333	0	1	0.15	0.17	0.15	0.17	0.12	0.17	chr2	+	30747458	30748010	552	0	-0.124668
	1932	si:cabz01101003.1	0.556667	0.603333	-0.05	1	0.48	0.58	0.61	0.61	0.53	0.67	chr7	+	1455686	1456004	318	0.05	-0.444076
	1933	clpp	0.3	0.3	0	1	0.3	0.3	0.3	0.3	0.3	0.3	chr3	-	34129510	34130080	570	0	-0.14207
	1934	nppc	NA	NA	NA	NA	NA	NA	0	NA	NA	NA	chr22	-	38614887	38615328	441	#VALUE!	-0.0514528
	1935	rab40c	0.206667	0.263333	-0.06	0.754277	0.2	0.21	0.21	0.32	0.24	0.23	chr3	-	26751861	26754369	2508	0.06	0.0454572
	1936	nrg1	0.33	0.38	-0.05	1	0.25	0.27	0.47	0.46	0.35	0.33	chr10	-	7284121	7285549	1428	0.05	-0.736155
	1937	ube2d3	0.2	0.173333	0.03	0.90664	0.2	0.18	0.22	0.17	0.17	0.18	chr13	-	11746242	11746870	628	0.03	-0.123191
	1938	fam73b	0.71	0.633333	0.08	1	0.82	0.66	0.65	0.56	0.62	0.72	chr21	+	3880700	3881197	497	0.08	-0.155034
	1939	serpinb1l3	0.463333	0.536667	-0.07	0.576163	0.41	0.54	0.44	0.55	0.6	0.46	chr24	+	42157458	42157913	455	0.07	-0.311229
	1940	cd2bp2	0.146667	0.2	-0.05	1	0.19	0.12	0.13	0.13	0.2	0.27	chr3	+	32842101	32842383	282	0.05	-7.92582
	1941	dexi	0.16	0.333333	-0.17	0.428144	NA	NA	0.16	0.36	0.29	0.35	chr3	+	26905910	26906351	441	0.17	-0.249582
	1942	ankrd46b	0.666667	0.655	0.01	1	0.53	0.64	0.83	0.96	NA	0.35	chr7	-	50910954	50911820	866	0.01	0.395196
	1943	si:ch211-11k18.4	0.213333	0.213333	0	1	0.22	0.2	0.22	0.2	0.21	0.23	chr3	-	26175119	26175715	596	0	-0.124838
	1944	klf11a	0.383333	0.473333	-0.09	0.992455	0.39	0.37	0.39	0.32	0.53	0.57	chr20	-	29502135	29502789	654	0.09	-0.475583
	1945	hexim1	0.583333	0.586667	0	1	0.55	0.59	0.61	0.62	0.56	0.58	chr12	-	15565344	15566567	1223	0	0.287201
	1946	znf395b	0.483333	0.34	0.14	0.474437	0.59	0.47	0.39	0.3	0.3	0.42	chr20	-	34737738	34738858	1120	0.14	-0.146149
	1947	armt1	0.5	0.596667	-0.1	0.417602	0.48	0.48	0.54	0.42	0.68	0.69	chr20	-	26387210	26388361	1151	0.1	-0.162793
	1948	LOC100005965	NA	NA	NA	NA	NA	NA	NA	NA	0.12	NA	chr4	-	72259441	72259957	516	#VALUE!	0.517982
	1949	ggps1	0.526667	0.466667	0.06	0.613233	0.5	0.6	0.48	0.42	0.49	0.49	chr13	+	49767172	49769372	2200	0.06	0.249244
	1950	arid2	0.266667	0.25	0.02	1	0.2	0.26	0.34	0.22	0.28	0.25	chr4	-	1647096	1648645	1549	0.02	-0.104001
	1951	gpr63	0.486667	0.59	-0.1	0.619692	0.38	0.54	0.54	0.52	0.62	0.63	chr20	+	409238	411135	1897	0.1	0.39062
	1952	mrps30	0.113333	0.11	0	1	0.13	0.15	0.06	0.06	0.09	0.18	chr5	-	52971425	52971748	323	0	0.107212
	1953	gabarapa	0.186667	0.25	-0.06	0.771358	0.18	0.21	0.17	0.15	0.41	0.19	chr5	+	24061014	24061920	906	0.06	0.138721
	1954	smarcb1b	0.186667	0.173333	0.01	1	0.21	0.16	0.19	0.15	0.19	0.18	chr21	+	15618344	15618777	433	0.01	-0.136945
	1955	zbtb14	0.893333	0.806667	0.09	0.0324736	0.86	0.87	0.95	0.79	0.81	0.82	chr24	+	41993971	41994477	506	0.09	-0.293942
	1956	zgc:158316	0.423333	0.516667	-0.09	0.937903	0.38	0.46	0.43	0.56	0.59	0.4	chr9	+	58867	59837	970	0.09	-0.0989964
	1957	wu:fd06e11	0.256667	0.41	-0.15	0.869244	0.35	0.2	0.22	NA	NA	0.41	chr3	-	40211	41195	984	0.15	-0.910092
	1958	kiaa0101	0.106667	0.103333	0	1	0.03	0.12	0.17	0.16	0.07	0.08	chr25	+	188717	189124	407	0	-0.187778
	1959	atp2b4	0	0.00333333	0	1	0	0	0	0	0	0.01	chr11	-	22993020	22993539	519	0	-0.177124
	1960	si:ch211-266o15.1	0.406667	0.363333	0.04	1	0.47	0.39	0.36	0.3	0.37	0.42	chr17	-	14731317	14731831	514	0.04	0.0607426
	1961	kif2c	0.19	0.103333	0.09	0.38805	0.19	0.21	0.17	0.11	0.1	0.1	chr2	+	33949709	33950610	901	0.09	-0.0181436
	1962	gclc	0.236667	0.293333	-0.06	0.758322	0.23	0.22	0.26	0.3	0.32	0.26	chr13	+	2391658	2392664	1006	0.06	0.109893
	1963	dph6	0.23	0.13	0.1	0.91514	0.24	0.29	0.16	0.08	0.28	0.03	chr17	+	53186347	53187119	772	0.1	-0.426187
	1964	si:dkey-172k15.13	0.413333	0.42	-0.01	1	0.41	0.42	0.41	0.4	0.39	0.47	chr4	-	77233415	77234322	907	0.01	1.0949
	1965	eif4ebp3l	0.233333	0.233333	0	1	0.2	0.28	0.22	0.17	0.31	0.22	chr14	-	6972868	6973458	590	0	0.257352
	1966	zgc:103564	0.393333	0.23	0.16	0.427839	0.35	0.46	0.37	0.24	0.26	0.19	chr3	+	22340605	22341104	499	0.16	-0.193489
	1967	sms	0.173333	0.226667	-0.05	1	0.15	0.09	0.28	0.21	0.16	0.31	chr21	-	25399162	25399972	810	0.05	-0.0590724
	1968	zgc:152652	0.886667	1	-0.11	0	0.88	0.94	0.84	1	1	1	chr24	-	9987827	9990202	2375	0.11	-0.5278
	1969	arglu1a	0.566667	0.42	0.15	0.0422436	0.58	0.57	0.55	0.39	0.49	0.38	chr9	+	26095679	26096612	933	0.15	0.222714
	1970	si:ch211-195e19.1	0.0466667	0.0433333	0	1	0.07	0.03	0.04	0.03	0.06	0.04	chr13	-	11674764	11678572	3808	0	-0.0438437
	1971	atg7	0.105	0.0933333	0.01	1	0.11	NA	0.1	0.06	0.08	0.14	chr11	-	816104	816982	878	0.01	0.0875704
	1972	qtrtd1	0.173333	0.203333	-0.03	1	0.2	0.14	0.18	0.28	0.16	0.17	chr24	-	21059673	21060548	875	0.03	-0.101105
	1973	dph2	0.36	0.31	0.05	0.960965	0.31	0.34	0.43	0.38	0.25	0.3	chr7	+	41329610	41330126	516	0.05	0.186625
	1974	trappc6bl	0.266667	0.313333	-0.05	1	0.21	0.27	0.32	0.27	0.3	0.37	chr15	-	14076009	14076832	823	0.05	#N/A
	1975	smarca5	0.29	0.29	0	1	0.24	0.26	0.37	0.26	0.3	0.31	chr1	+	52820469	52820954	485	0	-0.0468972
	1976	foxk1	0.606667	0.546667	0.06	0.597745	0.57	0.66	0.59	0.57	0.61	0.46	chr3	-	40902060	40902712	652	0.06	0.108518
	1977	mrpl19	0.36	0.346667	0.01	1	0.35	0.42	0.31	0.31	0.38	0.35	chr20	-	25440515	25441126	611	0.01	-0.024089
	1978	dffb	0.993333	0.865	0.13	0.584386	0.98	1	1	0.73	1	NA	chr8	+	22282619	22282962	343	0.13	-0.0475984
	1979	slbp2	0.33	0.31	0.02	0.785899	0.29	0.35	0.35	0.33	0.34	0.26	chr21	-	30288570	30289135	565	0.02	-0.241612
	1980	pik3r4	0.126667	0.17	-0.04	0.968158	0.09	0.11	0.18	0.17	0.16	0.18	chr16	-	36721230	36721797	567	0.04	-0.196102
	1981	ecsit	0.13	0.276667	-0.15	0.402389	0.08	0.16	0.15	0.35	0.29	0.19	chr7	-	17805324	17805849	525	0.15	0.154386
	1982	traf7	0.08	0.07	0.01	1	0.11	0.07	0.06	0.07	0.07	0.07	chr3	+	35633441	35637229	3788	0.01	0.234832
	1983	cox6b2	0.113333	0.1	0.01	1	0.1	0.12	0.12	0.09	0.11	0.1	chr16	-	12504929	12505508	579	0.01	-0.00305223
	1984	zgc:153665	0.146667	0.255	-0.11	0.951397	0.05	0.18	0.21	0.2	0.31	NA	chr11	-	30630905	30631215	310	0.11	-0.464162
	1985	slc52a2	0.816667	0.89	-0.07	0.755115	0.82	0.71	0.92	0.92	0.95	0.8	chr19	-	22341806	22344741	2935	0.07	0.0047357
	1986	cyb5r1	0.213333	0.203333	0.01	1	0.22	0.22	0.2	0.2	0.21	0.2	chr11	+	24798787	24799675	888	0.01	#N/A
	1987	si:ch211-102c2.7	0.616667	0.58	0.04	1	0.43	0.75	0.67	0.64	0.58	0.52	chr5	-	26786969	26788015	1046	0.04	-0.0765287
	1988	mfsd13a	0.0466667	0.0566667	-0.01	1	0.07	0.05	0.02	0.04	0.07	0.06	chr12	+	33912478	33915124	2646	0.01	0.0968382
	1989	grpel1	0.116667	0.116667	0	1	0.11	0.1	0.14	0.08	0.14	0.13	chr7	-	39744244	39745479	1235	0	-0.0707103
	1990	eif4g3a	0.493333	0.363333	0.13	0.971241	0.33	0.54	0.61	0.41	0.39	0.29	chr11	-	27828830	27829791	961	0.13	-0.241373
	1991	mtmr1b	0.173333	0.17	0	1	0.12	0.17	0.23	0.16	0.2	0.15	chr21	+	34117580	34118203	623	0	0.048004
	1992	atpaf1	0.136667	0.156667	-0.02	1	0.12	0.13	0.16	0.11	0.26	0.1	chr22	+	17200786	17201395	609	0.02	1.09532
	1993	ccdc94	0.203333	0.14	0.06	0.14988	0.2	0.19	0.22	0.13	0.15	0.14	chr2	+	52062832	52063440	608	0.06	-0.362641
	1994	atxn7l3	0.143333	0.196667	-0.05	1	0.11	0.13	0.19	0.19	0.29	0.11	chr3	-	20025196	20026774	1578	0.05	0.326736
	1995	rab3gap2	0.336667	0.603333	-0.27	0.0428823	0.34	0.15	0.52	0.5	0.55	0.76	chr17	-	25610351	25611183	832	0.27	0.00785543
	1996	zgc:163107	0.06	0.103333	-0.04	1	0.05	0.08	0.05	0.12	0.07	0.12	chr12	+	11198493	11198776	283	0.04	0.0558153
	1997	mief1	0.166667	0.17	0	1	0.15	0.13	0.22	0.21	0.13	0.17	chr3	-	25137088	25138869	1781	0	-0.0534817
	1998	si:dkey-172k15.19	0.473333	0.46	0.01	0.817046	0.47	0.47	0.48	0.47	0.46	0.45	chr4	-	77113384	77115830	2446	0.01	-0.178076
	1999	u2af1	0.28	0.213333	0.07	1	0.23	0.3	0.31	0.08	0.34	0.22	chr9	-	9230448	9230789	341	0.07	-0.0657545
[truncated: 6,641 more rows]
