# Supplementary material for: Deletion of ddx4 Ovary-Specific Transcript Causes Dysfunction of Meiosis and Derepress of DNA Transposons in Zebrafish Ovaries
Source: Biology (Basel). 2024 Dec 16;13(12):1055. doi: 10.3390/biology13121055 (PMC11673608; doi:10.3390/biology13121055)
Supplement: Supplementary file 1 [file biology-13-01055-s001.zip › Table S9 R1.xlsx]

## Sheet: RNA editing analysis
	Type	ddx4-E4△-1	ddx4-E4△-2	ddx4-E4△-3	WT-1	WT-2	WT-3
	AC	91	29	66	89	56	82
	AG	59935	53013	59163	50907	53413	51142
	AT	109	110	63	99	99	132
	CA	69	77	80	91	152	103
	CG	27	32	29	47	26	26
	CT	2854	2556	2767	2688	2567	2556
	GA	2851	2530	2757	2468	2845	2632
	GC	37	16	11	27	28	15
	GT	55	38	78	44	79	41
	TA	118	128	119	80	126	103
	TC	60142	53848	58725	51204	54789	53201
	TG	44	43	52	58	34	41
	sum	126332	112420	123910	107802	114214	110074
		ddx4-E4△-1	ddx4-E4△-2	ddx4-E4△-3	WT-1	WT-2	WT-3
	A\G	0.950488	0.950552	0.9514	0.947209	0.947362	0.947935
	C\T	0.0451588	0.0452411	0.0445807	0.0478284	0.0473847	0.0471319
	other	0.00435361	0.00420744	0.00401905	0.0049628	0.0052533	0.00493305
	pos	ddx4-E4△-1	ddx4-E4△-2	ddx4-E4△-3	WT-1	WT-2	WT-3
	UTR3	16749	16262	17306	15915	16344	15080
	UTR5	2989	2522	2970	2298	2931	2814
	intronic	12919	10693	11798	10412	10973	10905
	upstream	1714	1607	1644	1467	1623	1576
	downstream	8993	8788	8951	7876	8464	7745
	exonic	11025	8981	10604	9831	9632	9396
		ddx4-E4△-1	ddx4-E4△-2	ddx4-E4△-3	WT-1	WT-2	WT-3
	nonsynonymous	59.1869	58.724	59.8519	58.2963	58.4379	56.1221
	synonymous	39.9055	40.3678	39.1384	41.0317	40.74	43.0551
	stoploss	0.907575	0.908162	1.00971	0.671974	0.822178	0.822778
